# Supplementary material for: New therizinosaurid dinosaur from the marine Osoushinai Formation (Upper Cretaceous, Japan) provides insight for function and evolution of therizinosaur claws
Source: Sci Rep. 2022 May 3;12:7207. doi: 10.1038/s41598-022-11063-5 (PMC9065154; doi:10.1038/s41598-022-11063-5)
Supplement: Supplementary file 1 — Supplementary Table S1. [file 41598_2022_11063_MOESM1_ESM.csv]

Supplementary Table S1. Eigenvalues obtained from the principle component analysis followed by the procrustes analysis
	PC1	PC2	PC3	PC4	PC5
Eigen values	0.007045419	0.004907665	0.002194721	0.001643251	0.001053682
Proportion of variance	0.384161994	0.267597774	0.119670437	0.089600702	0.057453613
Cumulative proportion	0.384161994	0.651759768	0.771430205	0.861030906	0.918484519
