# Supplementary material for: New therizinosaurid dinosaur from the marine Osoushinai Formation (Upper Cretaceous, Japan) provides insight for function and evolution of therizinosaur claws
Source: Sci Rep. 2022 May 3;12:7207. doi: 10.1038/s41598-022-11063-5 (PMC9065154; doi:10.1038/s41598-022-11063-5)
Supplement: Supplementary file 3 — Supplementary Information 3. [file 41598_2022_11063_MOESM3_ESM.nex]

#NEXUS
[written Mon Mar 28 16:04:13 JST 2022 by Mesquite  version 3.70 (build 940) at DESKTOP-P5BNN1B/192.168.11.2]

BEGIN TAXA;
	TITLE Taxa;
	DIMENSIONS NTAX=79;
	TAXLABELS
		Allosaurus_fragilis Sinraptor_dongi Ingenia_yanshani Citipati_osmolskae Oviraptor_mongoliensis Oviraptor_philoceratops Conchoraptor_gracilis Incisivosaurus_gauthieri Microvenator_celer Chirostenotes_pergracilis Dromaeosaurus_albertensis Deinonychus_antirrhopus Velociraptor_mongoliensis Utahraptor_ostrommaysorum Adasaurus_mongoliensis Achillobator_giganticus Tsaagan_mangas Saurornitholestes_langstoni Sinornithosaurus_millenii Microraptor_zhaoianus Rahonavis_ostromi Mononykus_olecranus Shuvuuia_deserti Patagonykus_puertai Alvarezsaurus_calvoi Ornitholestes_hermanni Archaeopteryx_lithographica Avimimus_portentosus Caudipteryx_zoui Confuciusornis_sanctus Struthiomimus_altus Gallimimus_bullatus Garudimimus_brevipes Pelecanimimus_polydon Harpymimus_okladnikovi Troodon_formosus Saurornithoides_mongoliensis Saurornithoides_junior Byronosaurus_jaffei Sinornithoides_youngi Sinovenator_changii Mei_long EK_troodontid Segnosaurus_galbinensis Erlikosaurus_andrewsi Alxasaurus_elesitaiensis Tyrannosaurus_rex Gorgosaurus_libratus Shenzhousaurus_orientalis Ornithomimus_edmonticus Archaeornithomimus_asiaticus Anserimimus_planinychus Huaxiagnathus_orientalis Sinosauropteryx_prima Compsognathus_longipes Buitreraptor_gonzalozorum Unenlagia_comahuensis Shanag_ashile Mahakala_omnogovae Falcarius_utahensis Beipiaosaurus_inexpectus Neimongosaurus_yangi Erliansaurus_bellamanus Suzhousaurus_megatherioides Nothronychus_graffami Nothronychus_mckinleyi Enigmosaurus_mongoliensis Nanshiungosaurus_brevispinus Therizinosaurus_cheloniformis Hagryphus_giganteus Dilong_paradoxus Coelurus_fragilis Protarchaeopteryx_robusta Yanornis_martini Jeholornis_prima Jianchangosaurus_yixianensis Bissekty_therizinosaurid Lingyuanosaurus_sihedangensis Paralitherizinosaurus_japonicus
	;

END;


BEGIN CHARACTERS;
	TITLE  Character_Matrix;
	DIMENSIONS  NCHAR=357;
	FORMAT DATATYPE = STANDARD RESPECTCASE GAP = - MISSING = ? SYMBOLS = "  0 1 2 3 4";
	MATRIX
	Allosaurus_fragilis            0?11000?00000001000110010001000001110110010??00000000001000100000000000000100000000000101011010000000100101000000000001000000?01????0000000000100000000000100000010000000100000000100?1100001100011010000000000000000000100000000000?0?000?00010000100000000000000000000000000000000201000000000000000000000000000000000000?0000000?0000000000?000000000?0000?0??0000
	Sinraptor_dongi                0?11000?000?00010001000000010?0000010110010?00?00000000000010000?00000000?10?00000000010101001000000010010100000000000??????????1?00?0?0??00??????????000?10000?010??00001000000002?001000000?00001010000000000000?000?000?00?000000?0?000?00010000111100010?000000000000000000100100000??000???????????00?0??0000000100001?0000000?0000000?0???0??0000??0000????0000
	Ingenia_yanshani               0?01?0????????????????1?1?????1??????????????????????????????????21120301000?0111?2???????????????????????????1???01????2?00???0011110011??00000??1010001000021??????0101202001101??11101101?0000?00010?000000000??0000??11?2000?000?0?001000?????????????????10??1?111?????1??1?0?????111110120000110100101110000000101000?0000111?020?000000011001?000???00????0001
	Citipati_osmolskae             0?0110?1001001??221000101111?01011?0001021000110000011000100011012112030100010111?2?????????10111011001011?1001??201??002100111?0111100110100100?110100001000211001??01012020?010111111?2101000000000?000000000000000000011020000000?0?001000?000002011???0?2020?110111??????????????????1???100?00??0???1000100?0???????????0??????????????0001?00???00??100????0000
	Oviraptor_mongoliensis         0?01?0????0??????????0111?1???1?11?00010??00???000?0??????00??1?12112?301000??111?2???????????????????????????????0?????210?????????1??1???00?0???101?00??000?1?????1???????????????1?????????0????0??0?0???????0??00??001??2?00?????????????????????00???????????1011???????????????????????????????????????????0?????????????????????????????????????????00????0001
	Oviraptor_philoceratops        0?01?0??????01?1????0??1??111?1011???0???1?0?11????0?1?0???0?11?121120301?00?01?1?2???????????????????????????????0????????????????11??1?????00???1?1??0??00??1??0????????????????????????????0????0????0??0?????00?00000???2?00?0????????????10000?0?0???????1??110111??????????????????1?00100??0???1?0100?10??0?????????????????????????????????????????00????0001
	Conchoraptor_gracilis          0?0110??????????1???00111?1???1?11?000??21000110?000?????1?0????1211203010?0?0111?2??????????????????010????012?110??1?????0??1???1?10011000010????????1010002100010101?0??20???01101?1?11010?0????0??0?0000??0?0??000?001102?0?0000?0?0010000000002001?????????0110?????????????????????????????????????10001?0?00???0??????????????????????0?1?0????????1??????0001
	Incisivosaurus_gauthieri       0?01?01??11?01?????1000?1101001001?010?1?000011000?11010010101111200103001001?1?001?20??00?0???????????????????????????????????????????????????????????????????????????????????????????????????????????????????????00??00??01?0??0?0?????????000000001?00102201?0100110010?1????????????????????????????????????????????????????????????????????????0????1000????????
	Microvenator_celer             0????????????????????????????????????????????????????????????????21?2030?????????????????????011???11000112100???0?1?1002????????????00?000?11000??????00?00021??0000??????2??????1110??0101100?0000010???????0??0???00??11??0?0??00???0?1??0???????????????????????101?????????00?001??0????110000?021?0?????00000000010???00001?1?11??00000??????1?000??????01?????
	Chirostenotes_pergracilis      0?????1??11?01101??0???1?110?0????????????????????????01010??????21120100000?01???2????????????????1101?11????1?12???0?????????????????0??1???????????00220?02??00?0?012120?01110??11???0?????????00?100?00200000????0?0?1??20?0?000?0?00100????????????????0020?1??110?????11120?10??111???????????????001?01000??0??010?1??0000?1?????0???0001?00??00????????0?0001
	Dromaeosaurus_albertensis      0?0??001000000000010??0???0?01??01110????1111????10001?1001100??00000000011111000?0000101001??????????????????????????????????????????????????????????????????1?????????????????????????????????????????????1??????00??????00?0?00??1?????????1?00??01100010000??10000000000?????????????????????????????????????????????????????????????????0?1????0????0??0????????
	Deinonychus_antirrhopus        0?0110????1???????1??0000?011100011100011??????0?1????0?00?110100000?0000111?1000?0100101000?110001100?1112011????00110111121??????1?11011100100111010000100221110101010220?01111?01201?111100000000010001101001000?000001100000?00010?001000101000001111011???0??00000???001000000000?00??004000001?0100001000000?0000000??0?????????000?0?0001100?0000?0000????0001
	Velociraptor_mongoliensis      0?011001001000012011200001011100011100012111?10?0100010000111010000000000111110001110010100001100111001111101111100011011012111001110111111001001110100001002211101110102202011112212011111?000000000101011010010000000001100000000011?001000101000001110011?000110?00000000100000?000100010040000011010?1000000000000010?0?00?0001?010000??000110000000?0000????0000
	Utahraptor_ostrommaysorum      0?????????????????????0??????????????001????????????????????????????????????????0????0101??1???????????1???????????0??011??????????????????????????????0?????????????????????????1??????0??????????00?0????0???????????????????????????????????????????????????????????0??00????????????0?????????????????????????????????????????????0?0????????????0???0???????0000
	Adasaurus_mongoliensis         0???????????????????????????????????????????????????????????????????????????????0?0??0????????????????????2???????????????????????????????????????????????1?22111?10?01?0202?1?1?2210?1????????????????????01???0??????0????0???????1??0?10????????????????????01???????????0??1000?00??0?100???????????????????00000000000?000?001??100000000?11??0?00????00????????
	Achillobator_giganticus        0?????????????????????????01?1????????????????????????????????????????????????????0000101??????0?01100?11120???????0??011?11??????????101?????????????00??10220??11010002101?011011?001?21110?0????00?000?101????0???????1???0????001??00100011100??0??100?????0??????????000???00???0??0?1?0???????????0?????0000?00001?00?0001?01???00??????01???000???0???????00??
	Tsaagan_mangas                 0?01100100100001201120000101010001?10001211?110001000??00001?0??000000000?11110001010010100001100??1?????????????????????????????????11?11??????????????????????????????????????????????????????????????????????????0??00??00?0?00???????????1110000011?00?0001?11??000000000000??????????1?????????????????????????????????????????????????????????0????0000????????
	Saurornitholestes_langstoni    0?????????????????????????????????????????111??????????????11????0?????????????????100101?00?11000110011112011011100?1011?111?????????????????????????0002??????1?????1?0??????????????????????????????????0????0???00?0????00??000010?001000????????1110011??????????????00??????????????????????????????????00??????????????????????????????????????????0?0????0001
	Sinornithosaurus_millenii      00011??????0??????????00???1110????1000111100?1???0?01???????????00000000??1????010100??1001???????1??1???????0???00?1??1???????0111?11011110?0????0?0000?00?201?01?111023?2?111020?2?1???1?????????110001?1100?0?00010001??0000???01101111001000000111100?0????????00001000???1?????0??01?0040????????0?1010000?????00?0?01000?????????????0001?00?0?00?0000????0000
	Microraptor_zhaoianus          00??????????????????100???????????????????????????????????????????0??000?0?1????0?01000000?????00?????01?1000?01???0110?12?2111?01?101?1?111010??1001000021012111??01110?3?2?1110221201?11111??00?0001?10111110?100??000?11?000????101?111100?0?0?????110???????????00001?00?????????01?01??0?00??????10??0????0?000?00?0?000000?????00?0?0?0001?000?000?0???????0000
	Rahonavis_ostromi              0????????????????????????????????????????????????????????????????????????????????????0???????????????01?112???1?01?011112?12???????????0??11??011???????0?01111?10111110?301012?01??21??211?0001??0??10001101?0100????0??1????????20001011111??????????????????0??????????????????0??01?0?100?????????1?????????00?0000100?00?000???1?0?????00011??0?00??0???????????
	Mononykus_olecranus            0?????100???????112?????????????????????????????????????100????????????????????????2????0????????1?1?11101001?????10?2??????1???1000?000200030210?11?201?00??1????1??000?0?2?????2??0???2?0100111011211000030000001??00???1??0?0???0?0?0???00?????????????????????????????111002100010?0??00022000000000??????00?????00100??00?0001?120001?100?11001?000?????????1001
	Shuvuuia_deserti               0?0110?00000000?112011000?0?0?0?111?1100210000101010010010???1?10000100000002100?11211??000??0111111011101?0??1?201012012110100?1000?00020003011??111201?000?1??011?2000?0?20021022?0???2101001110112110000300000011000001100000010000?00??000000000001?0100????11????1???11??????????????????????????????0????????????????????????????????????1????000??0000????0001
	Patagonykus_puertai            0?????????????????????????????????????????????????????????????????????????????????????????????????1?011?11?????12110?2????????????????00200??0210?1??????????1????1??0????020????22101??1?00?0001000?1110??0????0?1??0?0?1???00????????0010?0??????????????????0???????????????????????0?????2?00??101????????00?????10??0??000??????110?1?10??1100??001?????????????
	Alvarezsaurus_calvoi           0??????????????????????????????????????????????????????????????????????????????????????????????????100??????????2?10?2?12????????????0?0?00?????????1??????0011??0??2???????????????????1?00???0??0??10000000???0????????1???0????00???????0????????????????????????????????????????????????0??????????????????000000100?0??????0???1???????0??11?????0??????????????
	Ornitholestes_hermanni         0?0100???010000?1???0?010?01110001?100001?0??100000001?01011????0000001000?0?000001?00101001?????011?010110000???000?0010??1???????????????01?00???????0??00001??1?0?0100100000001??0?1???????0????????00?00????00000?0010?00?0?0000?0?0000?0000000??01?0??0?0?01?00011???001001001000???????10000001010??????0000000001011?000??????????0?0?0?1000?0??0?0?00????0001
	Archaeopteryx_lithographica    0101?0000??000??112010010??1110?011000012100?10?0000?0??100111?0?000000000002?00001200??00100?1?1???00?0??0?0?0???0021012211000????1011111111000?1101000000112111010?1100302012?022?212?111100000?0001010000010?0000000001100000??20?000110010000001001?0100???0????0000?002???0?????0??011?0300??????1?0101000000?000000?0000000??????00???0001?00?0000?0000????0001
	Avimimus_portentosus           0?01?0???10011?00??0??1?1???????1???1?????00?11??0?00100110??????2?1???00?0??0111????????????011010110101?0?00??100?????????????????????0??0100???1?1?????00?211?01??0101202010?011?0?1000100?0???00011110020???00??0?0?01?02?000000?0?001000????????0?????????0????????????2012011101?0??1003000001001?????????0????1010?0??000011?100001010001?001?000??????0??????
	Caudipteryx_zoui               000110??????????????0?111??10?0001?10??121000???0?00?????????????211203000??????0?2??0??0??01????0??00????????0???01?????20??1??0???01?01??0??0???10100000000?1??????0121201?1?1????101?11?????0????01000??1?00?0?000000?1102000??00?0?001000000000?00????00???0????111?1???1??????????01?100?????????1?01000?00?0?00?01????0?00?????????????001?00??000?000??0??0001
	Confuciusornis_sanctus         010110??????????????1?000?00??0001???0??2??0??0??010???01???????000010000?10?0001?2?????????0??????????101??0?2???0?2????2??111?11010??11111400?111110000001121?1?1??11000?1?111020?21?12??10??0???120111010010?0000000001102000???0?0101??11?000011001?????????????010?????????????????11????00??????1??101000000?00?000?0?00000???????0???0001?001?000?0000????0001
	Struthiomimus_altus            0?0101111111?0??1010210001011101?1100000000000000001?0??0001?01??0101000001020001?2?????????001?10110000100000101000000001001001?????0112000200000002101001000000110000101001000001000100000110001000100000203?000011111110121110000?0?0010000000000001?????20100000011????????20????0100?000310011202000100000000?0000301???000000?00000???00011000?000??000????0100
	Gallimimus_bullatus            0?01011?110110101010210001011001?110000000000000000100000001?01000100000001020001?2?????????0011101100001000001?100000000100100??????0112000200000002100001000000110000101001000001100100000110001000100000203?000001111110121110010?0?0010000000000001????????0????011?????2102??00?0100?000310011?02000100000000000003010?0000000?0000000000011000?000??000??0?0100
	Garudimimus_brevipes           0?010?????01101?????2?00010101000??000?00?00?0?000??????0001??1?0?10??0??0?02?0?1?2???????????????????????????1??0??????????????????????????????????????????0?0???1???0?0?02?????01?0?1???????0?????0??00000000?0??01??1?1??2?1?0?10?0?0??0001000000000?????20?00??????????????200100010????????????????????????000000010?1?0000000?0000000100011000?00???000?00?????
	Pelecanimimus_polydon          0?01???????1????????2?00????100?????????0??0??????????????????????00?0000???????001211??0001????????????????????????????????????0?00????2?????00??00?10100????????????????????????????????????????????????????????001110????1????????????????000?0??0?1?01???????????101101??????????????????????11??????1000000????????????????????????????????????0??0?00?0????010?
	Harpymimus_okladnikovi         0?0?????????????????2?0???????????????????????????????????????????1??00?00????????2220??1????????0????????1???0?????????????????????????????2?00?00010010010??0???????010?0???00????0??????????????????000000???0?001011????1?0???10?0?0???000??0000??1?0??????0????011????????200?0?0100?0003000112021?010000000000000301???0???00?0???????00?11000??00??000????0100
	Troodon_formosus               0???1?2112?1101000001???0?011?0??????20220000210?00?1?01100????0?10??021???????????111010100???11?1100101101111?1000?1020??11?????????????1?010???1010000?0??????????0?3?2?20?11001?0??01111000???00010000021??01????000??1?0??010???1??0??0?0?00000?0?0?????0???0??000?0??0????????????0?????????????10??????0?????????????????????????????00?1100???0?1??00????????
	Saurornithoides_mongoliensis   0?01????1??1101???0?110001?1000????????2???????????????????1?010?100?0?10??1????0011110101?????????1???0??0?????100??1???????????????????????????????????????????????01012020?010??10?1?11110??1????00??0???10?01??????0??1?0???????????010??00000??0?1?01?0???0????00??0000???????????????????????????????????????????????????0001???0?????0001?0001?0??00?0????????
	Saurornithoides_junior         0?01102?12?110100?001?000??100000????2022000?21??0????11100??????100?021???1????001111010100??????????????????1?1000?1020?1???????????????????????????????????????????1?????????????????????????????01?????2???????????00??00???11????????0??000000000100000001?10??00000000??????????1?0???????????????????????????????????????????????????0???1???1???100?0????????
	Byronosaurus_jaffei            0?????2012??101?1100110001011?0??????20220??????????????100??????0000001??11????001211??01?0?0???????010110????????0??02?????????????????????????????????????????????????????????????????1????0?0??0???????21??????????0????0????1???????????00000000?1?00??001??1??000010002??2????????0?????????????????????????????????????????????00????????????1???000??????????
	Sinornithoides_youngi          0?0??0??????????????1?000??1??0????00???2???????1?0??????????????00??0010???????0011110?01??????11??001???????????0011?10112101????1?00?1?101?0???1010000????21??01??0121202??11?01?001??1110?????0?????000110001?0??0?0?1??00?0???0???0010?0??00000????01?0???0????00000000?00?????????0?1?0?1???1??21??10?0000????????0?0?00?0?????2000?0?000110001000?0???????0000
	Sinovenator_changii            0?0???2002?000011110010101?1110?011?0???2??0011???011?10000??????000?021??????0000111110?1?????11?10100011010?001000110221?1?????????110111???????1010?0?????211?01011120302?11102?1201?11110000??11010000111??110?00?000???000011?001?00110000000??1??011??001001??000?1000?001000?001???1?0??0??1???????????0??????000?00?0000?01?0?000?0?00011??0100?000?0????00??
	Mei_long                       0?0?????????????????11010?????0?11?000012100001?10?110???00??????00010010??1?0000?021???01??011011100011?1010?01???0110221111?11????111?11100?0?1?10100002??12111?1??1100302?1110221???0111100?0101101?00??110011?0?0000???00000???001?0?1??0?0?000000?001?0???0????000??0001?0000?00010011?01100??0?01??10?0000?????00?0????0?00?????00?00?00011000?000?00?0????0001
	EK_troodontid                  0??????012?????????0????????????????????????????????1??0??????????????21??11??????????1??????0????????????????????????????????????????????????????10100000???????????????????????????????????????????????01?1?001???00??????0?0??1?????????0??????????????????1??1????????00???????????????????????????001010?00?????????????????????????????0?1?????????????????00??
	Segnosaurus_galbinensis        0????????????????????????????????????????????????????????????????211?11?0000?000???0100?001????0???1??????????111?0??????????????????0?10???00100?????0???10011100102010222??0110232101?11000??0100?31000000021?0??00?01????3?0???00?0?0?0?00??????????0???????1?????11??111???2??????1?1?0??2010012000???????1?21122232200111111111101011?11120?111?120??????1??????
	Erlikosaurus_andrewsi          0?0110???2?0?1?0??1010011100??0001?100000000001000?1??00100??11112100110000020001?10100?001?????????????????????????????????????????????????0??????????????????????????????????????????????????????????0000?021?0??00??11??03?0?02????????????0?00001010010?012?01110111?111?????????????????201?001?????????????????????????????????????????1?0?11?0??1?0000????????
	Alxasaurus_elesitaiensis       0????????????????????????????????????????????????????????????????210?110????????????1001001??????????0?01100000?1?0001102?0?????????????0?000??0?100100001?0?11?????1?10??????????????????????0?????????00000??0020??001?1??00?0??00?0?????00??????????0????????????0110?111????11??10?01???0?0??????01100?01?00????1???1???????111???10???1?1?0?001???0??????0??0001
	Tyrannosaurus_rex              0?10000?0110000100210000010101000000011000010211000010010001?00000000000011001000010001010110100000?000010200000010000?001000??1?????000000010100??0??100?10010001000000010110110010001?010010000?0001000002000000010000000000000010?0?0010000100000011000?010001000000000000000000020100000030001120200?00???1000000000010?0001100?0100000?000100010000?0111??010001
	Gorgosaurus_libratus           0?10000?00?0???????100000101?10000000110000??21100?010010001????000000000?1001000010001010110100000??0001020000001000000010000?1000100000000101000002010001001000100000001001001001000100100000001000100000200000001000000000000?010?0?001000???????????????20000000?0000000000000?0?01?000001000?0??00?00000?0000000000010?00011????100000?000100010000?0111????0001
	Shenzhousaurus_orientalis      0???0???????????????210001?10?0??1???000??00?000?00????????????0?01000000??0??0?1?2220??1??0?????????0????0???0???00000???0??????????????????????????0010000001??110?000010??000002100??00001?0??????????????????0??1??1?0011??????0???0010??00000010??????????0??0?0?01?012??????0??0??0????????????????1??00000000000301???00??????0?????????????0?????00?0????0101
	Ornithomimus_edmonticus        0?0101??110?101?1010210001010101011000000000000000010000000??????01000000010?1001?2???????0?001?10110000100000101000000001001001?????0112000200000002102001000000110000101001000001100100000110001000100000203?00?011111110121110000?0?0010001000000001????????0????011?????2??20?1??010??000310011?02000100000000000?0??????000000?0000000?0001?000?000??000????0101
	Archaeornithomimus_asiaticus   0????????????????????????????????????????????????????????????????????????????????????????????00?101100001000001?100000000?0??????????01?200?20000?00?01100??000?110000101002?00?001001000001?00010001000000?0?00001?11??10????1??01?00?001000??????????????????0????????????2102?0?0?0?00???03100112021001000000??????????0?000???????0000??00?1?000?000??????1??0101
	Anserimimus_planinychus        0????????????????????????????????????????????????????????????????????????????????????????????????????????0?????????????????0??????????1???0?2????000210200100000011000010100????00??001????????????????00002?3?00????11??10??1?1??00?0?001000??????????????????0???????????????????????????00?00011??2??01000000??????????????????????????????01??0????0?????????1100
	Huaxiagnathus_orientalis       0?01?0??????????????0001???1???0?????00??0???????????????????????00?0000????????00110?1010?00??0???1????????0??????00???0?100010????000000000?00??0020000000020?0??000000100?000012?0???0??????0??0?010000000?0?011??000????00?0??00?0?0010?0000000???1?00?????0?????00???00???0?????0?00000030??????????00100?0?0000000???????0??????0?????0001?00?0??0?0???????0001
	Sinosauropteryx_prima          0001?0??????????????0001???1???0?????0000??????00??110???????????00??00?????????0011001010?00??01??100????0?0?0????00?1100100010?????00000000?10??0021001000020??????0000102?000?12?0?1?00?0??000?0?01000000000?011??0000??000?0??00?0?000??00000000??1?00?0???0?????00010000??1?????1?00?000?20??????0??0000100?0?000010?0?00000????00?0???0001?00100?0?0000????00??
	Compsognathus_longipes         0?01?0?????????????????????1???????00000?????11???????00?????????0000000??1?????0001001010100??01??00?????0?0?????000???0010001??????0?000000?10??002??000?0?????????0000100?000?01?0??????????00?0???000000000001100?00????0?????00?0?0010000000000?0??00?0???0?1???00010000????????1?00?000?????????0??0?1???0??????????????00????????0????001000?00?0?0?00????0001
	Buitreraptor_gonzalozorum      0?0110???????????????00001011?00??????????100?10??0011?0?????????00??001??????????1210??100?0010111100111?010???100011012?121???????01101111010?1?10??00?????11?101??1122???01???1?120???11?0??0??1?011?0?1110000????????1????????2101000110000?00???1????????????????00??001102??0??0??01???400??????1?????????00000????00?0??00????????????001???0???0??000????0001
	Unenlagia_comahuensis          0??????????????????????????????????????????????????????????????????????????????????????????????????????11121112?10???1????1????????????0??1001????????????01111?1011111002020110?121202011?10000??0?000??111100000????0??11????0??210110?110???????????????????0?????????????????????0????1?0400??0????????????????00?01??1?000000??1?0?????0001?000?0?0?????????????
	Shanag_ashile                  0???????????????????1??1010110???????????????????????????????????00??001??????????01001011?????????????????????????????????????????????????????????????????????????????????????????????????????????????????????????????0????0????????????????10100001???00????????????????00?????????????????????????????????????????????????????????????????????????????0???????????
	Mahakala_omnogovae             0???????????????101??????????????????????1?00?????????0?001???????????????????????????????????????????????????1?100011012?1?????????????????????11101000??00?211?11?2???????????????????111100????0?010?01101?0?0?0??00??11???????0000?????00????????0??????????11??????????????????????0?????????????1?????????00?000010??????000????000?0?0001?0?0?00?????0????00??
	Falcarius_utahensis            0??11?11101001111110?????1???????????????000??????001100000??????100?000??0?????0?0010100011???0?011101011011?0112000110??0000??????000?01000010010010000100?011001?20120300010100100010000010001000110000000?00010??000?1??00?0?10000?001000????????0?001??101011??000111012112101111?000000100000111110001000020000000011?00000000011001?1000000000000?10?000000000
	Beipiaosaurus_inexpectus       00?1??????????????????????????????????????????1???????????????????10?11????????????010010010???0???1??????????????000??0210?????????000???0????0?10010000?00011?0?1???10220??0?00????0??00????00??????0000????0???0??0011????0?0??0????0010?0??????????0???????0??????1???11????????????00??0??????11??1?0000?00?0?001100????0?101?0?1??1???0?1???01?000?????111?0001
	Neimongosaurus_yangi           0????????????????????????????????????????????????????????????????21????0???????????0?00?00101??000111010112?0?1??2?0?1?02100????????0001010000???????????????111001?2?????????????????????0??00????0??000000021?02????0?????30?0??0000?????0???????????0????????????0110??1121?211??10?1100?0200100101??????????2?11113210?????111110?111?????1001?1?111??????10?????
	Erliansaurus_bellamanus        0????????????????????????????????????????????????????????????????????????????????????????????????????????????????????1???????????????0??????0?1?0????00000????1?0?1??????????????2??1????10?00?010001?0??00??????????00?????????????????????0???????????????????????????????????????????????0101100??11110001110????1???10???0?11111?011111111?0???1?111??????10?0011
	Suzhousaurus_megatherioides    0????????????????????????????????????????????????????????????????????????????????????????????????????01011201?0???0??1????0??????????001010000????????????000111021?2010?2?00010023210101100?00??????????????????1????????????????00???010?????????????????????2????????????????111?200???001200000101??????????211222221002111?111000?????????????1???1??????001????
	Nothronychus_graffami          0????????????????????????????????????????????????????????????????????????????????????????????????????01??120??1?1?00?110210?001?????00010?100?10???0?00000000??10?1?2010221100100232101?1100000?100011000000021?01???00??????1?0??0000?010?00??????????????????1?????????????1??11?1?01110?1020?0??1?00?10?0???1211?22??200011111111101?111111201??1?121??????10?0001
	Nothronychus_mckinleyi         0????????2?0?1?0?0?0??????????????????????????????????00100????????????????????????0??010??????000?1101?11?0?????????1???????0????????????100?100??0?????????????????010221?0?100??????????????010??1?0?????021??????00????????0?2??????10??????????????????012101????????1121121111???1???10200000?001???????1???????????011???????????1111?????11??121?????????????
	Enigmosaurus_mongoliensis      0????????????????????????????????????????????????????????????????????????????????????????????????????????????????????????????????????????????????????????????111?21?2010222100??0212101???????????????????????????????????????????00???010?????????????????????2??????????????????????0?????????????????????????2?1?22321?02100??????????????????????????????????????
	Nanshiungosaurus_brevispinus   0???????????????????????????????????????????????????????????????????????????????????????????1?????1?111???20??1???????????????????????????????????????????100111?21?2010???10????2?210????????????????????????????????????????????00?????0????????????????????????????????????12?1?1??0?????????????????????????21122222200?11???????????????????????????????????????
	Therizinosaurus_cheloniformis  0????????????????????????????????????????????????????????????????????????????????????????????????????????????????????????????????????0010?0010????00200101?????????????????????????????????????0??0?31000000021?0????00???????????????????????????????????????????????????????????????????0?1?211001?10110?01112????????????????????????????11?01?????21?????????1010
	Hagryphus_giganteus            0?????????????????????????????????????????????????????????????????????????????????????????????????????????????????????????????????????????????????101000?2???????????????????????????????????????????????????????????0??????????????????????????????????????????????????????????????????????????????????001101000????????????????????????????????????????????????0000
	Dilong_paradoxus               0?0100???00000??????00010??1010000?0011?1000?1?010101????0???????0000000??00?00?0010001010?11??0????01????0?0??????0??012?0??????????000?0011????????0000??00?1??????001010??0?0?02??????0??????????????00100???00?00??0???00????0?0???00?0000000000011100?0???0????000001000?00??????????0003000?0??????00?01?0?0?00???????0?00?????0?????????1?00?0000?0111????0001
	Coelurus_fragilis              0???????????????????????????????????????????????????????????????????????????????????????????0??001111000110000?????0?0000????????????0?0??0?10101?001?0???????????????????00?????021201000000?0?0100110?0?0????0?01??00???0??????????0?0????0??????????????????0????????????2002101000?00???00000000101?0?0?0???????????????000??00??0??0001000?0??0?000??????0??????
	Protarchaeopteryx_robusta      0?????????????????????0?????????????????????????????????????????????????????????00102?100??1?????????0????2??????????????1????????????????????????1010000??0??1????????????????????????????????????????00???000?0???????????????????????????????????????0??2???????????00?11????????????11????????????1??10?0??0?0?0???????????0????????????0001100??????1????0??0000
	Yanornis_martini               0?01????????????????????????????????????????????????1?????????????00??0???????????1??????0???????????????????????????????2?????????????0??111?01??111?10?00?1?1???????????00?1?1?20?2???????????????????1???0?0???0?????????1???????????????1???????????01?????0??????01?012?????????????10??00???0??????1?????0????0?????????00?????????????001?00?0????0???????0001
	Jeholornis_prima               0??????0????????1?????????????0?????????????????????10????????????10??0?????????1?2?2????0??????????????????0?11???0221?0????01??????1?0?1111001??10100000011?1??0??01????00?????22?2???????????????2??????????????????1????1?????0???1?????1??????????????????0??????1??012????????????010??00????????????1???000?00?00????0?00????????????0001?10???0??0????0??0001
	Jianchangosaurus_yixianensis   0??1????????????????10010??1000??????0?00????????0000????????????010?110??????0?1?00101000??0010001110?01?010?0???0??01???0?001??????00?0?0000100??0?0000000011?001?2010120200?00010001000000??????0????0???0????000?0011?1?0000??0????0010?000000??0?0001????????100110??01?11??0??1010??010?0?0?010001?0?0??00?0?00?001?0?000?010101??0??????0?00000?0?00?0?1110001
	Bissekty_therizinosaurid       0????????01??11???10?????????????????????000??????????00?????????21??1?0???????????01001001????000111010112?????12?0??10??????????????01??0?0????????000???????????????????????????????01100000????0????00???21??????0?1??1?3??0?2?????????0??0??????0?001??0?2??1??011???11211211?????0?????2??1??101?10??0??1?????????????????11100010?????1?0???1???1????0????1010
	Lingyuanosaurus_sihedangensis  0??????????????????????????????????????????????????????????????????????????????????????????????????????012??01???????0??????????????????????00?????????0?1010?2?0??00???????????????????2?10??0??????????????????0??????????????????????????????????????????????????????????????????0??0??????????0202??????????10?20?20???????0111002?????????????1?????????11000001
	Paralitherizinosaurus_japonicus  ???????????????????????????????????????????????????????????????????????????????????????????????????????????????????????????????????????????????????????001???????????????????????????????????????????????????????????0?????????????????????????????????????????????????????????????????????????????????1?????????????????????????????????????????????????????????1010

;

END;
exclude 166 216;
ctype ord : 28 38 41 69 77 79 98 107 114 158 164 169 254 304 305 309 310 311 335 343 346;
begin trees;
tree tnt_1 =
 ( 1 , ( 2 , ( ( ( 26 , ( 72 , ( ( ( ( ( 29 , ( ( 3 , ( ( 4 , 7 ) , ( 5 , 6 ) ) ) , ( ( 9 , 28 ) , ( 10 , 70 ) ) ) ) , ( 8 , 73 ) ) , ( ( ( 59 , ( ( 58 , ( ( 13 , ( ( 17 , ( 11 , 14 ) ) , ( 12 , ( 16 , ( 15 , 18 ) ) ) ) ) , ( 19 , 20 ) ) ) , ( 56 , ( 21 , 57 ) ) ) ) , ( ( 39 , ( 43 , ( 40 , ( 36 , ( 37 , 38 ) ) ) ) ) , ( 41 , 42 ) ) ) , ( 27 , ( 75 , ( 30 , 74 ) ) ) ) ) , ( 25 , ( 24 , ( 22 , 23 ) ) ) ) , ( 60 , ( 76 , ( 61 , ( 78 , ( 46 , ( ( 67 , ( ( 68 , ( ( 44 , 45 ) , ( 65 , 66 ) ) ) , ( 64 , ( 79 , ( 69 , 77 ) ) ) ) ) , ( 62 , 63 ) ) ) ) ) ) ) ) ) ) , ( 34 , ( 49 , ( 35 , ( 51 , ( 33 , ( 32 , ( 31 , ( 50 , 52 ) ) ) ) ) ) ) ) ) , ( ( 71 , ( 47 , 48 ) ) , ( 53 , ( 54 , 55 ) ) ) ) ) );
tree tnt_2 =
 ( 1 , ( 2 , ( ( ( 26 , ( 72 , ( ( ( ( ( 29 , ( ( 3 , ( ( 4 , 7 ) , ( 5 , 6 ) ) ) , ( ( 9 , 28 ) , ( 10 , 70 ) ) ) ) , ( 8 , 73 ) ) , ( ( ( ( 58 , ( ( 13 , ( ( 17 , ( 11 , 14 ) ) , ( 12 , ( 16 , ( 15 , 18 ) ) ) ) ) , ( 19 , 20 ) ) ) , ( 59 , ( 56 , ( 21 , 57 ) ) ) ) , ( ( 39 , ( 43 , ( 40 , ( 36 , ( 37 , 38 ) ) ) ) ) , ( 41 , 42 ) ) ) , ( 27 , ( 75 , ( 30 , 74 ) ) ) ) ) , ( 25 , ( 24 , ( 22 , 23 ) ) ) ) , ( 60 , ( 76 , ( 61 , ( 78 , ( 46 , ( ( 67 , ( ( 68 , ( ( 44 , 45 ) , ( 65 , 66 ) ) ) , ( 64 , ( 79 , ( 69 , 77 ) ) ) ) ) , ( 62 , 63 ) ) ) ) ) ) ) ) ) ) , ( 34 , ( 49 , ( 35 , ( 51 , ( 33 , ( 32 , ( 31 , ( 50 , 52 ) ) ) ) ) ) ) ) ) , ( ( 71 , ( 47 , 48 ) ) , ( 53 , ( 54 , 55 ) ) ) ) ) );
tree tnt_3 =
 ( 1 , ( 2 , ( ( ( 26 , ( 72 , ( ( ( ( ( 29 , ( ( 3 , ( ( 4 , 7 ) , ( 5 , 6 ) ) ) , ( ( 9 , 28 ) , ( 10 , 70 ) ) ) ) , ( 8 , 73 ) ) , ( ( ( 59 , ( ( 58 , ( ( 13 , ( ( 17 , ( 11 , 14 ) ) , ( 12 , ( 16 , ( 15 , 18 ) ) ) ) ) , ( 19 , 20 ) ) ) , ( 56 , ( 21 , 57 ) ) ) ) , ( ( 39 , ( 43 , ( 40 , ( 36 , ( 37 , 38 ) ) ) ) ) , ( 41 , 42 ) ) ) , ( 27 , ( 75 , ( 30 , 74 ) ) ) ) ) , ( 25 , ( 24 , ( 22 , 23 ) ) ) ) , ( 60 , ( 76 , ( 61 , ( 78 , ( 46 , ( ( 67 , ( ( ( 44 , 45 ) , ( 65 , 66 ) ) , ( 64 , ( 68 , ( 79 , ( 69 , 77 ) ) ) ) ) ) , ( 62 , 63 ) ) ) ) ) ) ) ) ) ) , ( 34 , ( 49 , ( 35 , ( 51 , ( 33 , ( 32 , ( 31 , ( 50 , 52 ) ) ) ) ) ) ) ) ) , ( ( 71 , ( 47 , 48 ) ) , ( 53 , ( 54 , 55 ) ) ) ) ) );
tree tnt_4 =
 ( 1 , ( 2 , ( ( ( 26 , ( 72 , ( ( ( ( ( 29 , ( ( 3 , ( ( 4 , 7 ) , ( 5 , 6 ) ) ) , ( ( 9 , 28 ) , ( 10 , 70 ) ) ) ) , ( 8 , 73 ) ) , ( ( ( 59 , ( ( 58 , ( ( 13 , ( ( 17 , ( 11 , 14 ) ) , ( 12 , ( 16 , ( 15 , 18 ) ) ) ) ) , ( 19 , 20 ) ) ) , ( 56 , ( 21 , 57 ) ) ) ) , ( ( 39 , ( 43 , ( 40 , ( 36 , ( 37 , 38 ) ) ) ) ) , ( 41 , 42 ) ) ) , ( 27 , ( 75 , ( 30 , 74 ) ) ) ) ) , ( 25 , ( 24 , ( 22 , 23 ) ) ) ) , ( 60 , ( 76 , ( 61 , ( 78 , ( 46 , ( ( 67 , ( ( ( 68 , ( 44 , 45 ) ) , ( 65 , 66 ) ) , ( 64 , ( 79 , ( 69 , 77 ) ) ) ) ) , ( 62 , 63 ) ) ) ) ) ) ) ) ) ) , ( 34 , ( 49 , ( 35 , ( 51 , ( 33 , ( 32 , ( 31 , ( 50 , 52 ) ) ) ) ) ) ) ) ) , ( ( 71 , ( 47 , 48 ) ) , ( 53 , ( 54 , 55 ) ) ) ) ) );
tree tnt_5 =
 ( 1 , ( 2 , ( ( ( 26 , ( 72 , ( ( ( ( ( 29 , ( ( 3 , ( ( 4 , 7 ) , ( 5 , 6 ) ) ) , ( 10 , ( 9 , 28 ) ) ) ) , ( 8 , 73 ) ) , ( ( ( 59 , ( ( 58 , ( ( 70 , ( 13 , ( ( 17 , ( 11 , 14 ) ) , ( 12 , ( 16 , ( 15 , 18 ) ) ) ) ) ) , ( 19 , 20 ) ) ) , ( 56 , ( 21 , 57 ) ) ) ) , ( ( 39 , ( 43 , ( 40 , ( 36 , ( 37 , 38 ) ) ) ) ) , ( 41 , 42 ) ) ) , ( 27 , ( 75 , ( 30 , 74 ) ) ) ) ) , ( 25 , ( 24 , ( 22 , 23 ) ) ) ) , ( 60 , ( 76 , ( 61 , ( 78 , ( 46 , ( ( 67 , ( ( 68 , ( ( 44 , 45 ) , ( 65 , 66 ) ) ) , ( 64 , ( 79 , ( 69 , 77 ) ) ) ) ) , ( 62 , 63 ) ) ) ) ) ) ) ) ) ) , ( 34 , ( 49 , ( 35 , ( 51 , ( 33 , ( 32 , ( 31 , ( 50 , 52 ) ) ) ) ) ) ) ) ) , ( ( 71 , ( 47 , 48 ) ) , ( 53 , ( 54 , 55 ) ) ) ) ) );
tree tnt_6 =
 ( 1 , ( 2 , ( ( ( 26 , ( 72 , ( ( ( ( ( 29 , ( ( 3 , ( ( 4 , 7 ) , ( 5 , 6 ) ) ) , ( 10 , ( 9 , 28 ) ) ) ) , ( 8 , 73 ) ) , ( ( ( 59 , ( ( 58 , ( ( 13 , ( 70 , ( ( 17 , ( 11 , 14 ) ) , ( 12 , ( 16 , ( 15 , 18 ) ) ) ) ) ) , ( 19 , 20 ) ) ) , ( 56 , ( 21 , 57 ) ) ) ) , ( ( 39 , ( 43 , ( 40 , ( 36 , ( 37 , 38 ) ) ) ) ) , ( 41 , 42 ) ) ) , ( 27 , ( 75 , ( 30 , 74 ) ) ) ) ) , ( 25 , ( 24 , ( 22 , 23 ) ) ) ) , ( 60 , ( 76 , ( 61 , ( 78 , ( 46 , ( ( 67 , ( ( 68 , ( ( 44 , 45 ) , ( 65 , 66 ) ) ) , ( 64 , ( 79 , ( 69 , 77 ) ) ) ) ) , ( 62 , 63 ) ) ) ) ) ) ) ) ) ) , ( 34 , ( 49 , ( 35 , ( 51 , ( 33 , ( 32 , ( 31 , ( 50 , 52 ) ) ) ) ) ) ) ) ) , ( ( 71 , ( 47 , 48 ) ) , ( 53 , ( 54 , 55 ) ) ) ) ) );
tree tnt_7 =
 ( 1 , ( 2 , ( ( ( 26 , ( 72 , ( ( ( ( ( 29 , ( ( 3 , ( ( 4 , 7 ) , ( 5 , 6 ) ) ) , ( 10 , ( 9 , 28 ) ) ) ) , ( 8 , 73 ) ) , ( ( ( 59 , ( ( 58 , ( ( 13 , ( ( 17 , ( 11 , 14 ) ) , ( 70 , ( 12 , ( 16 , ( 15 , 18 ) ) ) ) ) ) , ( 19 , 20 ) ) ) , ( 56 , ( 21 , 57 ) ) ) ) , ( ( 39 , ( 43 , ( 40 , ( 36 , ( 37 , 38 ) ) ) ) ) , ( 41 , 42 ) ) ) , ( 27 , ( 75 , ( 30 , 74 ) ) ) ) ) , ( 25 , ( 24 , ( 22 , 23 ) ) ) ) , ( 60 , ( 76 , ( 61 , ( 78 , ( 46 , ( ( 67 , ( ( 68 , ( ( 44 , 45 ) , ( 65 , 66 ) ) ) , ( 64 , ( 79 , ( 69 , 77 ) ) ) ) ) , ( 62 , 63 ) ) ) ) ) ) ) ) ) ) , ( 34 , ( 49 , ( 35 , ( 51 , ( 33 , ( 32 , ( 31 , ( 50 , 52 ) ) ) ) ) ) ) ) ) , ( ( 71 , ( 47 , 48 ) ) , ( 53 , ( 54 , 55 ) ) ) ) ) );
tree tnt_8 =
 ( 1 , ( 2 , ( ( ( 26 , ( 72 , ( ( ( ( ( 29 , ( ( 3 , ( ( 4 , 7 ) , ( 5 , 6 ) ) ) , ( 10 , ( 9 , 28 ) ) ) ) , ( 8 , 73 ) ) , ( ( ( 59 , ( ( 58 , ( ( 13 , ( ( 70 , ( 17 , ( 11 , 14 ) ) ) , ( 12 , ( 16 , ( 15 , 18 ) ) ) ) ) , ( 19 , 20 ) ) ) , ( 56 , ( 21 , 57 ) ) ) ) , ( ( 39 , ( 43 , ( 40 , ( 36 , ( 37 , 38 ) ) ) ) ) , ( 41 , 42 ) ) ) , ( 27 , ( 75 , ( 30 , 74 ) ) ) ) ) , ( 25 , ( 24 , ( 22 , 23 ) ) ) ) , ( 60 , ( 76 , ( 61 , ( 78 , ( 46 , ( ( 67 , ( ( 68 , ( ( 44 , 45 ) , ( 65 , 66 ) ) ) , ( 64 , ( 79 , ( 69 , 77 ) ) ) ) ) , ( 62 , 63 ) ) ) ) ) ) ) ) ) ) , ( 34 , ( 49 , ( 35 , ( 51 , ( 33 , ( 32 , ( 31 , ( 50 , 52 ) ) ) ) ) ) ) ) ) , ( ( 71 , ( 47 , 48 ) ) , ( 53 , ( 54 , 55 ) ) ) ) ) );
tree tnt_9 =
 ( 1 , ( 2 , ( ( ( 26 , ( 72 , ( ( ( ( ( 29 , ( ( 3 , ( ( 4 , 7 ) , ( 5 , 6 ) ) ) , ( 10 , ( 9 , 28 ) ) ) ) , ( 8 , 73 ) ) , ( ( ( 59 , ( ( 58 , ( ( 13 , ( ( ( 11 , 14 ) , ( 17 , 70 ) ) , ( 12 , ( 16 , ( 15 , 18 ) ) ) ) ) , ( 19 , 20 ) ) ) , ( 56 , ( 21 , 57 ) ) ) ) , ( ( 39 , ( 43 , ( 40 , ( 36 , ( 37 , 38 ) ) ) ) ) , ( 41 , 42 ) ) ) , ( 27 , ( 75 , ( 30 , 74 ) ) ) ) ) , ( 25 , ( 24 , ( 22 , 23 ) ) ) ) , ( 60 , ( 76 , ( 61 , ( 78 , ( 46 , ( ( 67 , ( ( 68 , ( ( 44 , 45 ) , ( 65 , 66 ) ) ) , ( 64 , ( 79 , ( 69 , 77 ) ) ) ) ) , ( 62 , 63 ) ) ) ) ) ) ) ) ) ) , ( 34 , ( 49 , ( 35 , ( 51 , ( 33 , ( 32 , ( 31 , ( 50 , 52 ) ) ) ) ) ) ) ) ) , ( ( 71 , ( 47 , 48 ) ) , ( 53 , ( 54 , 55 ) ) ) ) ) );
tree tnt_10 =
 ( 1 , ( 2 , ( ( ( 26 , ( 72 , ( ( ( ( ( 29 , ( ( 3 , ( ( 4 , 7 ) , ( 5 , 6 ) ) ) , ( 10 , ( 9 , 28 ) ) ) ) , ( 8 , 73 ) ) , ( ( ( 59 , ( ( 58 , ( ( 13 , ( ( 17 , ( 70 , ( 11 , 14 ) ) ) , ( 12 , ( 16 , ( 15 , 18 ) ) ) ) ) , ( 19 , 20 ) ) ) , ( 56 , ( 21 , 57 ) ) ) ) , ( ( 39 , ( 43 , ( 40 , ( 36 , ( 37 , 38 ) ) ) ) ) , ( 41 , 42 ) ) ) , ( 27 , ( 75 , ( 30 , 74 ) ) ) ) ) , ( 25 , ( 24 , ( 22 , 23 ) ) ) ) , ( 60 , ( 76 , ( 61 , ( 78 , ( 46 , ( ( 67 , ( ( 68 , ( ( 44 , 45 ) , ( 65 , 66 ) ) ) , ( 64 , ( 79 , ( 69 , 77 ) ) ) ) ) , ( 62 , 63 ) ) ) ) ) ) ) ) ) ) , ( 34 , ( 49 , ( 35 , ( 51 , ( 33 , ( 32 , ( 31 , ( 50 , 52 ) ) ) ) ) ) ) ) ) , ( ( 71 , ( 47 , 48 ) ) , ( 53 , ( 54 , 55 ) ) ) ) ) );
tree tnt_11 =
 ( 1 , ( 2 , ( ( ( 26 , ( 72 , ( ( ( ( ( 29 , ( ( ( 6 , ( 3 , 5 ) ) , ( 4 , 7 ) ) , ( 70 , ( 10 , ( 9 , 28 ) ) ) ) ) , ( 8 , 73 ) ) , ( ( ( ( 56 , ( 58 , ( ( 13 , ( ( 17 , ( 11 , 14 ) ) , ( 12 , ( 16 , ( 15 , 18 ) ) ) ) ) , ( 19 , 20 ) ) ) ) , ( 59 , ( 21 , 57 ) ) ) , ( ( 43 , ( 39 , ( 40 , ( 36 , ( 37 , 38 ) ) ) ) ) , ( 41 , 42 ) ) ) , ( 27 , ( 75 , ( 30 , 74 ) ) ) ) ) , ( 25 , ( 24 , ( 22 , 23 ) ) ) ) , ( 60 , ( 76 , ( 61 , ( 78 , ( 46 , ( ( 67 , ( ( ( 44 , 45 ) , ( 65 , 66 ) ) , ( ( 64 , 68 ) , ( 77 , ( 69 , 79 ) ) ) ) ) , ( 62 , 63 ) ) ) ) ) ) ) ) ) ) , ( 34 , ( 49 , ( 35 , ( 51 , ( 33 , ( 32 , ( 31 , ( 50 , 52 ) ) ) ) ) ) ) ) ) , ( ( 71 , ( 47 , 48 ) ) , ( 55 , ( 53 , 54 ) ) ) ) ) );
tree tnt_12 =
 ( 1 , ( 2 , ( ( ( 26 , ( 72 , ( ( ( ( ( 29 , ( ( ( 6 , ( 3 , 5 ) ) , ( 4 , 7 ) ) , ( 70 , ( 10 , ( 9 , 28 ) ) ) ) ) , ( 8 , 73 ) ) , ( ( ( ( 56 , ( 58 , ( ( 13 , ( ( 17 , ( 11 , 14 ) ) , ( 12 , ( 16 , ( 15 , 18 ) ) ) ) ) , ( 19 , 20 ) ) ) ) , ( 59 , ( 21 , 57 ) ) ) , ( ( 43 , ( 39 , ( 40 , ( 36 , ( 37 , 38 ) ) ) ) ) , ( 41 , 42 ) ) ) , ( 27 , ( 75 , ( 30 , 74 ) ) ) ) ) , ( 25 , ( 24 , ( 22 , 23 ) ) ) ) , ( 60 , ( 76 , ( 61 , ( 78 , ( 46 , ( ( 67 , ( ( 68 , ( ( 44 , 45 ) , ( 65 , 66 ) ) ) , ( 64 , ( 77 , ( 69 , 79 ) ) ) ) ) , ( 62 , 63 ) ) ) ) ) ) ) ) ) ) , ( 34 , ( 49 , ( 35 , ( 51 , ( 33 , ( 32 , ( 31 , ( 50 , 52 ) ) ) ) ) ) ) ) ) , ( ( 71 , ( 47 , 48 ) ) , ( 55 , ( 53 , 54 ) ) ) ) ) );
tree tnt_13 =
 ( 1 , ( 2 , ( ( ( 26 , ( 72 , ( ( ( ( ( 29 , ( ( ( 6 , ( 3 , 5 ) ) , ( 4 , 7 ) ) , ( 70 , ( 10 , ( 9 , 28 ) ) ) ) ) , ( 8 , 73 ) ) , ( ( ( ( 56 , ( 58 , ( ( 13 , ( ( 17 , ( 11 , 14 ) ) , ( 12 , ( 16 , ( 15 , 18 ) ) ) ) ) , ( 19 , 20 ) ) ) ) , ( 59 , ( 21 , 57 ) ) ) , ( ( 43 , ( 39 , ( 40 , ( 36 , ( 37 , 38 ) ) ) ) ) , ( 41 , 42 ) ) ) , ( 27 , ( 75 , ( 30 , 74 ) ) ) ) ) , ( 25 , ( 24 , ( 22 , 23 ) ) ) ) , ( 60 , ( 76 , ( 61 , ( 78 , ( 46 , ( ( 67 , ( ( ( 68 , ( 44 , 45 ) ) , ( 65 , 66 ) ) , ( 64 , ( 77 , ( 69 , 79 ) ) ) ) ) , ( 62 , 63 ) ) ) ) ) ) ) ) ) ) , ( 34 , ( 49 , ( 35 , ( 51 , ( 33 , ( 32 , ( 31 , ( 50 , 52 ) ) ) ) ) ) ) ) ) , ( ( 71 , ( 47 , 48 ) ) , ( 55 , ( 53 , 54 ) ) ) ) ) );
tree tnt_14 =
 ( 1 , ( 2 , ( ( ( 26 , ( 72 , ( ( ( ( ( 29 , ( ( ( 6 , ( 3 , 5 ) ) , ( 4 , 7 ) ) , ( 70 , ( 10 , ( 9 , 28 ) ) ) ) ) , ( 8 , 73 ) ) , ( ( ( ( 56 , ( 58 , ( ( 13 , ( ( 17 , ( 11 , 14 ) ) , ( 12 , ( 16 , ( 15 , 18 ) ) ) ) ) , ( 19 , 20 ) ) ) ) , ( 59 , ( 21 , 57 ) ) ) , ( ( 43 , ( 39 , ( 40 , ( 36 , ( 37 , 38 ) ) ) ) ) , ( 41 , 42 ) ) ) , ( 27 , ( 75 , ( 30 , 74 ) ) ) ) ) , ( 25 , ( 24 , ( 22 , 23 ) ) ) ) , ( 60 , ( 76 , ( 61 , ( 78 , ( 46 , ( ( 67 , ( ( ( 44 , 45 ) , ( 65 , 66 ) ) , ( 64 , ( 77 , ( 68 , ( 69 , 79 ) ) ) ) ) ) , ( 62 , 63 ) ) ) ) ) ) ) ) ) ) , ( 34 , ( 49 , ( 35 , ( 51 , ( 33 , ( 32 , ( 31 , ( 50 , 52 ) ) ) ) ) ) ) ) ) , ( ( 71 , ( 47 , 48 ) ) , ( 55 , ( 53 , 54 ) ) ) ) ) );
tree tnt_15 =
 ( 1 , ( 2 , ( ( ( 26 , ( 72 , ( ( ( ( ( 29 , ( ( ( 6 , ( 3 , 5 ) ) , ( 4 , 7 ) ) , ( 10 , ( 9 , 28 ) ) ) ) , ( 8 , 73 ) ) , ( ( ( ( 56 , ( 58 , ( ( 70 , ( 13 , ( ( 17 , ( 11 , 14 ) ) , ( 12 , ( 16 , ( 15 , 18 ) ) ) ) ) ) , ( 19 , 20 ) ) ) ) , ( 59 , ( 21 , 57 ) ) ) , ( ( 43 , ( 39 , ( 40 , ( 36 , ( 37 , 38 ) ) ) ) ) , ( 41 , 42 ) ) ) , ( 27 , ( 75 , ( 30 , 74 ) ) ) ) ) , ( 25 , ( 24 , ( 22 , 23 ) ) ) ) , ( 60 , ( 76 , ( 61 , ( 78 , ( 46 , ( ( 67 , ( ( ( 44 , 45 ) , ( 65 , 66 ) ) , ( ( 64 , 68 ) , ( 77 , ( 69 , 79 ) ) ) ) ) , ( 62 , 63 ) ) ) ) ) ) ) ) ) ) , ( 34 , ( 49 , ( 35 , ( 51 , ( 33 , ( 32 , ( 31 , ( 50 , 52 ) ) ) ) ) ) ) ) ) , ( ( 71 , ( 47 , 48 ) ) , ( 55 , ( 53 , 54 ) ) ) ) ) );
tree tnt_16 =
 ( 1 , ( 2 , ( ( ( 26 , ( 72 , ( ( ( ( ( 29 , ( ( ( 6 , ( 3 , 5 ) ) , ( 4 , 7 ) ) , ( 10 , ( 9 , 28 ) ) ) ) , ( 8 , 73 ) ) , ( ( ( ( 56 , ( 58 , ( ( 13 , ( 70 , ( ( 17 , ( 11 , 14 ) ) , ( 12 , ( 16 , ( 15 , 18 ) ) ) ) ) ) , ( 19 , 20 ) ) ) ) , ( 59 , ( 21 , 57 ) ) ) , ( ( 43 , ( 39 , ( 40 , ( 36 , ( 37 , 38 ) ) ) ) ) , ( 41 , 42 ) ) ) , ( 27 , ( 75 , ( 30 , 74 ) ) ) ) ) , ( 25 , ( 24 , ( 22 , 23 ) ) ) ) , ( 60 , ( 76 , ( 61 , ( 78 , ( 46 , ( ( 67 , ( ( ( 44 , 45 ) , ( 65 , 66 ) ) , ( ( 64 , 68 ) , ( 77 , ( 69 , 79 ) ) ) ) ) , ( 62 , 63 ) ) ) ) ) ) ) ) ) ) , ( 34 , ( 49 , ( 35 , ( 51 , ( 33 , ( 32 , ( 31 , ( 50 , 52 ) ) ) ) ) ) ) ) ) , ( ( 71 , ( 47 , 48 ) ) , ( 55 , ( 53 , 54 ) ) ) ) ) );
tree tnt_17 =
 ( 1 , ( 2 , ( ( ( 26 , ( 72 , ( ( ( ( ( 29 , ( ( ( 6 , ( 3 , 5 ) ) , ( 4 , 7 ) ) , ( 10 , ( 9 , 28 ) ) ) ) , ( 8 , 73 ) ) , ( ( ( ( 56 , ( 58 , ( ( 13 , ( ( 17 , ( 11 , 14 ) ) , ( 70 , ( 12 , ( 16 , ( 15 , 18 ) ) ) ) ) ) , ( 19 , 20 ) ) ) ) , ( 59 , ( 21 , 57 ) ) ) , ( ( 43 , ( 39 , ( 40 , ( 36 , ( 37 , 38 ) ) ) ) ) , ( 41 , 42 ) ) ) , ( 27 , ( 75 , ( 30 , 74 ) ) ) ) ) , ( 25 , ( 24 , ( 22 , 23 ) ) ) ) , ( 60 , ( 76 , ( 61 , ( 78 , ( 46 , ( ( 67 , ( ( ( 44 , 45 ) , ( 65 , 66 ) ) , ( ( 64 , 68 ) , ( 77 , ( 69 , 79 ) ) ) ) ) , ( 62 , 63 ) ) ) ) ) ) ) ) ) ) , ( 34 , ( 49 , ( 35 , ( 51 , ( 33 , ( 32 , ( 31 , ( 50 , 52 ) ) ) ) ) ) ) ) ) , ( ( 71 , ( 47 , 48 ) ) , ( 55 , ( 53 , 54 ) ) ) ) ) );
tree tnt_18 =
 ( 1 , ( 2 , ( ( ( 26 , ( 72 , ( ( ( ( ( 29 , ( ( ( 6 , ( 3 , 5 ) ) , ( 4 , 7 ) ) , ( 10 , ( 9 , 28 ) ) ) ) , ( 8 , 73 ) ) , ( ( ( ( 56 , ( 58 , ( ( 13 , ( ( 70 , ( 17 , ( 11 , 14 ) ) ) , ( 12 , ( 16 , ( 15 , 18 ) ) ) ) ) , ( 19 , 20 ) ) ) ) , ( 59 , ( 21 , 57 ) ) ) , ( ( 43 , ( 39 , ( 40 , ( 36 , ( 37 , 38 ) ) ) ) ) , ( 41 , 42 ) ) ) , ( 27 , ( 75 , ( 30 , 74 ) ) ) ) ) , ( 25 , ( 24 , ( 22 , 23 ) ) ) ) , ( 60 , ( 76 , ( 61 , ( 78 , ( 46 , ( ( 67 , ( ( ( 44 , 45 ) , ( 65 , 66 ) ) , ( ( 64 , 68 ) , ( 77 , ( 69 , 79 ) ) ) ) ) , ( 62 , 63 ) ) ) ) ) ) ) ) ) ) , ( 34 , ( 49 , ( 35 , ( 51 , ( 33 , ( 32 , ( 31 , ( 50 , 52 ) ) ) ) ) ) ) ) ) , ( ( 71 , ( 47 , 48 ) ) , ( 55 , ( 53 , 54 ) ) ) ) ) );
tree tnt_19 =
 ( 1 , ( 2 , ( ( ( 26 , ( 72 , ( ( ( ( ( 29 , ( ( ( 6 , ( 3 , 5 ) ) , ( 4 , 7 ) ) , ( 10 , ( 9 , 28 ) ) ) ) , ( 8 , 73 ) ) , ( ( ( ( 56 , ( 58 , ( ( 13 , ( ( ( 11 , 14 ) , ( 17 , 70 ) ) , ( 12 , ( 16 , ( 15 , 18 ) ) ) ) ) , ( 19 , 20 ) ) ) ) , ( 59 , ( 21 , 57 ) ) ) , ( ( 43 , ( 39 , ( 40 , ( 36 , ( 37 , 38 ) ) ) ) ) , ( 41 , 42 ) ) ) , ( 27 , ( 75 , ( 30 , 74 ) ) ) ) ) , ( 25 , ( 24 , ( 22 , 23 ) ) ) ) , ( 60 , ( 76 , ( 61 , ( 78 , ( 46 , ( ( 67 , ( ( ( 44 , 45 ) , ( 65 , 66 ) ) , ( ( 64 , 68 ) , ( 77 , ( 69 , 79 ) ) ) ) ) , ( 62 , 63 ) ) ) ) ) ) ) ) ) ) , ( 34 , ( 49 , ( 35 , ( 51 , ( 33 , ( 32 , ( 31 , ( 50 , 52 ) ) ) ) ) ) ) ) ) , ( ( 71 , ( 47 , 48 ) ) , ( 55 , ( 53 , 54 ) ) ) ) ) );
tree tnt_20 =
 ( 1 , ( 2 , ( ( ( 26 , ( 72 , ( ( ( ( ( 29 , ( ( ( 6 , ( 3 , 5 ) ) , ( 4 , 7 ) ) , ( 10 , ( 9 , 28 ) ) ) ) , ( 8 , 73 ) ) , ( ( ( ( 56 , ( 58 , ( ( 13 , ( ( 17 , ( 70 , ( 11 , 14 ) ) ) , ( 12 , ( 16 , ( 15 , 18 ) ) ) ) ) , ( 19 , 20 ) ) ) ) , ( 59 , ( 21 , 57 ) ) ) , ( ( 43 , ( 39 , ( 40 , ( 36 , ( 37 , 38 ) ) ) ) ) , ( 41 , 42 ) ) ) , ( 27 , ( 75 , ( 30 , 74 ) ) ) ) ) , ( 25 , ( 24 , ( 22 , 23 ) ) ) ) , ( 60 , ( 76 , ( 61 , ( 78 , ( 46 , ( ( 67 , ( ( ( 44 , 45 ) , ( 65 , 66 ) ) , ( ( 64 , 68 ) , ( 77 , ( 69 , 79 ) ) ) ) ) , ( 62 , 63 ) ) ) ) ) ) ) ) ) ) , ( 34 , ( 49 , ( 35 , ( 51 , ( 33 , ( 32 , ( 31 , ( 50 , 52 ) ) ) ) ) ) ) ) ) , ( ( 71 , ( 47 , 48 ) ) , ( 55 , ( 53 , 54 ) ) ) ) ) );
tree tnt_21 =
 ( 1 , ( 2 , ( ( ( 26 , ( 72 , ( ( ( ( ( 29 , ( ( ( 3 , ( 5 , 6 ) ) , ( 4 , 7 ) ) , ( 9 , ( 28 , ( 10 , 70 ) ) ) ) ) , ( 8 , 73 ) ) , ( ( ( 59 , ( ( 58 , ( ( 13 , ( ( 17 , ( 11 , 14 ) ) , ( 12 , ( 16 , ( 15 , 18 ) ) ) ) ) , ( 19 , 20 ) ) ) , ( 56 , ( 21 , 57 ) ) ) ) , ( ( 43 , ( 39 , ( 40 , ( 36 , ( 37 , 38 ) ) ) ) ) , ( 41 , 42 ) ) ) , ( 27 , ( 75 , ( 30 , 74 ) ) ) ) ) , ( 25 , ( 24 , ( 22 , 23 ) ) ) ) , ( 60 , ( 76 , ( 61 , ( 78 , ( 46 , ( ( 67 , ( ( ( 45 , ( 44 , 68 ) ) , ( 65 , 66 ) ) , ( 64 , ( 79 , ( 69 , 77 ) ) ) ) ) , ( 62 , 63 ) ) ) ) ) ) ) ) ) ) , ( 34 , ( 49 , ( 35 , ( 51 , ( 33 , ( 32 , ( 31 , ( 50 , 52 ) ) ) ) ) ) ) ) ) , ( ( 71 , ( 47 , 48 ) ) , ( 53 , ( 54 , 55 ) ) ) ) ) );
tree tnt_22 =
 ( 1 , ( 2 , ( ( ( ( ( ( ( ( 29 , ( ( ( 3 , ( 5 , 6 ) ) , ( 4 , 7 ) ) , ( 9 , ( 28 , ( 10 , 70 ) ) ) ) ) , ( 8 , 73 ) ) , ( ( ( 59 , ( ( 58 , ( ( 13 , ( ( 17 , ( 11 , 14 ) ) , ( 12 , ( 16 , ( 15 , 18 ) ) ) ) ) , ( 19 , 20 ) ) ) , ( 56 , ( 21 , 57 ) ) ) ) , ( ( 43 , ( 39 , ( 40 , ( 36 , ( 37 , 38 ) ) ) ) ) , ( 41 , 42 ) ) ) , ( 27 , ( 75 , ( 30 , 74 ) ) ) ) ) , ( 25 , ( 24 , ( 22 , 23 ) ) ) ) , ( 60 , ( 76 , ( 61 , ( 78 , ( 46 , ( ( 67 , ( ( ( 45 , ( 44 , 68 ) ) , ( 65 , 66 ) ) , ( 64 , ( 79 , ( 69 , 77 ) ) ) ) ) , ( 62 , 63 ) ) ) ) ) ) ) ) , ( 26 , 72 ) ) , ( 34 , ( 49 , ( 35 , ( 51 , ( 33 , ( 32 , ( 31 , ( 50 , 52 ) ) ) ) ) ) ) ) ) , ( ( 71 , ( 47 , 48 ) ) , ( 53 , ( 54 , 55 ) ) ) ) ) );
tree tnt_23 =
 ( 1 , ( 2 , ( ( ( 26 , ( 72 , ( ( ( ( ( 29 , ( ( ( 3 , ( 5 , 6 ) ) , ( 4 , 7 ) ) , ( 9 , ( 28 , ( 10 , 70 ) ) ) ) ) , ( 8 , 73 ) ) , ( ( ( 59 , ( ( 58 , ( ( 13 , ( ( 17 , ( 11 , 14 ) ) , ( 12 , ( 16 , ( 15 , 18 ) ) ) ) ) , ( 19 , 20 ) ) ) , ( 56 , ( 21 , 57 ) ) ) ) , ( ( 43 , ( 39 , ( 40 , ( 36 , ( 37 , 38 ) ) ) ) ) , ( 41 , 42 ) ) ) , ( 27 , ( 75 , ( 30 , 74 ) ) ) ) ) , ( 25 , ( 24 , ( 22 , 23 ) ) ) ) , ( 60 , ( 76 , ( 61 , ( 78 , ( 46 , ( ( 67 , ( ( ( 45 , ( 44 , 68 ) ) , ( 65 , 66 ) ) , ( 64 , ( 79 , ( 69 , 77 ) ) ) ) ) , ( 62 , 63 ) ) ) ) ) ) ) ) ) ) , ( 34 , ( 49 , ( 35 , ( 51 , ( 33 , ( 32 , ( 31 , ( 50 , 52 ) ) ) ) ) ) ) ) ) , ( ( 71 , ( 47 , 48 ) ) , ( 54 , ( 53 , 55 ) ) ) ) ) );
tree tnt_24 =
 ( 1 , ( 2 , ( ( ( 26 , ( 72 , ( ( ( ( ( 29 , ( ( ( 3 , ( 5 , 6 ) ) , ( 4 , 7 ) ) , ( 9 , ( 28 , ( 10 , 70 ) ) ) ) ) , ( 8 , 73 ) ) , ( ( ( 59 , ( ( 58 , ( ( 13 , ( ( 17 , ( 11 , 14 ) ) , ( 12 , ( 16 , ( 15 , 18 ) ) ) ) ) , ( 19 , 20 ) ) ) , ( 56 , ( 21 , 57 ) ) ) ) , ( ( 43 , ( 39 , ( 40 , ( 36 , ( 37 , 38 ) ) ) ) ) , ( 41 , 42 ) ) ) , ( 27 , ( 75 , ( 30 , 74 ) ) ) ) ) , ( 25 , ( 24 , ( 22 , 23 ) ) ) ) , ( 60 , ( 76 , ( 61 , ( 78 , ( 46 , ( ( 67 , ( ( ( 45 , ( 44 , 68 ) ) , ( 65 , 66 ) ) , ( 64 , ( 79 , ( 69 , 77 ) ) ) ) ) , ( 62 , 63 ) ) ) ) ) ) ) ) ) ) , ( 34 , ( 49 , ( 35 , ( 51 , ( 33 , ( 32 , ( 31 , ( 50 , 52 ) ) ) ) ) ) ) ) ) , ( ( 71 , ( 47 , 48 ) ) , ( 55 , ( 53 , 54 ) ) ) ) ) );
tree tnt_25 =
 ( 1 , ( 2 , ( ( ( 26 , ( 72 , ( ( ( ( ( 29 , ( ( ( 3 , ( 5 , 6 ) ) , ( 4 , 7 ) ) , ( 9 , ( 28 , ( 10 , 70 ) ) ) ) ) , ( 8 , 73 ) ) , ( ( ( ( 58 , ( ( 13 , ( ( 17 , ( 11 , 14 ) ) , ( 12 , ( 16 , ( 15 , 18 ) ) ) ) ) , ( 19 , 20 ) ) ) , ( 59 , ( 56 , ( 21 , 57 ) ) ) ) , ( ( 43 , ( 39 , ( 40 , ( 36 , ( 37 , 38 ) ) ) ) ) , ( 41 , 42 ) ) ) , ( 27 , ( 75 , ( 30 , 74 ) ) ) ) ) , ( 25 , ( 24 , ( 22 , 23 ) ) ) ) , ( 60 , ( 76 , ( 61 , ( 78 , ( 46 , ( ( 67 , ( ( ( 45 , ( 44 , 68 ) ) , ( 65 , 66 ) ) , ( 64 , ( 79 , ( 69 , 77 ) ) ) ) ) , ( 62 , 63 ) ) ) ) ) ) ) ) ) ) , ( 34 , ( 49 , ( 35 , ( 51 , ( 33 , ( 32 , ( 31 , ( 50 , 52 ) ) ) ) ) ) ) ) ) , ( ( 71 , ( 47 , 48 ) ) , ( 53 , ( 54 , 55 ) ) ) ) ) );
tree tnt_26 =
 ( 1 , ( 2 , ( ( ( 26 , ( 72 , ( ( ( ( ( 29 , ( ( ( 3 , ( 5 , 6 ) ) , ( 4 , 7 ) ) , ( 9 , ( 28 , ( 10 , 70 ) ) ) ) ) , ( 8 , 73 ) ) , ( ( ( 59 , ( ( 58 , ( ( 13 , ( ( 17 , ( 11 , 14 ) ) , ( 12 , ( 16 , ( 15 , 18 ) ) ) ) ) , ( 19 , 20 ) ) ) , ( 56 , ( 21 , 57 ) ) ) ) , ( ( 43 , ( 39 , ( 40 , ( 36 , ( 37 , 38 ) ) ) ) ) , ( 41 , 42 ) ) ) , ( 27 , ( 75 , ( 30 , 74 ) ) ) ) ) , ( 25 , ( 24 , ( 22 , 23 ) ) ) ) , ( 60 , ( 76 , ( 61 , ( 78 , ( 46 , ( ( 67 , ( ( ( 44 , 45 ) , ( 65 , 66 ) ) , ( 68 , ( 64 , ( 79 , ( 69 , 77 ) ) ) ) ) ) , ( 62 , 63 ) ) ) ) ) ) ) ) ) ) , ( 34 , ( 49 , ( 35 , ( 51 , ( 33 , ( 32 , ( 31 , ( 50 , 52 ) ) ) ) ) ) ) ) ) , ( ( 71 , ( 47 , 48 ) ) , ( 53 , ( 54 , 55 ) ) ) ) ) );
tree tnt_27 =
 ( 1 , ( 2 , ( ( ( 26 , ( 72 , ( ( ( ( ( 29 , ( ( ( 3 , ( 5 , 6 ) ) , ( 4 , 7 ) ) , ( 9 , ( 28 , ( 10 , 70 ) ) ) ) ) , ( 8 , 73 ) ) , ( ( ( 59 , ( ( 58 , ( ( 13 , ( ( 17 , ( 11 , 14 ) ) , ( 12 , ( 16 , ( 15 , 18 ) ) ) ) ) , ( 19 , 20 ) ) ) , ( 56 , ( 21 , 57 ) ) ) ) , ( ( 43 , ( 39 , ( 40 , ( 36 , ( 37 , 38 ) ) ) ) ) , ( 41 , 42 ) ) ) , ( 27 , ( 75 , ( 30 , 74 ) ) ) ) ) , ( 25 , ( 24 , ( 22 , 23 ) ) ) ) , ( 60 , ( 76 , ( 61 , ( 78 , ( 46 , ( ( 67 , ( ( 68 , ( ( 44 , 45 ) , ( 65 , 66 ) ) ) , ( 64 , ( 79 , ( 69 , 77 ) ) ) ) ) , ( 62 , 63 ) ) ) ) ) ) ) ) ) ) , ( 34 , ( 49 , ( 35 , ( 51 , ( 33 , ( 32 , ( 31 , ( 50 , 52 ) ) ) ) ) ) ) ) ) , ( ( 71 , ( 47 , 48 ) ) , ( 53 , ( 54 , 55 ) ) ) ) ) );
tree tnt_28 =
 ( 1 , ( 2 , ( ( ( 26 , ( 72 , ( ( ( ( ( 29 , ( ( ( 3 , ( 5 , 6 ) ) , ( 4 , 7 ) ) , ( 9 , ( 10 , 28 ) ) ) ) , ( 8 , 73 ) ) , ( ( ( 59 , ( ( 58 , ( ( 70 , ( 13 , ( ( 17 , ( 11 , 14 ) ) , ( 12 , ( 16 , ( 15 , 18 ) ) ) ) ) ) , ( 19 , 20 ) ) ) , ( 56 , ( 21 , 57 ) ) ) ) , ( ( 43 , ( 39 , ( 40 , ( 36 , ( 37 , 38 ) ) ) ) ) , ( 41 , 42 ) ) ) , ( 27 , ( 75 , ( 30 , 74 ) ) ) ) ) , ( 25 , ( 24 , ( 22 , 23 ) ) ) ) , ( 60 , ( 76 , ( 61 , ( 78 , ( 46 , ( ( 67 , ( ( ( 45 , ( 44 , 68 ) ) , ( 65 , 66 ) ) , ( 64 , ( 79 , ( 69 , 77 ) ) ) ) ) , ( 62 , 63 ) ) ) ) ) ) ) ) ) ) , ( 34 , ( 49 , ( 35 , ( 51 , ( 33 , ( 32 , ( 31 , ( 50 , 52 ) ) ) ) ) ) ) ) ) , ( ( 71 , ( 47 , 48 ) ) , ( 53 , ( 54 , 55 ) ) ) ) ) );
tree tnt_29 =
 ( 1 , ( 2 , ( ( ( 26 , ( 72 , ( ( ( ( ( 29 , ( ( ( 3 , ( 5 , 6 ) ) , ( 4 , 7 ) ) , ( 9 , ( 10 , 28 ) ) ) ) , ( 8 , 73 ) ) , ( ( ( 59 , ( ( 58 , ( ( 13 , ( 70 , ( ( 17 , ( 11 , 14 ) ) , ( 12 , ( 16 , ( 15 , 18 ) ) ) ) ) ) , ( 19 , 20 ) ) ) , ( 56 , ( 21 , 57 ) ) ) ) , ( ( 43 , ( 39 , ( 40 , ( 36 , ( 37 , 38 ) ) ) ) ) , ( 41 , 42 ) ) ) , ( 27 , ( 75 , ( 30 , 74 ) ) ) ) ) , ( 25 , ( 24 , ( 22 , 23 ) ) ) ) , ( 60 , ( 76 , ( 61 , ( 78 , ( 46 , ( ( 67 , ( ( ( 45 , ( 44 , 68 ) ) , ( 65 , 66 ) ) , ( 64 , ( 79 , ( 69 , 77 ) ) ) ) ) , ( 62 , 63 ) ) ) ) ) ) ) ) ) ) , ( 34 , ( 49 , ( 35 , ( 51 , ( 33 , ( 32 , ( 31 , ( 50 , 52 ) ) ) ) ) ) ) ) ) , ( ( 71 , ( 47 , 48 ) ) , ( 53 , ( 54 , 55 ) ) ) ) ) );
tree tnt_30 =
 ( 1 , ( 2 , ( ( ( 26 , ( 72 , ( ( ( ( ( 29 , ( ( ( 3 , ( 5 , 6 ) ) , ( 4 , 7 ) ) , ( 9 , ( 10 , 28 ) ) ) ) , ( 8 , 73 ) ) , ( ( ( 59 , ( ( 58 , ( ( 13 , ( ( 17 , ( 11 , 14 ) ) , ( 70 , ( 12 , ( 16 , ( 15 , 18 ) ) ) ) ) ) , ( 19 , 20 ) ) ) , ( 56 , ( 21 , 57 ) ) ) ) , ( ( 43 , ( 39 , ( 40 , ( 36 , ( 37 , 38 ) ) ) ) ) , ( 41 , 42 ) ) ) , ( 27 , ( 75 , ( 30 , 74 ) ) ) ) ) , ( 25 , ( 24 , ( 22 , 23 ) ) ) ) , ( 60 , ( 76 , ( 61 , ( 78 , ( 46 , ( ( 67 , ( ( ( 45 , ( 44 , 68 ) ) , ( 65 , 66 ) ) , ( 64 , ( 79 , ( 69 , 77 ) ) ) ) ) , ( 62 , 63 ) ) ) ) ) ) ) ) ) ) , ( 34 , ( 49 , ( 35 , ( 51 , ( 33 , ( 32 , ( 31 , ( 50 , 52 ) ) ) ) ) ) ) ) ) , ( ( 71 , ( 47 , 48 ) ) , ( 53 , ( 54 , 55 ) ) ) ) ) );
tree tnt_31 =
 ( 1 , ( 2 , ( ( ( 26 , ( 72 , ( ( ( ( ( 29 , ( ( 3 , ( ( 4 , 7 ) , ( 5 , 6 ) ) ) , ( 70 , ( 10 , ( 9 , 28 ) ) ) ) ) , ( 8 , 73 ) ) , ( ( ( ( 58 , ( ( 13 , ( ( 17 , ( 11 , 14 ) ) , ( 12 , ( 16 , ( 15 , 18 ) ) ) ) ) , ( 19 , 20 ) ) ) , ( 59 , ( 56 , ( 21 , 57 ) ) ) ) , ( ( 39 , ( 43 , ( 40 , ( 36 , ( 37 , 38 ) ) ) ) ) , ( 41 , 42 ) ) ) , ( 27 , ( 75 , ( 30 , 74 ) ) ) ) ) , ( 25 , ( 24 , ( 22 , 23 ) ) ) ) , ( 60 , ( 76 , ( 61 , ( 78 , ( 46 , ( ( 67 , ( ( ( 45 , ( 44 , 68 ) ) , ( 65 , 66 ) ) , ( 64 , ( 69 , ( 77 , 79 ) ) ) ) ) , ( 62 , 63 ) ) ) ) ) ) ) ) ) ) , ( 34 , ( 49 , ( 35 , ( 51 , ( 33 , ( 32 , ( 31 , ( 50 , 52 ) ) ) ) ) ) ) ) ) , ( ( 71 , ( 47 , 48 ) ) , ( 55 , ( 53 , 54 ) ) ) ) ) );
tree tnt_32 =
 ( 1 , ( 2 , ( ( ( 26 , ( 72 , ( ( ( ( ( 29 , ( ( 3 , ( ( 4 , 7 ) , ( 5 , 6 ) ) ) , ( 70 , ( 10 , ( 9 , 28 ) ) ) ) ) , ( 8 , 73 ) ) , ( ( ( 59 , ( ( 58 , ( ( 13 , ( ( 17 , ( 11 , 14 ) ) , ( 12 , ( 16 , ( 15 , 18 ) ) ) ) ) , ( 19 , 20 ) ) ) , ( 56 , ( 21 , 57 ) ) ) ) , ( ( 39 , ( 43 , ( 40 , ( 36 , ( 37 , 38 ) ) ) ) ) , ( 41 , 42 ) ) ) , ( 27 , ( 75 , ( 30 , 74 ) ) ) ) ) , ( 25 , ( 24 , ( 22 , 23 ) ) ) ) , ( 60 , ( 76 , ( 61 , ( 78 , ( 46 , ( ( 67 , ( ( ( 45 , ( 44 , 68 ) ) , ( 65 , 66 ) ) , ( 64 , ( 69 , ( 77 , 79 ) ) ) ) ) , ( 62 , 63 ) ) ) ) ) ) ) ) ) ) , ( 34 , ( 49 , ( 35 , ( 51 , ( 33 , ( 32 , ( 31 , ( 50 , 52 ) ) ) ) ) ) ) ) ) , ( ( 71 , ( 47 , 48 ) ) , ( 55 , ( 53 , 54 ) ) ) ) ) );
tree tnt_33 =
 ( 1 , ( 2 , ( ( ( 26 , ( 72 , ( ( ( ( ( 29 , ( ( 3 , ( ( 4 , 7 ) , ( 5 , 6 ) ) ) , ( 70 , ( 10 , ( 9 , 28 ) ) ) ) ) , ( 8 , 73 ) ) , ( ( ( ( 58 , ( ( 13 , ( ( 17 , ( 11 , 14 ) ) , ( 12 , ( 16 , ( 15 , 18 ) ) ) ) ) , ( 19 , 20 ) ) ) , ( 59 , ( 56 , ( 21 , 57 ) ) ) ) , ( ( 39 , ( 43 , ( 40 , ( 36 , ( 37 , 38 ) ) ) ) ) , ( 41 , 42 ) ) ) , ( 27 , ( 75 , ( 30 , 74 ) ) ) ) ) , ( 25 , ( 24 , ( 22 , 23 ) ) ) ) , ( 60 , ( 76 , ( 61 , ( 78 , ( 46 , ( ( 67 , ( ( ( 44 , 45 ) , ( 65 , 66 ) ) , ( 68 , ( 64 , ( 69 , ( 77 , 79 ) ) ) ) ) ) , ( 62 , 63 ) ) ) ) ) ) ) ) ) ) , ( 34 , ( 49 , ( 35 , ( 51 , ( 33 , ( 32 , ( 31 , ( 50 , 52 ) ) ) ) ) ) ) ) ) , ( ( 71 , ( 47 , 48 ) ) , ( 55 , ( 53 , 54 ) ) ) ) ) );
tree tnt_34 =
 ( 1 , ( 2 , ( ( ( 26 , ( 72 , ( ( ( ( ( 29 , ( ( 3 , ( ( 4 , 7 ) , ( 5 , 6 ) ) ) , ( 70 , ( 10 , ( 9 , 28 ) ) ) ) ) , ( 8 , 73 ) ) , ( ( ( ( 58 , ( ( 13 , ( ( 17 , ( 11 , 14 ) ) , ( 12 , ( 16 , ( 15 , 18 ) ) ) ) ) , ( 19 , 20 ) ) ) , ( 59 , ( 56 , ( 21 , 57 ) ) ) ) , ( ( 39 , ( 43 , ( 40 , ( 36 , ( 37 , 38 ) ) ) ) ) , ( 41 , 42 ) ) ) , ( 27 , ( 75 , ( 30 , 74 ) ) ) ) ) , ( 25 , ( 24 , ( 22 , 23 ) ) ) ) , ( 60 , ( 76 , ( 61 , ( 78 , ( 46 , ( ( 67 , ( ( ( 44 , 45 ) , ( 65 , 66 ) ) , ( 64 , ( 68 , ( 69 , ( 77 , 79 ) ) ) ) ) ) , ( 62 , 63 ) ) ) ) ) ) ) ) ) ) , ( 34 , ( 49 , ( 35 , ( 51 , ( 33 , ( 32 , ( 31 , ( 50 , 52 ) ) ) ) ) ) ) ) ) , ( ( 71 , ( 47 , 48 ) ) , ( 55 , ( 53 , 54 ) ) ) ) ) );
tree tnt_35 =
 ( 1 , ( 2 , ( ( ( 26 , ( 72 , ( ( ( ( ( 29 , ( ( 3 , ( ( 4 , 7 ) , ( 5 , 6 ) ) ) , ( 70 , ( 10 , ( 9 , 28 ) ) ) ) ) , ( 8 , 73 ) ) , ( ( ( ( 58 , ( ( 13 , ( ( 17 , ( 11 , 14 ) ) , ( 12 , ( 16 , ( 15 , 18 ) ) ) ) ) , ( 19 , 20 ) ) ) , ( 59 , ( 56 , ( 21 , 57 ) ) ) ) , ( ( 39 , ( 43 , ( 40 , ( 36 , ( 37 , 38 ) ) ) ) ) , ( 41 , 42 ) ) ) , ( 27 , ( 75 , ( 30 , 74 ) ) ) ) ) , ( 25 , ( 24 , ( 22 , 23 ) ) ) ) , ( 60 , ( 76 , ( 61 , ( 78 , ( 46 , ( ( 67 , ( ( ( 44 , 45 ) , ( 65 , 66 ) ) , ( 64 , ( 69 , ( 68 , ( 77 , 79 ) ) ) ) ) ) , ( 62 , 63 ) ) ) ) ) ) ) ) ) ) , ( 34 , ( 49 , ( 35 , ( 51 , ( 33 , ( 32 , ( 31 , ( 50 , 52 ) ) ) ) ) ) ) ) ) , ( ( 71 , ( 47 , 48 ) ) , ( 55 , ( 53 , 54 ) ) ) ) ) );
tree tnt_36 =
 ( 1 , ( 2 , ( ( ( 26 , ( 72 , ( ( ( ( ( 29 , ( ( 3 , ( ( 4 , 7 ) , ( 5 , 6 ) ) ) , ( 70 , ( 10 , ( 9 , 28 ) ) ) ) ) , ( 8 , 73 ) ) , ( ( ( ( 58 , ( ( 13 , ( ( 17 , ( 11 , 14 ) ) , ( 12 , ( 16 , ( 15 , 18 ) ) ) ) ) , ( 19 , 20 ) ) ) , ( 59 , ( 56 , ( 21 , 57 ) ) ) ) , ( ( 39 , ( 43 , ( 40 , ( 36 , ( 37 , 38 ) ) ) ) ) , ( 41 , 42 ) ) ) , ( 27 , ( 75 , ( 30 , 74 ) ) ) ) ) , ( 25 , ( 24 , ( 22 , 23 ) ) ) ) , ( 60 , ( 76 , ( 61 , ( 78 , ( 46 , ( ( 67 , ( ( 68 , ( ( 44 , 45 ) , ( 65 , 66 ) ) ) , ( 64 , ( 69 , ( 77 , 79 ) ) ) ) ) , ( 62 , 63 ) ) ) ) ) ) ) ) ) ) , ( 34 , ( 49 , ( 35 , ( 51 , ( 33 , ( 32 , ( 31 , ( 50 , 52 ) ) ) ) ) ) ) ) ) , ( ( 71 , ( 47 , 48 ) ) , ( 55 , ( 53 , 54 ) ) ) ) ) );
tree tnt_37 =
 ( 1 , ( 2 , ( ( ( 26 , ( 72 , ( ( ( ( ( 29 , ( ( 3 , ( ( 4 , 7 ) , ( 5 , 6 ) ) ) , ( 10 , ( 9 , 28 ) ) ) ) , ( 8 , 73 ) ) , ( ( ( ( 58 , ( ( 70 , ( 13 , ( ( 17 , ( 11 , 14 ) ) , ( 12 , ( 16 , ( 15 , 18 ) ) ) ) ) ) , ( 19 , 20 ) ) ) , ( 59 , ( 56 , ( 21 , 57 ) ) ) ) , ( ( 39 , ( 43 , ( 40 , ( 36 , ( 37 , 38 ) ) ) ) ) , ( 41 , 42 ) ) ) , ( 27 , ( 75 , ( 30 , 74 ) ) ) ) ) , ( 25 , ( 24 , ( 22 , 23 ) ) ) ) , ( 60 , ( 76 , ( 61 , ( 78 , ( 46 , ( ( 67 , ( ( ( 45 , ( 44 , 68 ) ) , ( 65 , 66 ) ) , ( 64 , ( 69 , ( 77 , 79 ) ) ) ) ) , ( 62 , 63 ) ) ) ) ) ) ) ) ) ) , ( 34 , ( 49 , ( 35 , ( 51 , ( 33 , ( 32 , ( 31 , ( 50 , 52 ) ) ) ) ) ) ) ) ) , ( ( 71 , ( 47 , 48 ) ) , ( 55 , ( 53 , 54 ) ) ) ) ) );
tree tnt_38 =
 ( 1 , ( 2 , ( ( ( 26 , ( 72 , ( ( ( ( ( 29 , ( ( 3 , ( ( 4 , 7 ) , ( 5 , 6 ) ) ) , ( 10 , ( 9 , 28 ) ) ) ) , ( 8 , 73 ) ) , ( ( ( ( 58 , ( ( 13 , ( 70 , ( ( 17 , ( 11 , 14 ) ) , ( 12 , ( 16 , ( 15 , 18 ) ) ) ) ) ) , ( 19 , 20 ) ) ) , ( 59 , ( 56 , ( 21 , 57 ) ) ) ) , ( ( 39 , ( 43 , ( 40 , ( 36 , ( 37 , 38 ) ) ) ) ) , ( 41 , 42 ) ) ) , ( 27 , ( 75 , ( 30 , 74 ) ) ) ) ) , ( 25 , ( 24 , ( 22 , 23 ) ) ) ) , ( 60 , ( 76 , ( 61 , ( 78 , ( 46 , ( ( 67 , ( ( ( 45 , ( 44 , 68 ) ) , ( 65 , 66 ) ) , ( 64 , ( 69 , ( 77 , 79 ) ) ) ) ) , ( 62 , 63 ) ) ) ) ) ) ) ) ) ) , ( 34 , ( 49 , ( 35 , ( 51 , ( 33 , ( 32 , ( 31 , ( 50 , 52 ) ) ) ) ) ) ) ) ) , ( ( 71 , ( 47 , 48 ) ) , ( 55 , ( 53 , 54 ) ) ) ) ) );
tree tnt_39 =
 ( 1 , ( 2 , ( ( ( 26 , ( 72 , ( ( ( ( ( 29 , ( ( 3 , ( ( 4 , 7 ) , ( 5 , 6 ) ) ) , ( 10 , ( 9 , 28 ) ) ) ) , ( 8 , 73 ) ) , ( ( ( ( 58 , ( ( 13 , ( ( 17 , ( 11 , 14 ) ) , ( 70 , ( 12 , ( 16 , ( 15 , 18 ) ) ) ) ) ) , ( 19 , 20 ) ) ) , ( 59 , ( 56 , ( 21 , 57 ) ) ) ) , ( ( 39 , ( 43 , ( 40 , ( 36 , ( 37 , 38 ) ) ) ) ) , ( 41 , 42 ) ) ) , ( 27 , ( 75 , ( 30 , 74 ) ) ) ) ) , ( 25 , ( 24 , ( 22 , 23 ) ) ) ) , ( 60 , ( 76 , ( 61 , ( 78 , ( 46 , ( ( 67 , ( ( ( 45 , ( 44 , 68 ) ) , ( 65 , 66 ) ) , ( 64 , ( 69 , ( 77 , 79 ) ) ) ) ) , ( 62 , 63 ) ) ) ) ) ) ) ) ) ) , ( 34 , ( 49 , ( 35 , ( 51 , ( 33 , ( 32 , ( 31 , ( 50 , 52 ) ) ) ) ) ) ) ) ) , ( ( 71 , ( 47 , 48 ) ) , ( 55 , ( 53 , 54 ) ) ) ) ) );
tree tnt_40 =
 ( 1 , ( 2 , ( ( ( 26 , ( 72 , ( ( ( ( ( 29 , ( ( 3 , ( ( 4 , 7 ) , ( 5 , 6 ) ) ) , ( 10 , ( 9 , 28 ) ) ) ) , ( 8 , 73 ) ) , ( ( ( ( 58 , ( ( 13 , ( ( 70 , ( 17 , ( 11 , 14 ) ) ) , ( 12 , ( 16 , ( 15 , 18 ) ) ) ) ) , ( 19 , 20 ) ) ) , ( 59 , ( 56 , ( 21 , 57 ) ) ) ) , ( ( 39 , ( 43 , ( 40 , ( 36 , ( 37 , 38 ) ) ) ) ) , ( 41 , 42 ) ) ) , ( 27 , ( 75 , ( 30 , 74 ) ) ) ) ) , ( 25 , ( 24 , ( 22 , 23 ) ) ) ) , ( 60 , ( 76 , ( 61 , ( 78 , ( 46 , ( ( 67 , ( ( ( 45 , ( 44 , 68 ) ) , ( 65 , 66 ) ) , ( 64 , ( 69 , ( 77 , 79 ) ) ) ) ) , ( 62 , 63 ) ) ) ) ) ) ) ) ) ) , ( 34 , ( 49 , ( 35 , ( 51 , ( 33 , ( 32 , ( 31 , ( 50 , 52 ) ) ) ) ) ) ) ) ) , ( ( 71 , ( 47 , 48 ) ) , ( 55 , ( 53 , 54 ) ) ) ) ) );
tree tnt_41 =
 ( 1 , ( 2 , ( ( ( ( ( ( ( ( 29 , ( ( 3 , ( ( 4 , 7 ) , ( 5 , 6 ) ) ) , ( 9 , ( 10 , ( 28 , 70 ) ) ) ) ) , ( 8 , 73 ) ) , ( ( ( ( 58 , ( ( 13 , ( ( 17 , ( 11 , 14 ) ) , ( 12 , ( 16 , ( 15 , 18 ) ) ) ) ) , ( 19 , 20 ) ) ) , ( 59 , ( 56 , ( 21 , 57 ) ) ) ) , ( ( 43 , ( 39 , ( 40 , ( 36 , ( 37 , 38 ) ) ) ) ) , ( 41 , 42 ) ) ) , ( 27 , ( 75 , ( 30 , 74 ) ) ) ) ) , ( 25 , ( 24 , ( 22 , 23 ) ) ) ) , ( 60 , ( 76 , ( 61 , ( 78 , ( 46 , ( ( 67 , ( ( ( 45 , ( 44 , 68 ) ) , ( 65 , 66 ) ) , ( 64 , ( 79 , ( 69 , 77 ) ) ) ) ) , ( 62 , 63 ) ) ) ) ) ) ) ) , ( 26 , 72 ) ) , ( 34 , ( 49 , ( 35 , ( 51 , ( 33 , ( 32 , ( 31 , ( 50 , 52 ) ) ) ) ) ) ) ) ) , ( ( 71 , ( 47 , 48 ) ) , ( 53 , ( 54 , 55 ) ) ) ) ) );
tree tnt_42 =
 ( 1 , ( 2 , ( ( ( 26 , ( 72 , ( ( ( ( ( 29 , ( ( 3 , ( ( 4 , 7 ) , ( 5 , 6 ) ) ) , ( 9 , ( 10 , ( 28 , 70 ) ) ) ) ) , ( 8 , 73 ) ) , ( ( ( ( 58 , ( ( 13 , ( ( 17 , ( 11 , 14 ) ) , ( 12 , ( 16 , ( 15 , 18 ) ) ) ) ) , ( 19 , 20 ) ) ) , ( 59 , ( 56 , ( 21 , 57 ) ) ) ) , ( ( 43 , ( 39 , ( 40 , ( 36 , ( 37 , 38 ) ) ) ) ) , ( 41 , 42 ) ) ) , ( 27 , ( 75 , ( 30 , 74 ) ) ) ) ) , ( 25 , ( 24 , ( 22 , 23 ) ) ) ) , ( 60 , ( 76 , ( 61 , ( 78 , ( 46 , ( ( 67 , ( ( ( 45 , ( 44 , 68 ) ) , ( 65 , 66 ) ) , ( 64 , ( 79 , ( 69 , 77 ) ) ) ) ) , ( 62 , 63 ) ) ) ) ) ) ) ) ) ) , ( 34 , ( 49 , ( 35 , ( 51 , ( 33 , ( 32 , ( 31 , ( 50 , 52 ) ) ) ) ) ) ) ) ) , ( ( 71 , ( 47 , 48 ) ) , ( 53 , ( 54 , 55 ) ) ) ) ) );
tree tnt_43 =
 ( 1 , ( 2 , ( ( ( ( ( ( ( ( 29 , ( ( 3 , ( ( 4 , 7 ) , ( 5 , 6 ) ) ) , ( 9 , ( 10 , ( 28 , 70 ) ) ) ) ) , ( 8 , 73 ) ) , ( ( ( ( 58 , ( ( 13 , ( ( 17 , ( 11 , 14 ) ) , ( 12 , ( 16 , ( 15 , 18 ) ) ) ) ) , ( 19 , 20 ) ) ) , ( 59 , ( 56 , ( 21 , 57 ) ) ) ) , ( ( 43 , ( 39 , ( 40 , ( 36 , ( 37 , 38 ) ) ) ) ) , ( 41 , 42 ) ) ) , ( 27 , ( 75 , ( 30 , 74 ) ) ) ) ) , ( 25 , ( 24 , ( 22 , 23 ) ) ) ) , ( 60 , ( 76 , ( 61 , ( 78 , ( 46 , ( ( 67 , ( ( ( 45 , ( 44 , 68 ) ) , ( 65 , 66 ) ) , ( 64 , ( 79 , ( 69 , 77 ) ) ) ) ) , ( 62 , 63 ) ) ) ) ) ) ) ) , ( 26 , 72 ) ) , ( 34 , ( 49 , ( 35 , ( 51 , ( 33 , ( 32 , ( 31 , ( 50 , 52 ) ) ) ) ) ) ) ) ) , ( ( 71 , ( 47 , 48 ) ) , ( 54 , ( 53 , 55 ) ) ) ) ) );
tree tnt_44 =
 ( 1 , ( 2 , ( ( ( ( ( ( ( ( 29 , ( ( 3 , ( ( 4 , 7 ) , ( 5 , 6 ) ) ) , ( 9 , ( 10 , ( 28 , 70 ) ) ) ) ) , ( 8 , 73 ) ) , ( ( ( ( 58 , ( ( 13 , ( ( 17 , ( 11 , 14 ) ) , ( 12 , ( 16 , ( 15 , 18 ) ) ) ) ) , ( 19 , 20 ) ) ) , ( 59 , ( 56 , ( 21 , 57 ) ) ) ) , ( ( 43 , ( 39 , ( 40 , ( 36 , ( 37 , 38 ) ) ) ) ) , ( 41 , 42 ) ) ) , ( 27 , ( 75 , ( 30 , 74 ) ) ) ) ) , ( 25 , ( 24 , ( 22 , 23 ) ) ) ) , ( 60 , ( 76 , ( 61 , ( 78 , ( 46 , ( ( 67 , ( ( ( 45 , ( 44 , 68 ) ) , ( 65 , 66 ) ) , ( 64 , ( 79 , ( 69 , 77 ) ) ) ) ) , ( 62 , 63 ) ) ) ) ) ) ) ) , ( 26 , 72 ) ) , ( 34 , ( 49 , ( 35 , ( 51 , ( 33 , ( 32 , ( 31 , ( 50 , 52 ) ) ) ) ) ) ) ) ) , ( ( 71 , ( 47 , 48 ) ) , ( 55 , ( 53 , 54 ) ) ) ) ) );
tree tnt_45 =
 ( 1 , ( 2 , ( ( ( ( ( ( ( ( 29 , ( ( 3 , ( ( 4 , 7 ) , ( 5 , 6 ) ) ) , ( 9 , ( 10 , ( 28 , 70 ) ) ) ) ) , ( 8 , 73 ) ) , ( ( ( ( 56 , ( 58 , ( ( 13 , ( ( 17 , ( 11 , 14 ) ) , ( 12 , ( 16 , ( 15 , 18 ) ) ) ) ) , ( 19 , 20 ) ) ) ) , ( 59 , ( 21 , 57 ) ) ) , ( ( 43 , ( 39 , ( 40 , ( 36 , ( 37 , 38 ) ) ) ) ) , ( 41 , 42 ) ) ) , ( 27 , ( 75 , ( 30 , 74 ) ) ) ) ) , ( 25 , ( 24 , ( 22 , 23 ) ) ) ) , ( 60 , ( 76 , ( 61 , ( 78 , ( 46 , ( ( 67 , ( ( ( 45 , ( 44 , 68 ) ) , ( 65 , 66 ) ) , ( 64 , ( 79 , ( 69 , 77 ) ) ) ) ) , ( 62 , 63 ) ) ) ) ) ) ) ) , ( 26 , 72 ) ) , ( 34 , ( 49 , ( 35 , ( 51 , ( 33 , ( 32 , ( 31 , ( 50 , 52 ) ) ) ) ) ) ) ) ) , ( ( 71 , ( 47 , 48 ) ) , ( 53 , ( 54 , 55 ) ) ) ) ) );
tree tnt_46 =
 ( 1 , ( 2 , ( ( ( ( ( ( ( ( 29 , ( ( 3 , ( ( 4 , 7 ) , ( 5 , 6 ) ) ) , ( 9 , ( 10 , ( 28 , 70 ) ) ) ) ) , ( 8 , 73 ) ) , ( ( ( 59 , ( ( 58 , ( ( 13 , ( ( 17 , ( 11 , 14 ) ) , ( 12 , ( 16 , ( 15 , 18 ) ) ) ) ) , ( 19 , 20 ) ) ) , ( 56 , ( 21 , 57 ) ) ) ) , ( ( 43 , ( 39 , ( 40 , ( 36 , ( 37 , 38 ) ) ) ) ) , ( 41 , 42 ) ) ) , ( 27 , ( 75 , ( 30 , 74 ) ) ) ) ) , ( 25 , ( 24 , ( 22 , 23 ) ) ) ) , ( 60 , ( 76 , ( 61 , ( 78 , ( 46 , ( ( 67 , ( ( ( 45 , ( 44 , 68 ) ) , ( 65 , 66 ) ) , ( 64 , ( 79 , ( 69 , 77 ) ) ) ) ) , ( 62 , 63 ) ) ) ) ) ) ) ) , ( 26 , 72 ) ) , ( 34 , ( 49 , ( 35 , ( 51 , ( 33 , ( 32 , ( 31 , ( 50 , 52 ) ) ) ) ) ) ) ) ) , ( ( 71 , ( 47 , 48 ) ) , ( 53 , ( 54 , 55 ) ) ) ) ) );
tree tnt_47 =
 ( 1 , ( 2 , ( ( ( ( ( ( ( ( 29 , ( ( 3 , ( ( 4 , 7 ) , ( 5 , 6 ) ) ) , ( 9 , ( 10 , ( 28 , 70 ) ) ) ) ) , ( 8 , 73 ) ) , ( ( ( ( 58 , ( ( 13 , ( ( 17 , ( 11 , 14 ) ) , ( 12 , ( 16 , ( 15 , 18 ) ) ) ) ) , ( 19 , 20 ) ) ) , ( 59 , ( 56 , ( 21 , 57 ) ) ) ) , ( ( 43 , ( 39 , ( 40 , ( 36 , ( 37 , 38 ) ) ) ) ) , ( 41 , 42 ) ) ) , ( 27 , ( 75 , ( 30 , 74 ) ) ) ) ) , ( 25 , ( 24 , ( 22 , 23 ) ) ) ) , ( 60 , ( 76 , ( 61 , ( 78 , ( 46 , ( ( 67 , ( ( ( 44 , 45 ) , ( 65 , 66 ) ) , ( 68 , ( 64 , ( 79 , ( 69 , 77 ) ) ) ) ) ) , ( 62 , 63 ) ) ) ) ) ) ) ) , ( 26 , 72 ) ) , ( 34 , ( 49 , ( 35 , ( 51 , ( 33 , ( 32 , ( 31 , ( 50 , 52 ) ) ) ) ) ) ) ) ) , ( ( 71 , ( 47 , 48 ) ) , ( 53 , ( 54 , 55 ) ) ) ) ) );
tree tnt_48 =
 ( 1 , ( 2 , ( ( ( ( ( ( ( ( 29 , ( ( 3 , ( ( 4 , 7 ) , ( 5 , 6 ) ) ) , ( 9 , ( 10 , ( 28 , 70 ) ) ) ) ) , ( 8 , 73 ) ) , ( ( ( ( 58 , ( ( 13 , ( ( 17 , ( 11 , 14 ) ) , ( 12 , ( 16 , ( 15 , 18 ) ) ) ) ) , ( 19 , 20 ) ) ) , ( 59 , ( 56 , ( 21 , 57 ) ) ) ) , ( ( 43 , ( 39 , ( 40 , ( 36 , ( 37 , 38 ) ) ) ) ) , ( 41 , 42 ) ) ) , ( 27 , ( 75 , ( 30 , 74 ) ) ) ) ) , ( 25 , ( 24 , ( 22 , 23 ) ) ) ) , ( 60 , ( 76 , ( 61 , ( 78 , ( 46 , ( ( 67 , ( ( 68 , ( ( 44 , 45 ) , ( 65 , 66 ) ) ) , ( 64 , ( 79 , ( 69 , 77 ) ) ) ) ) , ( 62 , 63 ) ) ) ) ) ) ) ) , ( 26 , 72 ) ) , ( 34 , ( 49 , ( 35 , ( 51 , ( 33 , ( 32 , ( 31 , ( 50 , 52 ) ) ) ) ) ) ) ) ) , ( ( 71 , ( 47 , 48 ) ) , ( 53 , ( 54 , 55 ) ) ) ) ) );
tree tnt_49 =
 ( 1 , ( 2 , ( ( ( ( ( ( ( ( 29 , ( ( 3 , ( ( 4 , 7 ) , ( 5 , 6 ) ) ) , ( 9 , ( 10 , 28 ) ) ) ) , ( 8 , 73 ) ) , ( ( ( ( 58 , ( ( 70 , ( 13 , ( ( 17 , ( 11 , 14 ) ) , ( 12 , ( 16 , ( 15 , 18 ) ) ) ) ) ) , ( 19 , 20 ) ) ) , ( 59 , ( 56 , ( 21 , 57 ) ) ) ) , ( ( 43 , ( 39 , ( 40 , ( 36 , ( 37 , 38 ) ) ) ) ) , ( 41 , 42 ) ) ) , ( 27 , ( 75 , ( 30 , 74 ) ) ) ) ) , ( 25 , ( 24 , ( 22 , 23 ) ) ) ) , ( 60 , ( 76 , ( 61 , ( 78 , ( 46 , ( ( 67 , ( ( ( 45 , ( 44 , 68 ) ) , ( 65 , 66 ) ) , ( 64 , ( 79 , ( 69 , 77 ) ) ) ) ) , ( 62 , 63 ) ) ) ) ) ) ) ) , ( 26 , 72 ) ) , ( 34 , ( 49 , ( 35 , ( 51 , ( 33 , ( 32 , ( 31 , ( 50 , 52 ) ) ) ) ) ) ) ) ) , ( ( 71 , ( 47 , 48 ) ) , ( 53 , ( 54 , 55 ) ) ) ) ) );
tree tnt_50 =
 ( 1 , ( 2 , ( ( ( ( ( ( ( ( 29 , ( ( 3 , ( ( 4 , 7 ) , ( 5 , 6 ) ) ) , ( 9 , ( 10 , 28 ) ) ) ) , ( 8 , 73 ) ) , ( ( ( ( 58 , ( ( 13 , ( 70 , ( ( 17 , ( 11 , 14 ) ) , ( 12 , ( 16 , ( 15 , 18 ) ) ) ) ) ) , ( 19 , 20 ) ) ) , ( 59 , ( 56 , ( 21 , 57 ) ) ) ) , ( ( 43 , ( 39 , ( 40 , ( 36 , ( 37 , 38 ) ) ) ) ) , ( 41 , 42 ) ) ) , ( 27 , ( 75 , ( 30 , 74 ) ) ) ) ) , ( 25 , ( 24 , ( 22 , 23 ) ) ) ) , ( 60 , ( 76 , ( 61 , ( 78 , ( 46 , ( ( 67 , ( ( ( 45 , ( 44 , 68 ) ) , ( 65 , 66 ) ) , ( 64 , ( 79 , ( 69 , 77 ) ) ) ) ) , ( 62 , 63 ) ) ) ) ) ) ) ) , ( 26 , 72 ) ) , ( 34 , ( 49 , ( 35 , ( 51 , ( 33 , ( 32 , ( 31 , ( 50 , 52 ) ) ) ) ) ) ) ) ) , ( ( 71 , ( 47 , 48 ) ) , ( 53 , ( 54 , 55 ) ) ) ) ) );
tree tnt_51 =
 ( 1 , ( 2 , ( ( ( ( ( ( ( ( 29 , ( ( ( 6 , ( 3 , 5 ) ) , ( 4 , 7 ) ) , ( 70 , ( 10 , ( 9 , 28 ) ) ) ) ) , ( 8 , 73 ) ) , ( ( ( ( 58 , ( ( 13 , ( ( 17 , ( 11 , 14 ) ) , ( 12 , ( 16 , ( 15 , 18 ) ) ) ) ) , ( 19 , 20 ) ) ) , ( 59 , ( 56 , ( 21 , 57 ) ) ) ) , ( ( 43 , ( 39 , ( 40 , ( 36 , ( 37 , 38 ) ) ) ) ) , ( 41 , 42 ) ) ) , ( 27 , ( 75 , ( 30 , 74 ) ) ) ) ) , ( 25 , ( 24 , ( 22 , 23 ) ) ) ) , ( 60 , ( 76 , ( 61 , ( 78 , ( 46 , ( ( 67 , ( ( ( 44 , 45 ) , ( 65 , 66 ) ) , ( ( 68 , ( 64 , 79 ) ) , ( 69 , 77 ) ) ) ) , ( 62 , 63 ) ) ) ) ) ) ) ) , ( 26 , 72 ) ) , ( 34 , ( 49 , ( 35 , ( 51 , ( 33 , ( 32 , ( 31 , ( 50 , 52 ) ) ) ) ) ) ) ) ) , ( ( 71 , ( 47 , 48 ) ) , ( 55 , ( 53 , 54 ) ) ) ) ) );
tree tnt_52 =
 ( 1 , ( 2 , ( ( ( ( ( ( ( ( 29 , ( ( ( 6 , ( 3 , 5 ) ) , ( 4 , 7 ) ) , ( 70 , ( 10 , ( 9 , 28 ) ) ) ) ) , ( 8 , 73 ) ) , ( ( ( ( 58 , ( ( 13 , ( ( 17 , ( 11 , 14 ) ) , ( 12 , ( 16 , ( 15 , 18 ) ) ) ) ) , ( 19 , 20 ) ) ) , ( 59 , ( 56 , ( 21 , 57 ) ) ) ) , ( ( 43 , ( 39 , ( 40 , ( 36 , ( 37 , 38 ) ) ) ) ) , ( 41 , 42 ) ) ) , ( 27 , ( 75 , ( 30 , 74 ) ) ) ) ) , ( 25 , ( 24 , ( 22 , 23 ) ) ) ) , ( 60 , ( 76 , ( 61 , ( 78 , ( 46 , ( ( 67 , ( ( 68 , ( ( 44 , 45 ) , ( 65 , 66 ) ) ) , ( ( 64 , 79 ) , ( 69 , 77 ) ) ) ) , ( 62 , 63 ) ) ) ) ) ) ) ) , ( 26 , 72 ) ) , ( 34 , ( 49 , ( 35 , ( 51 , ( 33 , ( 32 , ( 31 , ( 50 , 52 ) ) ) ) ) ) ) ) ) , ( ( 71 , ( 47 , 48 ) ) , ( 55 , ( 53 , 54 ) ) ) ) ) );
tree tnt_53 =
 ( 1 , ( 2 , ( ( ( ( ( ( ( ( 29 , ( ( ( 6 , ( 3 , 5 ) ) , ( 4 , 7 ) ) , ( 70 , ( 10 , ( 9 , 28 ) ) ) ) ) , ( 8 , 73 ) ) , ( ( ( ( 58 , ( ( 13 , ( ( 17 , ( 11 , 14 ) ) , ( 12 , ( 16 , ( 15 , 18 ) ) ) ) ) , ( 19 , 20 ) ) ) , ( 59 , ( 56 , ( 21 , 57 ) ) ) ) , ( ( 43 , ( 39 , ( 40 , ( 36 , ( 37 , 38 ) ) ) ) ) , ( 41 , 42 ) ) ) , ( 27 , ( 75 , ( 30 , 74 ) ) ) ) ) , ( 25 , ( 24 , ( 22 , 23 ) ) ) ) , ( 60 , ( 76 , ( 61 , ( 78 , ( 46 , ( ( 67 , ( ( ( 68 , ( 44 , 45 ) ) , ( 65 , 66 ) ) , ( ( 64 , 79 ) , ( 69 , 77 ) ) ) ) , ( 62 , 63 ) ) ) ) ) ) ) ) , ( 26 , 72 ) ) , ( 34 , ( 49 , ( 35 , ( 51 , ( 33 , ( 32 , ( 31 , ( 50 , 52 ) ) ) ) ) ) ) ) ) , ( ( 71 , ( 47 , 48 ) ) , ( 55 , ( 53 , 54 ) ) ) ) ) );
tree tnt_54 =
 ( 1 , ( 2 , ( ( ( ( ( ( ( ( 29 , ( ( ( 6 , ( 3 , 5 ) ) , ( 4 , 7 ) ) , ( 70 , ( 10 , ( 9 , 28 ) ) ) ) ) , ( 8 , 73 ) ) , ( ( ( ( 58 , ( ( 13 , ( ( 17 , ( 11 , 14 ) ) , ( 12 , ( 16 , ( 15 , 18 ) ) ) ) ) , ( 19 , 20 ) ) ) , ( 59 , ( 56 , ( 21 , 57 ) ) ) ) , ( ( 43 , ( 39 , ( 40 , ( 36 , ( 37 , 38 ) ) ) ) ) , ( 41 , 42 ) ) ) , ( 27 , ( 75 , ( 30 , 74 ) ) ) ) ) , ( 25 , ( 24 , ( 22 , 23 ) ) ) ) , ( 60 , ( 76 , ( 61 , ( 78 , ( 46 , ( ( 67 , ( ( ( 44 , 45 ) , ( 65 , 66 ) ) , ( ( 64 , 79 ) , ( 69 , ( 68 , 77 ) ) ) ) ) , ( 62 , 63 ) ) ) ) ) ) ) ) , ( 26 , 72 ) ) , ( 34 , ( 49 , ( 35 , ( 51 , ( 33 , ( 32 , ( 31 , ( 50 , 52 ) ) ) ) ) ) ) ) ) , ( ( 71 , ( 47 , 48 ) ) , ( 55 , ( 53 , 54 ) ) ) ) ) );
tree tnt_55 =
 ( 1 , ( 2 , ( ( ( ( ( ( ( ( 29 , ( ( ( 6 , ( 3 , 5 ) ) , ( 4 , 7 ) ) , ( 10 , ( 9 , 28 ) ) ) ) , ( 8 , 73 ) ) , ( ( ( ( 58 , ( ( 70 , ( 13 , ( ( 17 , ( 11 , 14 ) ) , ( 12 , ( 16 , ( 15 , 18 ) ) ) ) ) ) , ( 19 , 20 ) ) ) , ( 59 , ( 56 , ( 21 , 57 ) ) ) ) , ( ( 43 , ( 39 , ( 40 , ( 36 , ( 37 , 38 ) ) ) ) ) , ( 41 , 42 ) ) ) , ( 27 , ( 75 , ( 30 , 74 ) ) ) ) ) , ( 25 , ( 24 , ( 22 , 23 ) ) ) ) , ( 60 , ( 76 , ( 61 , ( 78 , ( 46 , ( ( 67 , ( ( ( 44 , 45 ) , ( 65 , 66 ) ) , ( ( 68 , ( 64 , 79 ) ) , ( 69 , 77 ) ) ) ) , ( 62 , 63 ) ) ) ) ) ) ) ) , ( 26 , 72 ) ) , ( 34 , ( 49 , ( 35 , ( 51 , ( 33 , ( 32 , ( 31 , ( 50 , 52 ) ) ) ) ) ) ) ) ) , ( ( 71 , ( 47 , 48 ) ) , ( 55 , ( 53 , 54 ) ) ) ) ) );
tree tnt_56 =
 ( 1 , ( 2 , ( ( ( ( ( ( ( ( 29 , ( ( ( 6 , ( 3 , 5 ) ) , ( 4 , 7 ) ) , ( 10 , ( 9 , 28 ) ) ) ) , ( 8 , 73 ) ) , ( ( ( ( 58 , ( ( 13 , ( 70 , ( ( 17 , ( 11 , 14 ) ) , ( 12 , ( 16 , ( 15 , 18 ) ) ) ) ) ) , ( 19 , 20 ) ) ) , ( 59 , ( 56 , ( 21 , 57 ) ) ) ) , ( ( 43 , ( 39 , ( 40 , ( 36 , ( 37 , 38 ) ) ) ) ) , ( 41 , 42 ) ) ) , ( 27 , ( 75 , ( 30 , 74 ) ) ) ) ) , ( 25 , ( 24 , ( 22 , 23 ) ) ) ) , ( 60 , ( 76 , ( 61 , ( 78 , ( 46 , ( ( 67 , ( ( ( 44 , 45 ) , ( 65 , 66 ) ) , ( ( 68 , ( 64 , 79 ) ) , ( 69 , 77 ) ) ) ) , ( 62 , 63 ) ) ) ) ) ) ) ) , ( 26 , 72 ) ) , ( 34 , ( 49 , ( 35 , ( 51 , ( 33 , ( 32 , ( 31 , ( 50 , 52 ) ) ) ) ) ) ) ) ) , ( ( 71 , ( 47 , 48 ) ) , ( 55 , ( 53 , 54 ) ) ) ) ) );
tree tnt_57 =
 ( 1 , ( 2 , ( ( ( ( ( ( ( ( 29 , ( ( ( 6 , ( 3 , 5 ) ) , ( 4 , 7 ) ) , ( 10 , ( 9 , 28 ) ) ) ) , ( 8 , 73 ) ) , ( ( ( ( 58 , ( ( 13 , ( ( 17 , ( 11 , 14 ) ) , ( 70 , ( 12 , ( 16 , ( 15 , 18 ) ) ) ) ) ) , ( 19 , 20 ) ) ) , ( 59 , ( 56 , ( 21 , 57 ) ) ) ) , ( ( 43 , ( 39 , ( 40 , ( 36 , ( 37 , 38 ) ) ) ) ) , ( 41 , 42 ) ) ) , ( 27 , ( 75 , ( 30 , 74 ) ) ) ) ) , ( 25 , ( 24 , ( 22 , 23 ) ) ) ) , ( 60 , ( 76 , ( 61 , ( 78 , ( 46 , ( ( 67 , ( ( ( 44 , 45 ) , ( 65 , 66 ) ) , ( ( 68 , ( 64 , 79 ) ) , ( 69 , 77 ) ) ) ) , ( 62 , 63 ) ) ) ) ) ) ) ) , ( 26 , 72 ) ) , ( 34 , ( 49 , ( 35 , ( 51 , ( 33 , ( 32 , ( 31 , ( 50 , 52 ) ) ) ) ) ) ) ) ) , ( ( 71 , ( 47 , 48 ) ) , ( 55 , ( 53 , 54 ) ) ) ) ) );
tree tnt_58 =
 ( 1 , ( 2 , ( ( ( ( ( ( ( ( 29 , ( ( ( 6 , ( 3 , 5 ) ) , ( 4 , 7 ) ) , ( 10 , ( 9 , 28 ) ) ) ) , ( 8 , 73 ) ) , ( ( ( ( 58 , ( ( 13 , ( ( 70 , ( 17 , ( 11 , 14 ) ) ) , ( 12 , ( 16 , ( 15 , 18 ) ) ) ) ) , ( 19 , 20 ) ) ) , ( 59 , ( 56 , ( 21 , 57 ) ) ) ) , ( ( 43 , ( 39 , ( 40 , ( 36 , ( 37 , 38 ) ) ) ) ) , ( 41 , 42 ) ) ) , ( 27 , ( 75 , ( 30 , 74 ) ) ) ) ) , ( 25 , ( 24 , ( 22 , 23 ) ) ) ) , ( 60 , ( 76 , ( 61 , ( 78 , ( 46 , ( ( 67 , ( ( ( 44 , 45 ) , ( 65 , 66 ) ) , ( ( 68 , ( 64 , 79 ) ) , ( 69 , 77 ) ) ) ) , ( 62 , 63 ) ) ) ) ) ) ) ) , ( 26 , 72 ) ) , ( 34 , ( 49 , ( 35 , ( 51 , ( 33 , ( 32 , ( 31 , ( 50 , 52 ) ) ) ) ) ) ) ) ) , ( ( 71 , ( 47 , 48 ) ) , ( 55 , ( 53 , 54 ) ) ) ) ) );
tree tnt_59 =
 ( 1 , ( 2 , ( ( ( ( ( ( ( ( 29 , ( ( ( 6 , ( 3 , 5 ) ) , ( 4 , 7 ) ) , ( 10 , ( 9 , 28 ) ) ) ) , ( 8 , 73 ) ) , ( ( ( ( 58 , ( ( 13 , ( ( ( 11 , 14 ) , ( 17 , 70 ) ) , ( 12 , ( 16 , ( 15 , 18 ) ) ) ) ) , ( 19 , 20 ) ) ) , ( 59 , ( 56 , ( 21 , 57 ) ) ) ) , ( ( 43 , ( 39 , ( 40 , ( 36 , ( 37 , 38 ) ) ) ) ) , ( 41 , 42 ) ) ) , ( 27 , ( 75 , ( 30 , 74 ) ) ) ) ) , ( 25 , ( 24 , ( 22 , 23 ) ) ) ) , ( 60 , ( 76 , ( 61 , ( 78 , ( 46 , ( ( 67 , ( ( ( 44 , 45 ) , ( 65 , 66 ) ) , ( ( 68 , ( 64 , 79 ) ) , ( 69 , 77 ) ) ) ) , ( 62 , 63 ) ) ) ) ) ) ) ) , ( 26 , 72 ) ) , ( 34 , ( 49 , ( 35 , ( 51 , ( 33 , ( 32 , ( 31 , ( 50 , 52 ) ) ) ) ) ) ) ) ) , ( ( 71 , ( 47 , 48 ) ) , ( 55 , ( 53 , 54 ) ) ) ) ) );
tree tnt_60 =
 ( 1 , ( 2 , ( ( ( ( ( ( ( ( 29 , ( ( ( 6 , ( 3 , 5 ) ) , ( 4 , 7 ) ) , ( 10 , ( 9 , 28 ) ) ) ) , ( 8 , 73 ) ) , ( ( ( ( 58 , ( ( 13 , ( ( 17 , ( 70 , ( 11 , 14 ) ) ) , ( 12 , ( 16 , ( 15 , 18 ) ) ) ) ) , ( 19 , 20 ) ) ) , ( 59 , ( 56 , ( 21 , 57 ) ) ) ) , ( ( 43 , ( 39 , ( 40 , ( 36 , ( 37 , 38 ) ) ) ) ) , ( 41 , 42 ) ) ) , ( 27 , ( 75 , ( 30 , 74 ) ) ) ) ) , ( 25 , ( 24 , ( 22 , 23 ) ) ) ) , ( 60 , ( 76 , ( 61 , ( 78 , ( 46 , ( ( 67 , ( ( ( 44 , 45 ) , ( 65 , 66 ) ) , ( ( 68 , ( 64 , 79 ) ) , ( 69 , 77 ) ) ) ) , ( 62 , 63 ) ) ) ) ) ) ) ) , ( 26 , 72 ) ) , ( 34 , ( 49 , ( 35 , ( 51 , ( 33 , ( 32 , ( 31 , ( 50 , 52 ) ) ) ) ) ) ) ) ) , ( ( 71 , ( 47 , 48 ) ) , ( 55 , ( 53 , 54 ) ) ) ) ) );
tree tnt_61 =
 ( 1 , ( 2 , ( ( ( ( ( ( ( ( 29 , ( ( ( 5 , ( 3 , 6 ) ) , ( 4 , 7 ) ) , ( 70 , ( 10 , ( 9 , 28 ) ) ) ) ) , ( 8 , 73 ) ) , ( ( ( 59 , ( ( 58 , ( ( 13 , ( ( 17 , ( 11 , 14 ) ) , ( 12 , ( 16 , ( 15 , 18 ) ) ) ) ) , ( 19 , 20 ) ) ) , ( 56 , ( 21 , 57 ) ) ) ) , ( ( 43 , ( 39 , ( 40 , ( 36 , ( 37 , 38 ) ) ) ) ) , ( 41 , 42 ) ) ) , ( 27 , ( 75 , ( 30 , 74 ) ) ) ) ) , ( 25 , ( 24 , ( 22 , 23 ) ) ) ) , ( 60 , ( 76 , ( 61 , ( 78 , ( 46 , ( ( 67 , ( ( ( 68 , ( 44 , 45 ) ) , ( 65 , 66 ) ) , ( 64 , ( 69 , ( 77 , 79 ) ) ) ) ) , ( 62 , 63 ) ) ) ) ) ) ) ) , ( 26 , 72 ) ) , ( 34 , ( 49 , ( 35 , ( 51 , ( 33 , ( 32 , ( 31 , ( 50 , 52 ) ) ) ) ) ) ) ) ) , ( ( 71 , ( 47 , 48 ) ) , ( 55 , ( 53 , 54 ) ) ) ) ) );
tree tnt_62 =
 ( 1 , ( 2 , ( ( ( ( ( ( ( ( 29 , ( ( 3 , ( ( 4 , 7 ) , ( 5 , 6 ) ) ) , ( 70 , ( 10 , ( 9 , 28 ) ) ) ) ) , ( 8 , 73 ) ) , ( ( ( 59 , ( ( 58 , ( ( 13 , ( ( 17 , ( 11 , 14 ) ) , ( 12 , ( 16 , ( 15 , 18 ) ) ) ) ) , ( 19 , 20 ) ) ) , ( 56 , ( 21 , 57 ) ) ) ) , ( ( 43 , ( 39 , ( 40 , ( 36 , ( 37 , 38 ) ) ) ) ) , ( 41 , 42 ) ) ) , ( 27 , ( 75 , ( 30 , 74 ) ) ) ) ) , ( 25 , ( 24 , ( 22 , 23 ) ) ) ) , ( 60 , ( 76 , ( 61 , ( 78 , ( 46 , ( ( 67 , ( ( ( 68 , ( 44 , 45 ) ) , ( 65 , 66 ) ) , ( 64 , ( 69 , ( 77 , 79 ) ) ) ) ) , ( 62 , 63 ) ) ) ) ) ) ) ) , ( 26 , 72 ) ) , ( 34 , ( 49 , ( 35 , ( 51 , ( 33 , ( 32 , ( 31 , ( 50 , 52 ) ) ) ) ) ) ) ) ) , ( ( 71 , ( 47 , 48 ) ) , ( 55 , ( 53 , 54 ) ) ) ) ) );
tree tnt_63 =
 ( 1 , ( 2 , ( ( ( ( ( ( ( ( 29 , ( ( ( 3 , ( 5 , 6 ) ) , ( 4 , 7 ) ) , ( 70 , ( 10 , ( 9 , 28 ) ) ) ) ) , ( 8 , 73 ) ) , ( ( ( 59 , ( ( 58 , ( ( 13 , ( ( 17 , ( 11 , 14 ) ) , ( 12 , ( 16 , ( 15 , 18 ) ) ) ) ) , ( 19 , 20 ) ) ) , ( 56 , ( 21 , 57 ) ) ) ) , ( ( 43 , ( 39 , ( 40 , ( 36 , ( 37 , 38 ) ) ) ) ) , ( 41 , 42 ) ) ) , ( 27 , ( 75 , ( 30 , 74 ) ) ) ) ) , ( 25 , ( 24 , ( 22 , 23 ) ) ) ) , ( 60 , ( 76 , ( 61 , ( 78 , ( 46 , ( ( 67 , ( ( ( 68 , ( 44 , 45 ) ) , ( 65 , 66 ) ) , ( 64 , ( 69 , ( 77 , 79 ) ) ) ) ) , ( 62 , 63 ) ) ) ) ) ) ) ) , ( 26 , 72 ) ) , ( 34 , ( 49 , ( 35 , ( 51 , ( 33 , ( 32 , ( 31 , ( 50 , 52 ) ) ) ) ) ) ) ) ) , ( ( 71 , ( 47 , 48 ) ) , ( 55 , ( 53 , 54 ) ) ) ) ) );
tree tnt_64 =
 ( 1 , ( 2 , ( ( ( 26 , ( 72 , ( ( ( ( ( 29 , ( ( ( 5 , ( 3 , 6 ) ) , ( 4 , 7 ) ) , ( 70 , ( 10 , ( 9 , 28 ) ) ) ) ) , ( 8 , 73 ) ) , ( ( ( 59 , ( ( 58 , ( ( 13 , ( ( 17 , ( 11 , 14 ) ) , ( 12 , ( 16 , ( 15 , 18 ) ) ) ) ) , ( 19 , 20 ) ) ) , ( 56 , ( 21 , 57 ) ) ) ) , ( ( 43 , ( 39 , ( 40 , ( 36 , ( 37 , 38 ) ) ) ) ) , ( 41 , 42 ) ) ) , ( 27 , ( 75 , ( 30 , 74 ) ) ) ) ) , ( 25 , ( 24 , ( 22 , 23 ) ) ) ) , ( 60 , ( 76 , ( 61 , ( 78 , ( 46 , ( ( 67 , ( ( ( 68 , ( 44 , 45 ) ) , ( 65 , 66 ) ) , ( 64 , ( 69 , ( 77 , 79 ) ) ) ) ) , ( 62 , 63 ) ) ) ) ) ) ) ) ) ) , ( 34 , ( 49 , ( 35 , ( 51 , ( 33 , ( 32 , ( 31 , ( 50 , 52 ) ) ) ) ) ) ) ) ) , ( ( 71 , ( 47 , 48 ) ) , ( 55 , ( 53 , 54 ) ) ) ) ) );
tree tnt_65 =
 ( 1 , ( 2 , ( ( ( ( ( ( ( ( 29 , ( ( ( 5 , ( 3 , 6 ) ) , ( 4 , 7 ) ) , ( 70 , ( 10 , ( 9 , 28 ) ) ) ) ) , ( 8 , 73 ) ) , ( ( ( 59 , ( ( 58 , ( ( 13 , ( ( 17 , ( 11 , 14 ) ) , ( 12 , ( 16 , ( 15 , 18 ) ) ) ) ) , ( 19 , 20 ) ) ) , ( 56 , ( 21 , 57 ) ) ) ) , ( ( 43 , ( 39 , ( 40 , ( 36 , ( 37 , 38 ) ) ) ) ) , ( 41 , 42 ) ) ) , ( 27 , ( 75 , ( 30 , 74 ) ) ) ) ) , ( 25 , ( 24 , ( 22 , 23 ) ) ) ) , ( 60 , ( 76 , ( 61 , ( 78 , ( 46 , ( ( 67 , ( ( ( 68 , ( 44 , 45 ) ) , ( 65 , 66 ) ) , ( 64 , ( 69 , ( 77 , 79 ) ) ) ) ) , ( 62 , 63 ) ) ) ) ) ) ) ) , ( 26 , 72 ) ) , ( 34 , ( 49 , ( 35 , ( 51 , ( 33 , ( 32 , ( 31 , ( 50 , 52 ) ) ) ) ) ) ) ) ) , ( ( 71 , ( 47 , 48 ) ) , ( 53 , ( 54 , 55 ) ) ) ) ) );
tree tnt_66 =
 ( 1 , ( 2 , ( ( ( ( ( ( ( ( 29 , ( ( ( 5 , ( 3 , 6 ) ) , ( 4 , 7 ) ) , ( 70 , ( 10 , ( 9 , 28 ) ) ) ) ) , ( 8 , 73 ) ) , ( ( ( 59 , ( ( 58 , ( ( 13 , ( ( 17 , ( 11 , 14 ) ) , ( 12 , ( 16 , ( 15 , 18 ) ) ) ) ) , ( 19 , 20 ) ) ) , ( 56 , ( 21 , 57 ) ) ) ) , ( ( 43 , ( 39 , ( 40 , ( 36 , ( 37 , 38 ) ) ) ) ) , ( 41 , 42 ) ) ) , ( 27 , ( 75 , ( 30 , 74 ) ) ) ) ) , ( 25 , ( 24 , ( 22 , 23 ) ) ) ) , ( 60 , ( 76 , ( 61 , ( 78 , ( 46 , ( ( 67 , ( ( ( 68 , ( 44 , 45 ) ) , ( 65 , 66 ) ) , ( 64 , ( 69 , ( 77 , 79 ) ) ) ) ) , ( 62 , 63 ) ) ) ) ) ) ) ) , ( 26 , 72 ) ) , ( 34 , ( 49 , ( 35 , ( 51 , ( 33 , ( 32 , ( 31 , ( 50 , 52 ) ) ) ) ) ) ) ) ) , ( ( 71 , ( 47 , 48 ) ) , ( 54 , ( 53 , 55 ) ) ) ) ) );
tree tnt_67 =
 ( 1 , ( 2 , ( ( ( ( ( ( ( ( 29 , ( ( ( 5 , ( 3 , 6 ) ) , ( 4 , 7 ) ) , ( 70 , ( 10 , ( 9 , 28 ) ) ) ) ) , ( 8 , 73 ) ) , ( ( ( ( 58 , ( ( 13 , ( ( 17 , ( 11 , 14 ) ) , ( 12 , ( 16 , ( 15 , 18 ) ) ) ) ) , ( 19 , 20 ) ) ) , ( 59 , ( 56 , ( 21 , 57 ) ) ) ) , ( ( 43 , ( 39 , ( 40 , ( 36 , ( 37 , 38 ) ) ) ) ) , ( 41 , 42 ) ) ) , ( 27 , ( 75 , ( 30 , 74 ) ) ) ) ) , ( 25 , ( 24 , ( 22 , 23 ) ) ) ) , ( 60 , ( 76 , ( 61 , ( 78 , ( 46 , ( ( 67 , ( ( ( 68 , ( 44 , 45 ) ) , ( 65 , 66 ) ) , ( 64 , ( 69 , ( 77 , 79 ) ) ) ) ) , ( 62 , 63 ) ) ) ) ) ) ) ) , ( 26 , 72 ) ) , ( 34 , ( 49 , ( 35 , ( 51 , ( 33 , ( 32 , ( 31 , ( 50 , 52 ) ) ) ) ) ) ) ) ) , ( ( 71 , ( 47 , 48 ) ) , ( 55 , ( 53 , 54 ) ) ) ) ) );
tree tnt_68 =
 ( 1 , ( 2 , ( ( ( ( ( ( ( ( 29 , ( ( ( 5 , ( 3 , 6 ) ) , ( 4 , 7 ) ) , ( 70 , ( 10 , ( 9 , 28 ) ) ) ) ) , ( 8 , 73 ) ) , ( ( ( 59 , ( ( 58 , ( ( 13 , ( ( 17 , ( 11 , 14 ) ) , ( 12 , ( 16 , ( 15 , 18 ) ) ) ) ) , ( 19 , 20 ) ) ) , ( 56 , ( 21 , 57 ) ) ) ) , ( ( 43 , ( 39 , ( 40 , ( 36 , ( 37 , 38 ) ) ) ) ) , ( 41 , 42 ) ) ) , ( 27 , ( 75 , ( 30 , 74 ) ) ) ) ) , ( 25 , ( 24 , ( 22 , 23 ) ) ) ) , ( 60 , ( 76 , ( 61 , ( 78 , ( 46 , ( ( 67 , ( ( ( 44 , 45 ) , ( 65 , 66 ) ) , ( 68 , ( 64 , ( 69 , ( 77 , 79 ) ) ) ) ) ) , ( 62 , 63 ) ) ) ) ) ) ) ) , ( 26 , 72 ) ) , ( 34 , ( 49 , ( 35 , ( 51 , ( 33 , ( 32 , ( 31 , ( 50 , 52 ) ) ) ) ) ) ) ) ) , ( ( 71 , ( 47 , 48 ) ) , ( 55 , ( 53 , 54 ) ) ) ) ) );
tree tnt_69 =
 ( 1 , ( 2 , ( ( ( ( ( ( ( ( 29 , ( ( ( 5 , ( 3 , 6 ) ) , ( 4 , 7 ) ) , ( 70 , ( 10 , ( 9 , 28 ) ) ) ) ) , ( 8 , 73 ) ) , ( ( ( 59 , ( ( 58 , ( ( 13 , ( ( 17 , ( 11 , 14 ) ) , ( 12 , ( 16 , ( 15 , 18 ) ) ) ) ) , ( 19 , 20 ) ) ) , ( 56 , ( 21 , 57 ) ) ) ) , ( ( 43 , ( 39 , ( 40 , ( 36 , ( 37 , 38 ) ) ) ) ) , ( 41 , 42 ) ) ) , ( 27 , ( 75 , ( 30 , 74 ) ) ) ) ) , ( 25 , ( 24 , ( 22 , 23 ) ) ) ) , ( 60 , ( 76 , ( 61 , ( 78 , ( 46 , ( ( 67 , ( ( ( 44 , 45 ) , ( 65 , 66 ) ) , ( 64 , ( 68 , ( 69 , ( 77 , 79 ) ) ) ) ) ) , ( 62 , 63 ) ) ) ) ) ) ) ) , ( 26 , 72 ) ) , ( 34 , ( 49 , ( 35 , ( 51 , ( 33 , ( 32 , ( 31 , ( 50 , 52 ) ) ) ) ) ) ) ) ) , ( ( 71 , ( 47 , 48 ) ) , ( 55 , ( 53 , 54 ) ) ) ) ) );
tree tnt_70 =
 ( 1 , ( 2 , ( ( ( ( ( ( ( ( 29 , ( ( ( 5 , ( 3 , 6 ) ) , ( 4 , 7 ) ) , ( 70 , ( 10 , ( 9 , 28 ) ) ) ) ) , ( 8 , 73 ) ) , ( ( ( 59 , ( ( 58 , ( ( 13 , ( ( 17 , ( 11 , 14 ) ) , ( 12 , ( 16 , ( 15 , 18 ) ) ) ) ) , ( 19 , 20 ) ) ) , ( 56 , ( 21 , 57 ) ) ) ) , ( ( 43 , ( 39 , ( 40 , ( 36 , ( 37 , 38 ) ) ) ) ) , ( 41 , 42 ) ) ) , ( 27 , ( 75 , ( 30 , 74 ) ) ) ) ) , ( 25 , ( 24 , ( 22 , 23 ) ) ) ) , ( 60 , ( 76 , ( 61 , ( 78 , ( 46 , ( ( 67 , ( ( ( 44 , 45 ) , ( 65 , 66 ) ) , ( 64 , ( 69 , ( 68 , ( 77 , 79 ) ) ) ) ) ) , ( 62 , 63 ) ) ) ) ) ) ) ) , ( 26 , 72 ) ) , ( 34 , ( 49 , ( 35 , ( 51 , ( 33 , ( 32 , ( 31 , ( 50 , 52 ) ) ) ) ) ) ) ) ) , ( ( 71 , ( 47 , 48 ) ) , ( 55 , ( 53 , 54 ) ) ) ) ) );
tree tnt_71 =
 ( 1 , ( 2 , ( ( ( 26 , ( 72 , ( ( ( ( ( 29 , ( ( 3 , ( ( 4 , 7 ) , ( 5 , 6 ) ) ) , ( 10 , ( 9 , 28 ) ) ) ) , ( 8 , 73 ) ) , ( ( ( 59 , ( ( 58 , ( ( 13 , ( 70 , ( ( 17 , ( 11 , 14 ) ) , ( 12 , ( 16 , ( 15 , 18 ) ) ) ) ) ) , ( 19 , 20 ) ) ) , ( 56 , ( 21 , 57 ) ) ) ) , ( ( 43 , ( 39 , ( 40 , ( 36 , ( 37 , 38 ) ) ) ) ) , ( 41 , 42 ) ) ) , ( 27 , ( 75 , ( 30 , 74 ) ) ) ) ) , ( 25 , ( 24 , ( 22 , 23 ) ) ) ) , ( 60 , ( 76 , ( 61 , ( 78 , ( 46 , ( ( 67 , ( ( ( 44 , 45 ) , ( 65 , 66 ) ) , ( ( 64 , 68 ) , ( 79 , ( 69 , 77 ) ) ) ) ) , ( 62 , 63 ) ) ) ) ) ) ) ) ) ) , ( 34 , ( 49 , ( 35 , ( 51 , ( 33 , ( 32 , ( 31 , ( 50 , 52 ) ) ) ) ) ) ) ) ) , ( ( 71 , ( 47 , 48 ) ) , ( 55 , ( 53 , 54 ) ) ) ) ) );
tree tnt_72 =
 ( 1 , ( 2 , ( ( ( ( ( ( ( ( 29 , ( ( 3 , ( ( 4 , 7 ) , ( 5 , 6 ) ) ) , ( 10 , ( 9 , 28 ) ) ) ) , ( 8 , 73 ) ) , ( ( ( 59 , ( ( 58 , ( ( 13 , ( 70 , ( ( 17 , ( 11 , 14 ) ) , ( 12 , ( 16 , ( 15 , 18 ) ) ) ) ) ) , ( 19 , 20 ) ) ) , ( 56 , ( 21 , 57 ) ) ) ) , ( ( 43 , ( 39 , ( 40 , ( 36 , ( 37 , 38 ) ) ) ) ) , ( 41 , 42 ) ) ) , ( 27 , ( 75 , ( 30 , 74 ) ) ) ) ) , ( 25 , ( 24 , ( 22 , 23 ) ) ) ) , ( 60 , ( 76 , ( 61 , ( 78 , ( 46 , ( ( 67 , ( ( ( 44 , 45 ) , ( 65 , 66 ) ) , ( ( 64 , 68 ) , ( 79 , ( 69 , 77 ) ) ) ) ) , ( 62 , 63 ) ) ) ) ) ) ) ) , ( 26 , 72 ) ) , ( 34 , ( 49 , ( 35 , ( 51 , ( 33 , ( 32 , ( 31 , ( 50 , 52 ) ) ) ) ) ) ) ) ) , ( ( 71 , ( 47 , 48 ) ) , ( 55 , ( 53 , 54 ) ) ) ) ) );
tree tnt_73 =
 ( 1 , ( 2 , ( ( ( 26 , ( 72 , ( ( ( ( ( 29 , ( ( 3 , ( ( 4 , 7 ) , ( 5 , 6 ) ) ) , ( 10 , ( 9 , 28 ) ) ) ) , ( 8 , 73 ) ) , ( ( ( 59 , ( ( 58 , ( ( 13 , ( 70 , ( ( 17 , ( 11 , 14 ) ) , ( 12 , ( 16 , ( 15 , 18 ) ) ) ) ) ) , ( 19 , 20 ) ) ) , ( 56 , ( 21 , 57 ) ) ) ) , ( ( 43 , ( 39 , ( 40 , ( 36 , ( 37 , 38 ) ) ) ) ) , ( 41 , 42 ) ) ) , ( 27 , ( 75 , ( 30 , 74 ) ) ) ) ) , ( 25 , ( 24 , ( 22 , 23 ) ) ) ) , ( 60 , ( 76 , ( 61 , ( 78 , ( 46 , ( ( 67 , ( ( ( 44 , 45 ) , ( 65 , 66 ) ) , ( ( 64 , 68 ) , ( 79 , ( 69 , 77 ) ) ) ) ) , ( 62 , 63 ) ) ) ) ) ) ) ) ) ) , ( 34 , ( 49 , ( 35 , ( 51 , ( 33 , ( 32 , ( 31 , ( 50 , 52 ) ) ) ) ) ) ) ) ) , ( ( 71 , ( 47 , 48 ) ) , ( 53 , ( 54 , 55 ) ) ) ) ) );
tree tnt_74 =
 ( 1 , ( 2 , ( ( ( 26 , ( 72 , ( ( ( ( ( 29 , ( ( 3 , ( ( 4 , 7 ) , ( 5 , 6 ) ) ) , ( 10 , ( 9 , 28 ) ) ) ) , ( 8 , 73 ) ) , ( ( ( 59 , ( ( 58 , ( ( 13 , ( 70 , ( ( 17 , ( 11 , 14 ) ) , ( 12 , ( 16 , ( 15 , 18 ) ) ) ) ) ) , ( 19 , 20 ) ) ) , ( 56 , ( 21 , 57 ) ) ) ) , ( ( 43 , ( 39 , ( 40 , ( 36 , ( 37 , 38 ) ) ) ) ) , ( 41 , 42 ) ) ) , ( 27 , ( 75 , ( 30 , 74 ) ) ) ) ) , ( 25 , ( 24 , ( 22 , 23 ) ) ) ) , ( 60 , ( 76 , ( 61 , ( 78 , ( 46 , ( ( 67 , ( ( ( 44 , 45 ) , ( 65 , 66 ) ) , ( ( 64 , 68 ) , ( 79 , ( 69 , 77 ) ) ) ) ) , ( 62 , 63 ) ) ) ) ) ) ) ) ) ) , ( 34 , ( 49 , ( 35 , ( 51 , ( 33 , ( 32 , ( 31 , ( 50 , 52 ) ) ) ) ) ) ) ) ) , ( ( 71 , ( 47 , 48 ) ) , ( 54 , ( 53 , 55 ) ) ) ) ) );
tree tnt_75 =
 ( 1 , ( 2 , ( ( ( 26 , ( 72 , ( ( ( ( ( 29 , ( ( 3 , ( ( 4 , 7 ) , ( 5 , 6 ) ) ) , ( 10 , ( 9 , 28 ) ) ) ) , ( 8 , 73 ) ) , ( ( ( ( 58 , ( ( 13 , ( 70 , ( ( 17 , ( 11 , 14 ) ) , ( 12 , ( 16 , ( 15 , 18 ) ) ) ) ) ) , ( 19 , 20 ) ) ) , ( 59 , ( 56 , ( 21 , 57 ) ) ) ) , ( ( 43 , ( 39 , ( 40 , ( 36 , ( 37 , 38 ) ) ) ) ) , ( 41 , 42 ) ) ) , ( 27 , ( 75 , ( 30 , 74 ) ) ) ) ) , ( 25 , ( 24 , ( 22 , 23 ) ) ) ) , ( 60 , ( 76 , ( 61 , ( 78 , ( 46 , ( ( 67 , ( ( ( 44 , 45 ) , ( 65 , 66 ) ) , ( ( 64 , 68 ) , ( 79 , ( 69 , 77 ) ) ) ) ) , ( 62 , 63 ) ) ) ) ) ) ) ) ) ) , ( 34 , ( 49 , ( 35 , ( 51 , ( 33 , ( 32 , ( 31 , ( 50 , 52 ) ) ) ) ) ) ) ) ) , ( ( 71 , ( 47 , 48 ) ) , ( 55 , ( 53 , 54 ) ) ) ) ) );
tree tnt_76 =
 ( 1 , ( 2 , ( ( ( 26 , ( 72 , ( ( ( ( ( 29 , ( ( 3 , ( ( 4 , 7 ) , ( 5 , 6 ) ) ) , ( 10 , ( 9 , 28 ) ) ) ) , ( 8 , 73 ) ) , ( ( ( 59 , ( ( 58 , ( ( 13 , ( 70 , ( ( 17 , ( 11 , 14 ) ) , ( 12 , ( 16 , ( 15 , 18 ) ) ) ) ) ) , ( 19 , 20 ) ) ) , ( 56 , ( 21 , 57 ) ) ) ) , ( ( 43 , ( 39 , ( 40 , ( 36 , ( 37 , 38 ) ) ) ) ) , ( 41 , 42 ) ) ) , ( 27 , ( 75 , ( 30 , 74 ) ) ) ) ) , ( 25 , ( 24 , ( 22 , 23 ) ) ) ) , ( 60 , ( 76 , ( 61 , ( 78 , ( 46 , ( ( 67 , ( ( 68 , ( ( 44 , 45 ) , ( 65 , 66 ) ) ) , ( 64 , ( 79 , ( 69 , 77 ) ) ) ) ) , ( 62 , 63 ) ) ) ) ) ) ) ) ) ) , ( 34 , ( 49 , ( 35 , ( 51 , ( 33 , ( 32 , ( 31 , ( 50 , 52 ) ) ) ) ) ) ) ) ) , ( ( 71 , ( 47 , 48 ) ) , ( 55 , ( 53 , 54 ) ) ) ) ) );
tree tnt_77 =
 ( 1 , ( 2 , ( ( ( 26 , ( 72 , ( ( ( ( ( 29 , ( ( 3 , ( ( 4 , 7 ) , ( 5 , 6 ) ) ) , ( 10 , ( 9 , 28 ) ) ) ) , ( 8 , 73 ) ) , ( ( ( 59 , ( ( 58 , ( ( 13 , ( 70 , ( ( 17 , ( 11 , 14 ) ) , ( 12 , ( 16 , ( 15 , 18 ) ) ) ) ) ) , ( 19 , 20 ) ) ) , ( 56 , ( 21 , 57 ) ) ) ) , ( ( 43 , ( 39 , ( 40 , ( 36 , ( 37 , 38 ) ) ) ) ) , ( 41 , 42 ) ) ) , ( 27 , ( 75 , ( 30 , 74 ) ) ) ) ) , ( 25 , ( 24 , ( 22 , 23 ) ) ) ) , ( 60 , ( 76 , ( 61 , ( 78 , ( 46 , ( ( 67 , ( ( ( 68 , ( 44 , 45 ) ) , ( 65 , 66 ) ) , ( 64 , ( 79 , ( 69 , 77 ) ) ) ) ) , ( 62 , 63 ) ) ) ) ) ) ) ) ) ) , ( 34 , ( 49 , ( 35 , ( 51 , ( 33 , ( 32 , ( 31 , ( 50 , 52 ) ) ) ) ) ) ) ) ) , ( ( 71 , ( 47 , 48 ) ) , ( 55 , ( 53 , 54 ) ) ) ) ) );
tree tnt_78 =
 ( 1 , ( 2 , ( ( ( 26 , ( 72 , ( ( ( ( ( 29 , ( ( 3 , ( ( 4 , 7 ) , ( 5 , 6 ) ) ) , ( 70 , ( 10 , ( 9 , 28 ) ) ) ) ) , ( 8 , 73 ) ) , ( ( ( 59 , ( ( 58 , ( ( 13 , ( ( 17 , ( 11 , 14 ) ) , ( 12 , ( 16 , ( 15 , 18 ) ) ) ) ) , ( 19 , 20 ) ) ) , ( 56 , ( 21 , 57 ) ) ) ) , ( ( 43 , ( 39 , ( 40 , ( 36 , ( 37 , 38 ) ) ) ) ) , ( 41 , 42 ) ) ) , ( 27 , ( 75 , ( 30 , 74 ) ) ) ) ) , ( 25 , ( 24 , ( 22 , 23 ) ) ) ) , ( 60 , ( 76 , ( 61 , ( 78 , ( 46 , ( ( 67 , ( ( ( 44 , 45 ) , ( 65 , 66 ) ) , ( ( 64 , 68 ) , ( 79 , ( 69 , 77 ) ) ) ) ) , ( 62 , 63 ) ) ) ) ) ) ) ) ) ) , ( 34 , ( 49 , ( 35 , ( 51 , ( 33 , ( 32 , ( 31 , ( 50 , 52 ) ) ) ) ) ) ) ) ) , ( ( 71 , ( 47 , 48 ) ) , ( 55 , ( 53 , 54 ) ) ) ) ) );
tree tnt_79 =
 ( 1 , ( 2 , ( ( ( 26 , ( 72 , ( ( ( ( ( 29 , ( ( 3 , ( ( 4 , 7 ) , ( 5 , 6 ) ) ) , ( 10 , ( 9 , 28 ) ) ) ) , ( 8 , 73 ) ) , ( ( ( 59 , ( ( 58 , ( ( 70 , ( 13 , ( ( 17 , ( 11 , 14 ) ) , ( 12 , ( 16 , ( 15 , 18 ) ) ) ) ) ) , ( 19 , 20 ) ) ) , ( 56 , ( 21 , 57 ) ) ) ) , ( ( 43 , ( 39 , ( 40 , ( 36 , ( 37 , 38 ) ) ) ) ) , ( 41 , 42 ) ) ) , ( 27 , ( 75 , ( 30 , 74 ) ) ) ) ) , ( 25 , ( 24 , ( 22 , 23 ) ) ) ) , ( 60 , ( 76 , ( 61 , ( 78 , ( 46 , ( ( 67 , ( ( ( 44 , 45 ) , ( 65 , 66 ) ) , ( ( 64 , 68 ) , ( 79 , ( 69 , 77 ) ) ) ) ) , ( 62 , 63 ) ) ) ) ) ) ) ) ) ) , ( 34 , ( 49 , ( 35 , ( 51 , ( 33 , ( 32 , ( 31 , ( 50 , 52 ) ) ) ) ) ) ) ) ) , ( ( 71 , ( 47 , 48 ) ) , ( 55 , ( 53 , 54 ) ) ) ) ) );
tree tnt_80 =
 ( 1 , ( 2 , ( ( ( 26 , ( 72 , ( ( ( ( ( 29 , ( ( 3 , ( ( 4 , 7 ) , ( 5 , 6 ) ) ) , ( 10 , ( 9 , 28 ) ) ) ) , ( 8 , 73 ) ) , ( ( ( 59 , ( ( 58 , ( ( 13 , ( ( 17 , ( 70 , ( 11 , 14 ) ) ) , ( 12 , ( 16 , ( 15 , 18 ) ) ) ) ) , ( 19 , 20 ) ) ) , ( 56 , ( 21 , 57 ) ) ) ) , ( ( 43 , ( 39 , ( 40 , ( 36 , ( 37 , 38 ) ) ) ) ) , ( 41 , 42 ) ) ) , ( 27 , ( 75 , ( 30 , 74 ) ) ) ) ) , ( 25 , ( 24 , ( 22 , 23 ) ) ) ) , ( 60 , ( 76 , ( 61 , ( 78 , ( 46 , ( ( 67 , ( ( ( 44 , 45 ) , ( 65 , 66 ) ) , ( ( 64 , 68 ) , ( 79 , ( 69 , 77 ) ) ) ) ) , ( 62 , 63 ) ) ) ) ) ) ) ) ) ) , ( 34 , ( 49 , ( 35 , ( 51 , ( 33 , ( 32 , ( 31 , ( 50 , 52 ) ) ) ) ) ) ) ) ) , ( ( 71 , ( 47 , 48 ) ) , ( 55 , ( 53 , 54 ) ) ) ) ) );
tree tnt_81 =
 ( 1 , ( 2 , ( ( ( 26 , ( 72 , ( ( ( ( ( 29 , ( ( ( 3 , ( 5 , 6 ) ) , ( 4 , 7 ) ) , ( 9 , ( 28 , ( 10 , 70 ) ) ) ) ) , ( 8 , 73 ) ) , ( ( ( ( 58 , ( ( 13 , ( ( 17 , ( 11 , 14 ) ) , ( 12 , ( 16 , ( 15 , 18 ) ) ) ) ) , ( 19 , 20 ) ) ) , ( 59 , ( 56 , ( 21 , 57 ) ) ) ) , ( ( 43 , ( 39 , ( 40 , ( 36 , ( 37 , 38 ) ) ) ) ) , ( 41 , 42 ) ) ) , ( 27 , ( 75 , ( 30 , 74 ) ) ) ) ) , ( 25 , ( 24 , ( 22 , 23 ) ) ) ) , ( 60 , ( 76 , ( 61 , ( 78 , ( 46 , ( ( 67 , ( ( ( 44 , 45 ) , ( 65 , 66 ) ) , ( 79 , ( 64 , ( 69 , ( 68 , 77 ) ) ) ) ) ) , ( 62 , 63 ) ) ) ) ) ) ) ) ) ) , ( 34 , ( 49 , ( 35 , ( 51 , ( 33 , ( 32 , ( 31 , ( 50 , 52 ) ) ) ) ) ) ) ) ) , ( ( 71 , ( 47 , 48 ) ) , ( 53 , ( 54 , 55 ) ) ) ) ) );
tree tnt_82 =
 ( 1 , ( 2 , ( ( ( 26 , ( 72 , ( ( ( ( ( 29 , ( ( 3 , ( ( 4 , 7 ) , ( 5 , 6 ) ) ) , ( 9 , ( 28 , ( 10 , 70 ) ) ) ) ) , ( 8 , 73 ) ) , ( ( ( ( 58 , ( ( 13 , ( ( 17 , ( 11 , 14 ) ) , ( 12 , ( 16 , ( 15 , 18 ) ) ) ) ) , ( 19 , 20 ) ) ) , ( 59 , ( 56 , ( 21 , 57 ) ) ) ) , ( ( 43 , ( 39 , ( 40 , ( 36 , ( 37 , 38 ) ) ) ) ) , ( 41 , 42 ) ) ) , ( 27 , ( 75 , ( 30 , 74 ) ) ) ) ) , ( 25 , ( 24 , ( 22 , 23 ) ) ) ) , ( 60 , ( 76 , ( 61 , ( 78 , ( 46 , ( ( 67 , ( ( ( 44 , 45 ) , ( 65 , 66 ) ) , ( 79 , ( 64 , ( 69 , ( 68 , 77 ) ) ) ) ) ) , ( 62 , 63 ) ) ) ) ) ) ) ) ) ) , ( 34 , ( 49 , ( 35 , ( 51 , ( 33 , ( 32 , ( 31 , ( 50 , 52 ) ) ) ) ) ) ) ) ) , ( ( 71 , ( 47 , 48 ) ) , ( 53 , ( 54 , 55 ) ) ) ) ) );
tree tnt_83 =
 ( 1 , ( 2 , ( ( ( ( ( ( ( ( 29 , ( ( ( 3 , ( 5 , 6 ) ) , ( 4 , 7 ) ) , ( 9 , ( 28 , ( 10 , 70 ) ) ) ) ) , ( 8 , 73 ) ) , ( ( ( ( 58 , ( ( 13 , ( ( 17 , ( 11 , 14 ) ) , ( 12 , ( 16 , ( 15 , 18 ) ) ) ) ) , ( 19 , 20 ) ) ) , ( 59 , ( 56 , ( 21 , 57 ) ) ) ) , ( ( 43 , ( 39 , ( 40 , ( 36 , ( 37 , 38 ) ) ) ) ) , ( 41 , 42 ) ) ) , ( 27 , ( 75 , ( 30 , 74 ) ) ) ) ) , ( 25 , ( 24 , ( 22 , 23 ) ) ) ) , ( 60 , ( 76 , ( 61 , ( 78 , ( 46 , ( ( 67 , ( ( ( 44 , 45 ) , ( 65 , 66 ) ) , ( 79 , ( 64 , ( 69 , ( 68 , 77 ) ) ) ) ) ) , ( 62 , 63 ) ) ) ) ) ) ) ) , ( 26 , 72 ) ) , ( 34 , ( 49 , ( 35 , ( 51 , ( 33 , ( 32 , ( 31 , ( 50 , 52 ) ) ) ) ) ) ) ) ) , ( ( 71 , ( 47 , 48 ) ) , ( 53 , ( 54 , 55 ) ) ) ) ) );
tree tnt_84 =
 ( 1 , ( 2 , ( ( ( 26 , ( 72 , ( ( ( ( ( 29 , ( ( ( 3 , ( 5 , 6 ) ) , ( 4 , 7 ) ) , ( 9 , ( 28 , ( 10 , 70 ) ) ) ) ) , ( 8 , 73 ) ) , ( ( ( ( 58 , ( ( 13 , ( ( 17 , ( 11 , 14 ) ) , ( 12 , ( 16 , ( 15 , 18 ) ) ) ) ) , ( 19 , 20 ) ) ) , ( 59 , ( 56 , ( 21 , 57 ) ) ) ) , ( ( 43 , ( 39 , ( 40 , ( 36 , ( 37 , 38 ) ) ) ) ) , ( 41 , 42 ) ) ) , ( 27 , ( 75 , ( 30 , 74 ) ) ) ) ) , ( 25 , ( 24 , ( 22 , 23 ) ) ) ) , ( 60 , ( 76 , ( 61 , ( 78 , ( 46 , ( ( 67 , ( ( ( 44 , 45 ) , ( 65 , 66 ) ) , ( 79 , ( 64 , ( 69 , ( 68 , 77 ) ) ) ) ) ) , ( 62 , 63 ) ) ) ) ) ) ) ) ) ) , ( 34 , ( 49 , ( 35 , ( 51 , ( 33 , ( 32 , ( 31 , ( 50 , 52 ) ) ) ) ) ) ) ) ) , ( ( 71 , ( 47 , 48 ) ) , ( 54 , ( 53 , 55 ) ) ) ) ) );
tree tnt_85 =
 ( 1 , ( 2 , ( ( ( 26 , ( 72 , ( ( ( ( ( 29 , ( ( ( 3 , ( 5 , 6 ) ) , ( 4 , 7 ) ) , ( 9 , ( 28 , ( 10 , 70 ) ) ) ) ) , ( 8 , 73 ) ) , ( ( ( ( 58 , ( ( 13 , ( ( 17 , ( 11 , 14 ) ) , ( 12 , ( 16 , ( 15 , 18 ) ) ) ) ) , ( 19 , 20 ) ) ) , ( 59 , ( 56 , ( 21 , 57 ) ) ) ) , ( ( 43 , ( 39 , ( 40 , ( 36 , ( 37 , 38 ) ) ) ) ) , ( 41 , 42 ) ) ) , ( 27 , ( 75 , ( 30 , 74 ) ) ) ) ) , ( 25 , ( 24 , ( 22 , 23 ) ) ) ) , ( 60 , ( 76 , ( 61 , ( 78 , ( 46 , ( ( 67 , ( ( ( 44 , 45 ) , ( 65 , 66 ) ) , ( 79 , ( 64 , ( 69 , ( 68 , 77 ) ) ) ) ) ) , ( 62 , 63 ) ) ) ) ) ) ) ) ) ) , ( 34 , ( 49 , ( 35 , ( 51 , ( 33 , ( 32 , ( 31 , ( 50 , 52 ) ) ) ) ) ) ) ) ) , ( ( 71 , ( 47 , 48 ) ) , ( 55 , ( 53 , 54 ) ) ) ) ) );
tree tnt_86 =
 ( 1 , ( 2 , ( ( ( 26 , ( 72 , ( ( ( ( ( 29 , ( ( ( 3 , ( 5 , 6 ) ) , ( 4 , 7 ) ) , ( 9 , ( 28 , ( 10 , 70 ) ) ) ) ) , ( 8 , 73 ) ) , ( ( ( ( 56 , ( 58 , ( ( 13 , ( ( 17 , ( 11 , 14 ) ) , ( 12 , ( 16 , ( 15 , 18 ) ) ) ) ) , ( 19 , 20 ) ) ) ) , ( 59 , ( 21 , 57 ) ) ) , ( ( 43 , ( 39 , ( 40 , ( 36 , ( 37 , 38 ) ) ) ) ) , ( 41 , 42 ) ) ) , ( 27 , ( 75 , ( 30 , 74 ) ) ) ) ) , ( 25 , ( 24 , ( 22 , 23 ) ) ) ) , ( 60 , ( 76 , ( 61 , ( 78 , ( 46 , ( ( 67 , ( ( ( 44 , 45 ) , ( 65 , 66 ) ) , ( 79 , ( 64 , ( 69 , ( 68 , 77 ) ) ) ) ) ) , ( 62 , 63 ) ) ) ) ) ) ) ) ) ) , ( 34 , ( 49 , ( 35 , ( 51 , ( 33 , ( 32 , ( 31 , ( 50 , 52 ) ) ) ) ) ) ) ) ) , ( ( 71 , ( 47 , 48 ) ) , ( 53 , ( 54 , 55 ) ) ) ) ) );
tree tnt_87 =
 ( 1 , ( 2 , ( ( ( 26 , ( 72 , ( ( ( ( ( 29 , ( ( ( 3 , ( 5 , 6 ) ) , ( 4 , 7 ) ) , ( 9 , ( 28 , ( 10 , 70 ) ) ) ) ) , ( 8 , 73 ) ) , ( ( ( 59 , ( ( 58 , ( ( 13 , ( ( 17 , ( 11 , 14 ) ) , ( 12 , ( 16 , ( 15 , 18 ) ) ) ) ) , ( 19 , 20 ) ) ) , ( 56 , ( 21 , 57 ) ) ) ) , ( ( 43 , ( 39 , ( 40 , ( 36 , ( 37 , 38 ) ) ) ) ) , ( 41 , 42 ) ) ) , ( 27 , ( 75 , ( 30 , 74 ) ) ) ) ) , ( 25 , ( 24 , ( 22 , 23 ) ) ) ) , ( 60 , ( 76 , ( 61 , ( 78 , ( 46 , ( ( 67 , ( ( ( 44 , 45 ) , ( 65 , 66 ) ) , ( 79 , ( 64 , ( 69 , ( 68 , 77 ) ) ) ) ) ) , ( 62 , 63 ) ) ) ) ) ) ) ) ) ) , ( 34 , ( 49 , ( 35 , ( 51 , ( 33 , ( 32 , ( 31 , ( 50 , 52 ) ) ) ) ) ) ) ) ) , ( ( 71 , ( 47 , 48 ) ) , ( 53 , ( 54 , 55 ) ) ) ) ) );
tree tnt_88 =
 ( 1 , ( 2 , ( ( ( 26 , ( 72 , ( ( ( ( ( 29 , ( ( ( 3 , ( 5 , 6 ) ) , ( 4 , 7 ) ) , ( 9 , ( 28 , ( 10 , 70 ) ) ) ) ) , ( 8 , 73 ) ) , ( ( ( ( 58 , ( ( 13 , ( ( 17 , ( 11 , 14 ) ) , ( 12 , ( 16 , ( 15 , 18 ) ) ) ) ) , ( 19 , 20 ) ) ) , ( 59 , ( 56 , ( 21 , 57 ) ) ) ) , ( ( 43 , ( 39 , ( 40 , ( 36 , ( 37 , 38 ) ) ) ) ) , ( 41 , 42 ) ) ) , ( 27 , ( 75 , ( 30 , 74 ) ) ) ) ) , ( 25 , ( 24 , ( 22 , 23 ) ) ) ) , ( 60 , ( 76 , ( 61 , ( 78 , ( 46 , ( ( 67 , ( ( ( 44 , 45 ) , ( 65 , 66 ) ) , ( 64 , ( 79 , ( 69 , ( 68 , 77 ) ) ) ) ) ) , ( 62 , 63 ) ) ) ) ) ) ) ) ) ) , ( 34 , ( 49 , ( 35 , ( 51 , ( 33 , ( 32 , ( 31 , ( 50 , 52 ) ) ) ) ) ) ) ) ) , ( ( 71 , ( 47 , 48 ) ) , ( 53 , ( 54 , 55 ) ) ) ) ) );
tree tnt_89 =
 ( 1 , ( 2 , ( ( ( 26 , ( 72 , ( ( ( ( ( 29 , ( ( ( 3 , ( 5 , 6 ) ) , ( 4 , 7 ) ) , ( 9 , ( 28 , ( 10 , 70 ) ) ) ) ) , ( 8 , 73 ) ) , ( ( ( ( 58 , ( ( 13 , ( ( 17 , ( 11 , 14 ) ) , ( 12 , ( 16 , ( 15 , 18 ) ) ) ) ) , ( 19 , 20 ) ) ) , ( 59 , ( 56 , ( 21 , 57 ) ) ) ) , ( ( 43 , ( 39 , ( 40 , ( 36 , ( 37 , 38 ) ) ) ) ) , ( 41 , 42 ) ) ) , ( 27 , ( 75 , ( 30 , 74 ) ) ) ) ) , ( 25 , ( 24 , ( 22 , 23 ) ) ) ) , ( 60 , ( 76 , ( 61 , ( 78 , ( 46 , ( ( 67 , ( ( 68 , ( ( 44 , 45 ) , ( 65 , 66 ) ) ) , ( 79 , ( 64 , ( 69 , 77 ) ) ) ) ) , ( 62 , 63 ) ) ) ) ) ) ) ) ) ) , ( 34 , ( 49 , ( 35 , ( 51 , ( 33 , ( 32 , ( 31 , ( 50 , 52 ) ) ) ) ) ) ) ) ) , ( ( 71 , ( 47 , 48 ) ) , ( 53 , ( 54 , 55 ) ) ) ) ) );
tree tnt_90 =
 ( 1 , ( 2 , ( ( ( 26 , ( 72 , ( ( ( ( ( 29 , ( ( ( 3 , ( 5 , 6 ) ) , ( 4 , 7 ) ) , ( 9 , ( 28 , ( 10 , 70 ) ) ) ) ) , ( 8 , 73 ) ) , ( ( ( ( 58 , ( ( 13 , ( ( 17 , ( 11 , 14 ) ) , ( 12 , ( 16 , ( 15 , 18 ) ) ) ) ) , ( 19 , 20 ) ) ) , ( 59 , ( 56 , ( 21 , 57 ) ) ) ) , ( ( 43 , ( 39 , ( 40 , ( 36 , ( 37 , 38 ) ) ) ) ) , ( 41 , 42 ) ) ) , ( 27 , ( 75 , ( 30 , 74 ) ) ) ) ) , ( 25 , ( 24 , ( 22 , 23 ) ) ) ) , ( 60 , ( 76 , ( 61 , ( 78 , ( 46 , ( ( 67 , ( ( ( 68 , ( 44 , 45 ) ) , ( 65 , 66 ) ) , ( 79 , ( 64 , ( 69 , 77 ) ) ) ) ) , ( 62 , 63 ) ) ) ) ) ) ) ) ) ) , ( 34 , ( 49 , ( 35 , ( 51 , ( 33 , ( 32 , ( 31 , ( 50 , 52 ) ) ) ) ) ) ) ) ) , ( ( 71 , ( 47 , 48 ) ) , ( 53 , ( 54 , 55 ) ) ) ) ) );
tree tnt_91 =
 ( 1 , ( 2 , ( ( ( 26 , ( 72 , ( ( ( ( ( 29 , ( ( 3 , ( ( 4 , 7 ) , ( 5 , 6 ) ) ) , ( 9 , ( 28 , ( 10 , 70 ) ) ) ) ) , ( 8 , 73 ) ) , ( ( ( ( 58 , ( ( 13 , ( ( 17 , ( 11 , 14 ) ) , ( 12 , ( 16 , ( 15 , 18 ) ) ) ) ) , ( 19 , 20 ) ) ) , ( 59 , ( 56 , ( 21 , 57 ) ) ) ) , ( ( 39 , ( 43 , ( 40 , ( 36 , ( 37 , 38 ) ) ) ) ) , ( 41 , 42 ) ) ) , ( 27 , ( 75 , ( 30 , 74 ) ) ) ) ) , ( 25 , ( 24 , ( 22 , 23 ) ) ) ) , ( 60 , ( 76 , ( 61 , ( 78 , ( 46 , ( ( 67 , ( ( ( 45 , ( 44 , 68 ) ) , ( 65 , 66 ) ) , ( 79 , ( 64 , ( 69 , 77 ) ) ) ) ) , ( 62 , 63 ) ) ) ) ) ) ) ) ) ) , ( 34 , ( 49 , ( 35 , ( 51 , ( 33 , ( 32 , ( 31 , ( 50 , 52 ) ) ) ) ) ) ) ) ) , ( ( 71 , ( 47 , 48 ) ) , ( 53 , ( 54 , 55 ) ) ) ) ) );
tree tnt_92 =
 ( 1 , ( 2 , ( ( ( ( ( ( ( ( 29 , ( ( 3 , ( ( 4 , 7 ) , ( 5 , 6 ) ) ) , ( 9 , ( 28 , ( 10 , 70 ) ) ) ) ) , ( 8 , 73 ) ) , ( ( ( ( 58 , ( ( 13 , ( ( 17 , ( 11 , 14 ) ) , ( 12 , ( 16 , ( 15 , 18 ) ) ) ) ) , ( 19 , 20 ) ) ) , ( 59 , ( 56 , ( 21 , 57 ) ) ) ) , ( ( 39 , ( 43 , ( 40 , ( 36 , ( 37 , 38 ) ) ) ) ) , ( 41 , 42 ) ) ) , ( 27 , ( 75 , ( 30 , 74 ) ) ) ) ) , ( 25 , ( 24 , ( 22 , 23 ) ) ) ) , ( 60 , ( 76 , ( 61 , ( 78 , ( 46 , ( ( 67 , ( ( ( 45 , ( 44 , 68 ) ) , ( 65 , 66 ) ) , ( 79 , ( 64 , ( 69 , 77 ) ) ) ) ) , ( 62 , 63 ) ) ) ) ) ) ) ) , ( 26 , 72 ) ) , ( 34 , ( 49 , ( 35 , ( 51 , ( 33 , ( 32 , ( 31 , ( 50 , 52 ) ) ) ) ) ) ) ) ) , ( ( 71 , ( 47 , 48 ) ) , ( 53 , ( 54 , 55 ) ) ) ) ) );
tree tnt_93 =
 ( 1 , ( 2 , ( ( ( 26 , ( 72 , ( ( ( ( ( 29 , ( ( 3 , ( ( 4 , 7 ) , ( 5 , 6 ) ) ) , ( 9 , ( 28 , ( 10 , 70 ) ) ) ) ) , ( 8 , 73 ) ) , ( ( ( ( 58 , ( ( 13 , ( ( 17 , ( 11 , 14 ) ) , ( 12 , ( 16 , ( 15 , 18 ) ) ) ) ) , ( 19 , 20 ) ) ) , ( 59 , ( 56 , ( 21 , 57 ) ) ) ) , ( ( 39 , ( 43 , ( 40 , ( 36 , ( 37 , 38 ) ) ) ) ) , ( 41 , 42 ) ) ) , ( 27 , ( 75 , ( 30 , 74 ) ) ) ) ) , ( 25 , ( 24 , ( 22 , 23 ) ) ) ) , ( 60 , ( 76 , ( 61 , ( 78 , ( 46 , ( ( 67 , ( ( ( 45 , ( 44 , 68 ) ) , ( 65 , 66 ) ) , ( 79 , ( 64 , ( 69 , 77 ) ) ) ) ) , ( 62 , 63 ) ) ) ) ) ) ) ) ) ) , ( 34 , ( 49 , ( 35 , ( 51 , ( 33 , ( 32 , ( 31 , ( 50 , 52 ) ) ) ) ) ) ) ) ) , ( ( 71 , ( 47 , 48 ) ) , ( 54 , ( 53 , 55 ) ) ) ) ) );
tree tnt_94 =
 ( 1 , ( 2 , ( ( ( 26 , ( 72 , ( ( ( ( ( 29 , ( ( 3 , ( ( 4 , 7 ) , ( 5 , 6 ) ) ) , ( 9 , ( 28 , ( 10 , 70 ) ) ) ) ) , ( 8 , 73 ) ) , ( ( ( ( 58 , ( ( 13 , ( ( 17 , ( 11 , 14 ) ) , ( 12 , ( 16 , ( 15 , 18 ) ) ) ) ) , ( 19 , 20 ) ) ) , ( 59 , ( 56 , ( 21 , 57 ) ) ) ) , ( ( 39 , ( 43 , ( 40 , ( 36 , ( 37 , 38 ) ) ) ) ) , ( 41 , 42 ) ) ) , ( 27 , ( 75 , ( 30 , 74 ) ) ) ) ) , ( 25 , ( 24 , ( 22 , 23 ) ) ) ) , ( 60 , ( 76 , ( 61 , ( 78 , ( 46 , ( ( 67 , ( ( ( 45 , ( 44 , 68 ) ) , ( 65 , 66 ) ) , ( 79 , ( 64 , ( 69 , 77 ) ) ) ) ) , ( 62 , 63 ) ) ) ) ) ) ) ) ) ) , ( 34 , ( 49 , ( 35 , ( 51 , ( 33 , ( 32 , ( 31 , ( 50 , 52 ) ) ) ) ) ) ) ) ) , ( ( 71 , ( 47 , 48 ) ) , ( 55 , ( 53 , 54 ) ) ) ) ) );
tree tnt_95 =
 ( 1 , ( 2 , ( ( ( 26 , ( 72 , ( ( ( ( ( 29 , ( ( 3 , ( ( 4 , 7 ) , ( 5 , 6 ) ) ) , ( 9 , ( 28 , ( 10 , 70 ) ) ) ) ) , ( 8 , 73 ) ) , ( ( ( ( 56 , ( 58 , ( ( 13 , ( ( 17 , ( 11 , 14 ) ) , ( 12 , ( 16 , ( 15 , 18 ) ) ) ) ) , ( 19 , 20 ) ) ) ) , ( 59 , ( 21 , 57 ) ) ) , ( ( 39 , ( 43 , ( 40 , ( 36 , ( 37 , 38 ) ) ) ) ) , ( 41 , 42 ) ) ) , ( 27 , ( 75 , ( 30 , 74 ) ) ) ) ) , ( 25 , ( 24 , ( 22 , 23 ) ) ) ) , ( 60 , ( 76 , ( 61 , ( 78 , ( 46 , ( ( 67 , ( ( ( 45 , ( 44 , 68 ) ) , ( 65 , 66 ) ) , ( 79 , ( 64 , ( 69 , 77 ) ) ) ) ) , ( 62 , 63 ) ) ) ) ) ) ) ) ) ) , ( 34 , ( 49 , ( 35 , ( 51 , ( 33 , ( 32 , ( 31 , ( 50 , 52 ) ) ) ) ) ) ) ) ) , ( ( 71 , ( 47 , 48 ) ) , ( 53 , ( 54 , 55 ) ) ) ) ) );
tree tnt_96 =
 ( 1 , ( 2 , ( ( ( 26 , ( 72 , ( ( ( ( ( 29 , ( ( 3 , ( ( 4 , 7 ) , ( 5 , 6 ) ) ) , ( 9 , ( 28 , ( 10 , 70 ) ) ) ) ) , ( 8 , 73 ) ) , ( ( ( 59 , ( ( 58 , ( ( 13 , ( ( 17 , ( 11 , 14 ) ) , ( 12 , ( 16 , ( 15 , 18 ) ) ) ) ) , ( 19 , 20 ) ) ) , ( 56 , ( 21 , 57 ) ) ) ) , ( ( 39 , ( 43 , ( 40 , ( 36 , ( 37 , 38 ) ) ) ) ) , ( 41 , 42 ) ) ) , ( 27 , ( 75 , ( 30 , 74 ) ) ) ) ) , ( 25 , ( 24 , ( 22 , 23 ) ) ) ) , ( 60 , ( 76 , ( 61 , ( 78 , ( 46 , ( ( 67 , ( ( ( 45 , ( 44 , 68 ) ) , ( 65 , 66 ) ) , ( 79 , ( 64 , ( 69 , 77 ) ) ) ) ) , ( 62 , 63 ) ) ) ) ) ) ) ) ) ) , ( 34 , ( 49 , ( 35 , ( 51 , ( 33 , ( 32 , ( 31 , ( 50 , 52 ) ) ) ) ) ) ) ) ) , ( ( 71 , ( 47 , 48 ) ) , ( 53 , ( 54 , 55 ) ) ) ) ) );
tree tnt_97 =
 ( 1 , ( 2 , ( ( ( 26 , ( 72 , ( ( ( ( ( 29 , ( ( 3 , ( ( 4 , 7 ) , ( 5 , 6 ) ) ) , ( 9 , ( 28 , ( 10 , 70 ) ) ) ) ) , ( 8 , 73 ) ) , ( ( ( ( 58 , ( ( 13 , ( ( 17 , ( 11 , 14 ) ) , ( 12 , ( 16 , ( 15 , 18 ) ) ) ) ) , ( 19 , 20 ) ) ) , ( 59 , ( 56 , ( 21 , 57 ) ) ) ) , ( ( 39 , ( 43 , ( 40 , ( 36 , ( 37 , 38 ) ) ) ) ) , ( 41 , 42 ) ) ) , ( 27 , ( 75 , ( 30 , 74 ) ) ) ) ) , ( 25 , ( 24 , ( 22 , 23 ) ) ) ) , ( 60 , ( 76 , ( 61 , ( 78 , ( 46 , ( ( 67 , ( ( ( 44 , 45 ) , ( 65 , 66 ) ) , ( 68 , ( 79 , ( 64 , ( 69 , 77 ) ) ) ) ) ) , ( 62 , 63 ) ) ) ) ) ) ) ) ) ) , ( 34 , ( 49 , ( 35 , ( 51 , ( 33 , ( 32 , ( 31 , ( 50 , 52 ) ) ) ) ) ) ) ) ) , ( ( 71 , ( 47 , 48 ) ) , ( 53 , ( 54 , 55 ) ) ) ) ) );
tree tnt_98 =
 ( 1 , ( 2 , ( ( ( 26 , ( 72 , ( ( ( ( ( 29 , ( ( 3 , ( ( 4 , 7 ) , ( 5 , 6 ) ) ) , ( 9 , ( 28 , ( 10 , 70 ) ) ) ) ) , ( 8 , 73 ) ) , ( ( ( ( 58 , ( ( 13 , ( ( 17 , ( 11 , 14 ) ) , ( 12 , ( 16 , ( 15 , 18 ) ) ) ) ) , ( 19 , 20 ) ) ) , ( 59 , ( 56 , ( 21 , 57 ) ) ) ) , ( ( 39 , ( 43 , ( 40 , ( 36 , ( 37 , 38 ) ) ) ) ) , ( 41 , 42 ) ) ) , ( 27 , ( 75 , ( 30 , 74 ) ) ) ) ) , ( 25 , ( 24 , ( 22 , 23 ) ) ) ) , ( 60 , ( 76 , ( 61 , ( 78 , ( 46 , ( ( 67 , ( ( ( 44 , 45 ) , ( 65 , 66 ) ) , ( 79 , ( 64 , ( 68 , ( 69 , 77 ) ) ) ) ) ) , ( 62 , 63 ) ) ) ) ) ) ) ) ) ) , ( 34 , ( 49 , ( 35 , ( 51 , ( 33 , ( 32 , ( 31 , ( 50 , 52 ) ) ) ) ) ) ) ) ) , ( ( 71 , ( 47 , 48 ) ) , ( 53 , ( 54 , 55 ) ) ) ) ) );
tree tnt_99 =
 ( 1 , ( 2 , ( ( ( 26 , ( 72 , ( ( ( ( ( 29 , ( ( 3 , ( ( 4 , 7 ) , ( 5 , 6 ) ) ) , ( 9 , ( 28 , ( 10 , 70 ) ) ) ) ) , ( 8 , 73 ) ) , ( ( ( ( 58 , ( ( 13 , ( ( 17 , ( 11 , 14 ) ) , ( 12 , ( 16 , ( 15 , 18 ) ) ) ) ) , ( 19 , 20 ) ) ) , ( 59 , ( 56 , ( 21 , 57 ) ) ) ) , ( ( 39 , ( 43 , ( 40 , ( 36 , ( 37 , 38 ) ) ) ) ) , ( 41 , 42 ) ) ) , ( 27 , ( 75 , ( 30 , 74 ) ) ) ) ) , ( 25 , ( 24 , ( 22 , 23 ) ) ) ) , ( 60 , ( 76 , ( 61 , ( 78 , ( 46 , ( ( 67 , ( ( 68 , ( ( 44 , 45 ) , ( 65 , 66 ) ) ) , ( 79 , ( 64 , ( 69 , 77 ) ) ) ) ) , ( 62 , 63 ) ) ) ) ) ) ) ) ) ) , ( 34 , ( 49 , ( 35 , ( 51 , ( 33 , ( 32 , ( 31 , ( 50 , 52 ) ) ) ) ) ) ) ) ) , ( ( 71 , ( 47 , 48 ) ) , ( 53 , ( 54 , 55 ) ) ) ) ) );
tree tnt_100 =
 ( 1 , ( 2 , ( ( ( 26 , ( 72 , ( ( ( ( ( 29 , ( ( 3 , ( ( 4 , 7 ) , ( 5 , 6 ) ) ) , ( 9 , ( 10 , 28 ) ) ) ) , ( 8 , 73 ) ) , ( ( ( ( 58 , ( ( 70 , ( 13 , ( ( 17 , ( 11 , 14 ) ) , ( 12 , ( 16 , ( 15 , 18 ) ) ) ) ) ) , ( 19 , 20 ) ) ) , ( 59 , ( 56 , ( 21 , 57 ) ) ) ) , ( ( 39 , ( 43 , ( 40 , ( 36 , ( 37 , 38 ) ) ) ) ) , ( 41 , 42 ) ) ) , ( 27 , ( 75 , ( 30 , 74 ) ) ) ) ) , ( 25 , ( 24 , ( 22 , 23 ) ) ) ) , ( 60 , ( 76 , ( 61 , ( 78 , ( 46 , ( ( 67 , ( ( ( 45 , ( 44 , 68 ) ) , ( 65 , 66 ) ) , ( 79 , ( 64 , ( 69 , 77 ) ) ) ) ) , ( 62 , 63 ) ) ) ) ) ) ) ) ) ) , ( 34 , ( 49 , ( 35 , ( 51 , ( 33 , ( 32 , ( 31 , ( 50 , 52 ) ) ) ) ) ) ) ) ) , ( ( 71 , ( 47 , 48 ) ) , ( 53 , ( 54 , 55 ) ) ) ) ) );
tree tnt_101 =
 ( 1 , ( 2 , ( ( ( 26 , ( 72 , ( ( ( ( ( 29 , ( ( ( 3 , ( 4 , 7 ) ) , ( 5 , 6 ) ) , ( ( 9 , 28 ) , ( 10 , 70 ) ) ) ) , ( 8 , 73 ) ) , ( ( ( ( 56 , ( 58 , ( ( 13 , ( ( 17 , ( 11 , 14 ) ) , ( 12 , ( 16 , ( 15 , 18 ) ) ) ) ) , ( 19 , 20 ) ) ) ) , ( 59 , ( 21 , 57 ) ) ) , ( ( ( 40 , ( 36 , ( 37 , 38 ) ) ) , ( 39 , 43 ) ) , ( 41 , 42 ) ) ) , ( 27 , ( 75 , ( 30 , 74 ) ) ) ) ) , ( 25 , ( 24 , ( 22 , 23 ) ) ) ) , ( 60 , ( 76 , ( 61 , ( 78 , ( 46 , ( ( 67 , ( ( ( 45 , ( 44 , 68 ) ) , ( 65 , 66 ) ) , ( 64 , ( 77 , ( 69 , 79 ) ) ) ) ) , ( 62 , 63 ) ) ) ) ) ) ) ) ) ) , ( 34 , ( 49 , ( 35 , ( 51 , ( 33 , ( 32 , ( 31 , ( 50 , 52 ) ) ) ) ) ) ) ) ) , ( ( 71 , ( 47 , 48 ) ) , ( 54 , ( 53 , 55 ) ) ) ) ) );
tree tnt_102 =
 ( 1 , ( 2 , ( ( ( 26 , ( 72 , ( ( ( ( ( 29 , ( ( ( 3 , ( 4 , 7 ) ) , ( 5 , 6 ) ) , ( ( 9 , 28 ) , ( 10 , 70 ) ) ) ) , ( 8 , 73 ) ) , ( ( ( ( 56 , ( 58 , ( ( 13 , ( ( 17 , ( 11 , 14 ) ) , ( 12 , ( 16 , ( 15 , 18 ) ) ) ) ) , ( 19 , 20 ) ) ) ) , ( 59 , ( 21 , 57 ) ) ) , ( ( ( 40 , ( 36 , ( 37 , 38 ) ) ) , ( 39 , 43 ) ) , ( 41 , 42 ) ) ) , ( 27 , ( 75 , ( 30 , 74 ) ) ) ) ) , ( 25 , ( 24 , ( 22 , 23 ) ) ) ) , ( 60 , ( 76 , ( 61 , ( 78 , ( 46 , ( ( 67 , ( ( ( 44 , 45 ) , ( 65 , 66 ) ) , ( 68 , ( 64 , ( 77 , ( 69 , 79 ) ) ) ) ) ) , ( 62 , 63 ) ) ) ) ) ) ) ) ) ) , ( 34 , ( 49 , ( 35 , ( 51 , ( 33 , ( 32 , ( 31 , ( 50 , 52 ) ) ) ) ) ) ) ) ) , ( ( 71 , ( 47 , 48 ) ) , ( 54 , ( 53 , 55 ) ) ) ) ) );
tree tnt_103 =
 ( 1 , ( 2 , ( ( ( 26 , ( 72 , ( ( ( ( ( 29 , ( ( ( 3 , ( 4 , 7 ) ) , ( 5 , 6 ) ) , ( ( 9 , 28 ) , ( 10 , 70 ) ) ) ) , ( 8 , 73 ) ) , ( ( ( ( 56 , ( 58 , ( ( 13 , ( ( 17 , ( 11 , 14 ) ) , ( 12 , ( 16 , ( 15 , 18 ) ) ) ) ) , ( 19 , 20 ) ) ) ) , ( 59 , ( 21 , 57 ) ) ) , ( ( ( 40 , ( 36 , ( 37 , 38 ) ) ) , ( 39 , 43 ) ) , ( 41 , 42 ) ) ) , ( 27 , ( 75 , ( 30 , 74 ) ) ) ) ) , ( 25 , ( 24 , ( 22 , 23 ) ) ) ) , ( 60 , ( 76 , ( 61 , ( 78 , ( 46 , ( ( 67 , ( ( ( 44 , 45 ) , ( 65 , 66 ) ) , ( 64 , ( 68 , ( 77 , ( 69 , 79 ) ) ) ) ) ) , ( 62 , 63 ) ) ) ) ) ) ) ) ) ) , ( 34 , ( 49 , ( 35 , ( 51 , ( 33 , ( 32 , ( 31 , ( 50 , 52 ) ) ) ) ) ) ) ) ) , ( ( 71 , ( 47 , 48 ) ) , ( 54 , ( 53 , 55 ) ) ) ) ) );
tree tnt_104 =
 ( 1 , ( 2 , ( ( ( 26 , ( 72 , ( ( ( ( ( 29 , ( ( ( 3 , ( 4 , 7 ) ) , ( 5 , 6 ) ) , ( ( 9 , 28 ) , ( 10 , 70 ) ) ) ) , ( 8 , 73 ) ) , ( ( ( ( 56 , ( 58 , ( ( 13 , ( ( 17 , ( 11 , 14 ) ) , ( 12 , ( 16 , ( 15 , 18 ) ) ) ) ) , ( 19 , 20 ) ) ) ) , ( 59 , ( 21 , 57 ) ) ) , ( ( ( 40 , ( 36 , ( 37 , 38 ) ) ) , ( 39 , 43 ) ) , ( 41 , 42 ) ) ) , ( 27 , ( 75 , ( 30 , 74 ) ) ) ) ) , ( 25 , ( 24 , ( 22 , 23 ) ) ) ) , ( 60 , ( 76 , ( 61 , ( 78 , ( 46 , ( ( 67 , ( ( ( 44 , 45 ) , ( 65 , 66 ) ) , ( 64 , ( 77 , ( 68 , ( 69 , 79 ) ) ) ) ) ) , ( 62 , 63 ) ) ) ) ) ) ) ) ) ) , ( 34 , ( 49 , ( 35 , ( 51 , ( 33 , ( 32 , ( 31 , ( 50 , 52 ) ) ) ) ) ) ) ) ) , ( ( 71 , ( 47 , 48 ) ) , ( 54 , ( 53 , 55 ) ) ) ) ) );
tree tnt_105 =
 ( 1 , ( 2 , ( ( ( 26 , ( 72 , ( ( ( ( ( 29 , ( ( ( 3 , ( 4 , 7 ) ) , ( 5 , 6 ) ) , ( ( 9 , 28 ) , ( 10 , 70 ) ) ) ) , ( 8 , 73 ) ) , ( ( ( ( 56 , ( 58 , ( ( 13 , ( ( 17 , ( 11 , 14 ) ) , ( 12 , ( 16 , ( 15 , 18 ) ) ) ) ) , ( 19 , 20 ) ) ) ) , ( 59 , ( 21 , 57 ) ) ) , ( ( ( 40 , ( 36 , ( 37 , 38 ) ) ) , ( 39 , 43 ) ) , ( 41 , 42 ) ) ) , ( 27 , ( 75 , ( 30 , 74 ) ) ) ) ) , ( 25 , ( 24 , ( 22 , 23 ) ) ) ) , ( 60 , ( 76 , ( 61 , ( 78 , ( 46 , ( ( 67 , ( ( 68 , ( ( 44 , 45 ) , ( 65 , 66 ) ) ) , ( 64 , ( 77 , ( 69 , 79 ) ) ) ) ) , ( 62 , 63 ) ) ) ) ) ) ) ) ) ) , ( 34 , ( 49 , ( 35 , ( 51 , ( 33 , ( 32 , ( 31 , ( 50 , 52 ) ) ) ) ) ) ) ) ) , ( ( 71 , ( 47 , 48 ) ) , ( 54 , ( 53 , 55 ) ) ) ) ) );
tree tnt_106 =
 ( 1 , ( 2 , ( ( ( 26 , ( 72 , ( ( ( ( ( 29 , ( ( ( 3 , ( 4 , 7 ) ) , ( 5 , 6 ) ) , ( 10 , ( 9 , 28 ) ) ) ) , ( 8 , 73 ) ) , ( ( ( ( 56 , ( 58 , ( ( 70 , ( 13 , ( ( 17 , ( 11 , 14 ) ) , ( 12 , ( 16 , ( 15 , 18 ) ) ) ) ) ) , ( 19 , 20 ) ) ) ) , ( 59 , ( 21 , 57 ) ) ) , ( ( ( 40 , ( 36 , ( 37 , 38 ) ) ) , ( 39 , 43 ) ) , ( 41 , 42 ) ) ) , ( 27 , ( 75 , ( 30 , 74 ) ) ) ) ) , ( 25 , ( 24 , ( 22 , 23 ) ) ) ) , ( 60 , ( 76 , ( 61 , ( 78 , ( 46 , ( ( 67 , ( ( ( 45 , ( 44 , 68 ) ) , ( 65 , 66 ) ) , ( 64 , ( 77 , ( 69 , 79 ) ) ) ) ) , ( 62 , 63 ) ) ) ) ) ) ) ) ) ) , ( 34 , ( 49 , ( 35 , ( 51 , ( 33 , ( 32 , ( 31 , ( 50 , 52 ) ) ) ) ) ) ) ) ) , ( ( 71 , ( 47 , 48 ) ) , ( 54 , ( 53 , 55 ) ) ) ) ) );
tree tnt_107 =
 ( 1 , ( 2 , ( ( ( 26 , ( 72 , ( ( ( ( ( 29 , ( ( ( 3 , ( 4 , 7 ) ) , ( 5 , 6 ) ) , ( 10 , ( 9 , 28 ) ) ) ) , ( 8 , 73 ) ) , ( ( ( ( 56 , ( 58 , ( ( 13 , ( 70 , ( ( 17 , ( 11 , 14 ) ) , ( 12 , ( 16 , ( 15 , 18 ) ) ) ) ) ) , ( 19 , 20 ) ) ) ) , ( 59 , ( 21 , 57 ) ) ) , ( ( ( 40 , ( 36 , ( 37 , 38 ) ) ) , ( 39 , 43 ) ) , ( 41 , 42 ) ) ) , ( 27 , ( 75 , ( 30 , 74 ) ) ) ) ) , ( 25 , ( 24 , ( 22 , 23 ) ) ) ) , ( 60 , ( 76 , ( 61 , ( 78 , ( 46 , ( ( 67 , ( ( ( 45 , ( 44 , 68 ) ) , ( 65 , 66 ) ) , ( 64 , ( 77 , ( 69 , 79 ) ) ) ) ) , ( 62 , 63 ) ) ) ) ) ) ) ) ) ) , ( 34 , ( 49 , ( 35 , ( 51 , ( 33 , ( 32 , ( 31 , ( 50 , 52 ) ) ) ) ) ) ) ) ) , ( ( 71 , ( 47 , 48 ) ) , ( 54 , ( 53 , 55 ) ) ) ) ) );
tree tnt_108 =
 ( 1 , ( 2 , ( ( ( 26 , ( 72 , ( ( ( ( ( 29 , ( ( ( 3 , ( 4 , 7 ) ) , ( 5 , 6 ) ) , ( 10 , ( 9 , 28 ) ) ) ) , ( 8 , 73 ) ) , ( ( ( ( 56 , ( 58 , ( ( 13 , ( ( 17 , ( 11 , 14 ) ) , ( 70 , ( 12 , ( 16 , ( 15 , 18 ) ) ) ) ) ) , ( 19 , 20 ) ) ) ) , ( 59 , ( 21 , 57 ) ) ) , ( ( ( 40 , ( 36 , ( 37 , 38 ) ) ) , ( 39 , 43 ) ) , ( 41 , 42 ) ) ) , ( 27 , ( 75 , ( 30 , 74 ) ) ) ) ) , ( 25 , ( 24 , ( 22 , 23 ) ) ) ) , ( 60 , ( 76 , ( 61 , ( 78 , ( 46 , ( ( 67 , ( ( ( 45 , ( 44 , 68 ) ) , ( 65 , 66 ) ) , ( 64 , ( 77 , ( 69 , 79 ) ) ) ) ) , ( 62 , 63 ) ) ) ) ) ) ) ) ) ) , ( 34 , ( 49 , ( 35 , ( 51 , ( 33 , ( 32 , ( 31 , ( 50 , 52 ) ) ) ) ) ) ) ) ) , ( ( 71 , ( 47 , 48 ) ) , ( 54 , ( 53 , 55 ) ) ) ) ) );
tree tnt_109 =
 ( 1 , ( 2 , ( ( ( 26 , ( 72 , ( ( ( ( ( 29 , ( ( ( 3 , ( 4 , 7 ) ) , ( 5 , 6 ) ) , ( 10 , ( 9 , 28 ) ) ) ) , ( 8 , 73 ) ) , ( ( ( ( 56 , ( 58 , ( ( 13 , ( ( 70 , ( 17 , ( 11 , 14 ) ) ) , ( 12 , ( 16 , ( 15 , 18 ) ) ) ) ) , ( 19 , 20 ) ) ) ) , ( 59 , ( 21 , 57 ) ) ) , ( ( ( 40 , ( 36 , ( 37 , 38 ) ) ) , ( 39 , 43 ) ) , ( 41 , 42 ) ) ) , ( 27 , ( 75 , ( 30 , 74 ) ) ) ) ) , ( 25 , ( 24 , ( 22 , 23 ) ) ) ) , ( 60 , ( 76 , ( 61 , ( 78 , ( 46 , ( ( 67 , ( ( ( 45 , ( 44 , 68 ) ) , ( 65 , 66 ) ) , ( 64 , ( 77 , ( 69 , 79 ) ) ) ) ) , ( 62 , 63 ) ) ) ) ) ) ) ) ) ) , ( 34 , ( 49 , ( 35 , ( 51 , ( 33 , ( 32 , ( 31 , ( 50 , 52 ) ) ) ) ) ) ) ) ) , ( ( 71 , ( 47 , 48 ) ) , ( 54 , ( 53 , 55 ) ) ) ) ) );
tree tnt_110 =
 ( 1 , ( 2 , ( ( ( 26 , ( 72 , ( ( ( ( ( 29 , ( ( ( 3 , ( 4 , 7 ) ) , ( 5 , 6 ) ) , ( 10 , ( 9 , 28 ) ) ) ) , ( 8 , 73 ) ) , ( ( ( ( 56 , ( 58 , ( ( 13 , ( ( ( 11 , 14 ) , ( 17 , 70 ) ) , ( 12 , ( 16 , ( 15 , 18 ) ) ) ) ) , ( 19 , 20 ) ) ) ) , ( 59 , ( 21 , 57 ) ) ) , ( ( ( 40 , ( 36 , ( 37 , 38 ) ) ) , ( 39 , 43 ) ) , ( 41 , 42 ) ) ) , ( 27 , ( 75 , ( 30 , 74 ) ) ) ) ) , ( 25 , ( 24 , ( 22 , 23 ) ) ) ) , ( 60 , ( 76 , ( 61 , ( 78 , ( 46 , ( ( 67 , ( ( ( 45 , ( 44 , 68 ) ) , ( 65 , 66 ) ) , ( 64 , ( 77 , ( 69 , 79 ) ) ) ) ) , ( 62 , 63 ) ) ) ) ) ) ) ) ) ) , ( 34 , ( 49 , ( 35 , ( 51 , ( 33 , ( 32 , ( 31 , ( 50 , 52 ) ) ) ) ) ) ) ) ) , ( ( 71 , ( 47 , 48 ) ) , ( 54 , ( 53 , 55 ) ) ) ) ) );
tree tnt_111 =
 ( 1 , ( 2 , ( ( ( 26 , ( 72 , ( ( ( ( ( 29 , ( ( 3 , ( ( 4 , 7 ) , ( 5 , 6 ) ) ) , ( 70 , ( 10 , ( 9 , 28 ) ) ) ) ) , ( 8 , 73 ) ) , ( ( ( 59 , ( ( 58 , ( ( 13 , ( ( 17 , ( 11 , 14 ) ) , ( 12 , ( 16 , ( 15 , 18 ) ) ) ) ) , ( 19 , 20 ) ) ) , ( 56 , ( 21 , 57 ) ) ) ) , ( ( 43 , ( 39 , ( 40 , ( 36 , ( 37 , 38 ) ) ) ) ) , ( 41 , 42 ) ) ) , ( 27 , ( 75 , ( 30 , 74 ) ) ) ) ) , ( 25 , ( 24 , ( 22 , 23 ) ) ) ) , ( 60 , ( 76 , ( 61 , ( 78 , ( 46 , ( ( 67 , ( ( ( 44 , 45 ) , ( 65 , 66 ) ) , ( ( 64 , 68 ) , ( 79 , ( 69 , 77 ) ) ) ) ) , ( 62 , 63 ) ) ) ) ) ) ) ) ) ) , ( 34 , ( 49 , ( 35 , ( 51 , ( 33 , ( 32 , ( 31 , ( 50 , 52 ) ) ) ) ) ) ) ) ) , ( ( 71 , ( 47 , 48 ) ) , ( 54 , ( 53 , 55 ) ) ) ) ) );
tree tnt_112 =
 ( 1 , ( 2 , ( ( ( ( ( ( ( ( 29 , ( ( 3 , ( ( 4 , 7 ) , ( 5 , 6 ) ) ) , ( 70 , ( 10 , ( 9 , 28 ) ) ) ) ) , ( 8 , 73 ) ) , ( ( ( 59 , ( ( 58 , ( ( 13 , ( ( 17 , ( 11 , 14 ) ) , ( 12 , ( 16 , ( 15 , 18 ) ) ) ) ) , ( 19 , 20 ) ) ) , ( 56 , ( 21 , 57 ) ) ) ) , ( ( 43 , ( 39 , ( 40 , ( 36 , ( 37 , 38 ) ) ) ) ) , ( 41 , 42 ) ) ) , ( 27 , ( 75 , ( 30 , 74 ) ) ) ) ) , ( 25 , ( 24 , ( 22 , 23 ) ) ) ) , ( 60 , ( 76 , ( 61 , ( 78 , ( 46 , ( ( 67 , ( ( ( 44 , 45 ) , ( 65 , 66 ) ) , ( ( 64 , 68 ) , ( 79 , ( 69 , 77 ) ) ) ) ) , ( 62 , 63 ) ) ) ) ) ) ) ) , ( 26 , 72 ) ) , ( 34 , ( 49 , ( 35 , ( 51 , ( 33 , ( 32 , ( 31 , ( 50 , 52 ) ) ) ) ) ) ) ) ) , ( ( 71 , ( 47 , 48 ) ) , ( 54 , ( 53 , 55 ) ) ) ) ) );
tree tnt_113 =
 ( 1 , ( 2 , ( ( ( 26 , ( 72 , ( ( ( ( ( 29 , ( ( 3 , ( ( 4 , 7 ) , ( 5 , 6 ) ) ) , ( 70 , ( 10 , ( 9 , 28 ) ) ) ) ) , ( 8 , 73 ) ) , ( ( ( ( 58 , ( ( 13 , ( ( 17 , ( 11 , 14 ) ) , ( 12 , ( 16 , ( 15 , 18 ) ) ) ) ) , ( 19 , 20 ) ) ) , ( 59 , ( 56 , ( 21 , 57 ) ) ) ) , ( ( 43 , ( 39 , ( 40 , ( 36 , ( 37 , 38 ) ) ) ) ) , ( 41 , 42 ) ) ) , ( 27 , ( 75 , ( 30 , 74 ) ) ) ) ) , ( 25 , ( 24 , ( 22 , 23 ) ) ) ) , ( 60 , ( 76 , ( 61 , ( 78 , ( 46 , ( ( 67 , ( ( ( 44 , 45 ) , ( 65 , 66 ) ) , ( ( 64 , 68 ) , ( 79 , ( 69 , 77 ) ) ) ) ) , ( 62 , 63 ) ) ) ) ) ) ) ) ) ) , ( 34 , ( 49 , ( 35 , ( 51 , ( 33 , ( 32 , ( 31 , ( 50 , 52 ) ) ) ) ) ) ) ) ) , ( ( 71 , ( 47 , 48 ) ) , ( 54 , ( 53 , 55 ) ) ) ) ) );
tree tnt_114 =
 ( 1 , ( 2 , ( ( ( 26 , ( 72 , ( ( ( ( ( 29 , ( ( 3 , ( ( 4 , 7 ) , ( 5 , 6 ) ) ) , ( 70 , ( 10 , ( 9 , 28 ) ) ) ) ) , ( 8 , 73 ) ) , ( ( ( 59 , ( ( 58 , ( ( 13 , ( ( 17 , ( 11 , 14 ) ) , ( 12 , ( 16 , ( 15 , 18 ) ) ) ) ) , ( 19 , 20 ) ) ) , ( 56 , ( 21 , 57 ) ) ) ) , ( ( 43 , ( 39 , ( 40 , ( 36 , ( 37 , 38 ) ) ) ) ) , ( 41 , 42 ) ) ) , ( 27 , ( 75 , ( 30 , 74 ) ) ) ) ) , ( 25 , ( 24 , ( 22 , 23 ) ) ) ) , ( 60 , ( 76 , ( 61 , ( 78 , ( 46 , ( ( 67 , ( ( 68 , ( ( 44 , 45 ) , ( 65 , 66 ) ) ) , ( 64 , ( 79 , ( 69 , 77 ) ) ) ) ) , ( 62 , 63 ) ) ) ) ) ) ) ) ) ) , ( 34 , ( 49 , ( 35 , ( 51 , ( 33 , ( 32 , ( 31 , ( 50 , 52 ) ) ) ) ) ) ) ) ) , ( ( 71 , ( 47 , 48 ) ) , ( 54 , ( 53 , 55 ) ) ) ) ) );
tree tnt_115 =
 ( 1 , ( 2 , ( ( ( 26 , ( 72 , ( ( ( ( ( 29 , ( ( 3 , ( ( 4 , 7 ) , ( 5 , 6 ) ) ) , ( 70 , ( 10 , ( 9 , 28 ) ) ) ) ) , ( 8 , 73 ) ) , ( ( ( 59 , ( ( 58 , ( ( 13 , ( ( 17 , ( 11 , 14 ) ) , ( 12 , ( 16 , ( 15 , 18 ) ) ) ) ) , ( 19 , 20 ) ) ) , ( 56 , ( 21 , 57 ) ) ) ) , ( ( 43 , ( 39 , ( 40 , ( 36 , ( 37 , 38 ) ) ) ) ) , ( 41 , 42 ) ) ) , ( 27 , ( 75 , ( 30 , 74 ) ) ) ) ) , ( 25 , ( 24 , ( 22 , 23 ) ) ) ) , ( 60 , ( 76 , ( 61 , ( 78 , ( 46 , ( ( 67 , ( ( ( 68 , ( 44 , 45 ) ) , ( 65 , 66 ) ) , ( 64 , ( 79 , ( 69 , 77 ) ) ) ) ) , ( 62 , 63 ) ) ) ) ) ) ) ) ) ) , ( 34 , ( 49 , ( 35 , ( 51 , ( 33 , ( 32 , ( 31 , ( 50 , 52 ) ) ) ) ) ) ) ) ) , ( ( 71 , ( 47 , 48 ) ) , ( 54 , ( 53 , 55 ) ) ) ) ) );
tree tnt_116 =
 ( 1 , ( 2 , ( ( ( 26 , ( 72 , ( ( ( ( ( 29 , ( ( 3 , ( ( 4 , 7 ) , ( 5 , 6 ) ) ) , ( 10 , ( 9 , 28 ) ) ) ) , ( 8 , 73 ) ) , ( ( ( 59 , ( ( 58 , ( ( 70 , ( 13 , ( ( 17 , ( 11 , 14 ) ) , ( 12 , ( 16 , ( 15 , 18 ) ) ) ) ) ) , ( 19 , 20 ) ) ) , ( 56 , ( 21 , 57 ) ) ) ) , ( ( 43 , ( 39 , ( 40 , ( 36 , ( 37 , 38 ) ) ) ) ) , ( 41 , 42 ) ) ) , ( 27 , ( 75 , ( 30 , 74 ) ) ) ) ) , ( 25 , ( 24 , ( 22 , 23 ) ) ) ) , ( 60 , ( 76 , ( 61 , ( 78 , ( 46 , ( ( 67 , ( ( ( 44 , 45 ) , ( 65 , 66 ) ) , ( ( 64 , 68 ) , ( 79 , ( 69 , 77 ) ) ) ) ) , ( 62 , 63 ) ) ) ) ) ) ) ) ) ) , ( 34 , ( 49 , ( 35 , ( 51 , ( 33 , ( 32 , ( 31 , ( 50 , 52 ) ) ) ) ) ) ) ) ) , ( ( 71 , ( 47 , 48 ) ) , ( 54 , ( 53 , 55 ) ) ) ) ) );
tree tnt_117 =
 ( 1 , ( 2 , ( ( ( 26 , ( 72 , ( ( ( ( ( 29 , ( ( 3 , ( ( 4 , 7 ) , ( 5 , 6 ) ) ) , ( 10 , ( 9 , 28 ) ) ) ) , ( 8 , 73 ) ) , ( ( ( 59 , ( ( 58 , ( ( 13 , ( ( 17 , ( 11 , 14 ) ) , ( 70 , ( 12 , ( 16 , ( 15 , 18 ) ) ) ) ) ) , ( 19 , 20 ) ) ) , ( 56 , ( 21 , 57 ) ) ) ) , ( ( 43 , ( 39 , ( 40 , ( 36 , ( 37 , 38 ) ) ) ) ) , ( 41 , 42 ) ) ) , ( 27 , ( 75 , ( 30 , 74 ) ) ) ) ) , ( 25 , ( 24 , ( 22 , 23 ) ) ) ) , ( 60 , ( 76 , ( 61 , ( 78 , ( 46 , ( ( 67 , ( ( ( 44 , 45 ) , ( 65 , 66 ) ) , ( ( 64 , 68 ) , ( 79 , ( 69 , 77 ) ) ) ) ) , ( 62 , 63 ) ) ) ) ) ) ) ) ) ) , ( 34 , ( 49 , ( 35 , ( 51 , ( 33 , ( 32 , ( 31 , ( 50 , 52 ) ) ) ) ) ) ) ) ) , ( ( 71 , ( 47 , 48 ) ) , ( 54 , ( 53 , 55 ) ) ) ) ) );
tree tnt_118 =
 ( 1 , ( 2 , ( ( ( 26 , ( 72 , ( ( ( ( ( 29 , ( ( 3 , ( ( 4 , 7 ) , ( 5 , 6 ) ) ) , ( 10 , ( 9 , 28 ) ) ) ) , ( 8 , 73 ) ) , ( ( ( 59 , ( ( 58 , ( ( 13 , ( ( 70 , ( 17 , ( 11 , 14 ) ) ) , ( 12 , ( 16 , ( 15 , 18 ) ) ) ) ) , ( 19 , 20 ) ) ) , ( 56 , ( 21 , 57 ) ) ) ) , ( ( 43 , ( 39 , ( 40 , ( 36 , ( 37 , 38 ) ) ) ) ) , ( 41 , 42 ) ) ) , ( 27 , ( 75 , ( 30 , 74 ) ) ) ) ) , ( 25 , ( 24 , ( 22 , 23 ) ) ) ) , ( 60 , ( 76 , ( 61 , ( 78 , ( 46 , ( ( 67 , ( ( ( 44 , 45 ) , ( 65 , 66 ) ) , ( ( 64 , 68 ) , ( 79 , ( 69 , 77 ) ) ) ) ) , ( 62 , 63 ) ) ) ) ) ) ) ) ) ) , ( 34 , ( 49 , ( 35 , ( 51 , ( 33 , ( 32 , ( 31 , ( 50 , 52 ) ) ) ) ) ) ) ) ) , ( ( 71 , ( 47 , 48 ) ) , ( 54 , ( 53 , 55 ) ) ) ) ) );
tree tnt_119 =
 ( 1 , ( 2 , ( ( ( 26 , ( 72 , ( ( ( ( ( 29 , ( ( 3 , ( ( 4 , 7 ) , ( 5 , 6 ) ) ) , ( 10 , ( 9 , 28 ) ) ) ) , ( 8 , 73 ) ) , ( ( ( 59 , ( ( 58 , ( ( 13 , ( ( 17 , ( 70 , ( 11 , 14 ) ) ) , ( 12 , ( 16 , ( 15 , 18 ) ) ) ) ) , ( 19 , 20 ) ) ) , ( 56 , ( 21 , 57 ) ) ) ) , ( ( 43 , ( 39 , ( 40 , ( 36 , ( 37 , 38 ) ) ) ) ) , ( 41 , 42 ) ) ) , ( 27 , ( 75 , ( 30 , 74 ) ) ) ) ) , ( 25 , ( 24 , ( 22 , 23 ) ) ) ) , ( 60 , ( 76 , ( 61 , ( 78 , ( 46 , ( ( 67 , ( ( ( 44 , 45 ) , ( 65 , 66 ) ) , ( ( 64 , 68 ) , ( 79 , ( 69 , 77 ) ) ) ) ) , ( 62 , 63 ) ) ) ) ) ) ) ) ) ) , ( 34 , ( 49 , ( 35 , ( 51 , ( 33 , ( 32 , ( 31 , ( 50 , 52 ) ) ) ) ) ) ) ) ) , ( ( 71 , ( 47 , 48 ) ) , ( 54 , ( 53 , 55 ) ) ) ) ) );
tree tnt_120 =
 ( 1 , ( 2 , ( ( ( 26 , ( 72 , ( ( ( ( ( 29 , ( ( 3 , ( ( 4 , 7 ) , ( 5 , 6 ) ) ) , ( 10 , ( 9 , 28 ) ) ) ) , ( 8 , 73 ) ) , ( ( ( 59 , ( ( 58 , ( ( 13 , ( ( ( 11 , 14 ) , ( 17 , 70 ) ) , ( 12 , ( 16 , ( 15 , 18 ) ) ) ) ) , ( 19 , 20 ) ) ) , ( 56 , ( 21 , 57 ) ) ) ) , ( ( 43 , ( 39 , ( 40 , ( 36 , ( 37 , 38 ) ) ) ) ) , ( 41 , 42 ) ) ) , ( 27 , ( 75 , ( 30 , 74 ) ) ) ) ) , ( 25 , ( 24 , ( 22 , 23 ) ) ) ) , ( 60 , ( 76 , ( 61 , ( 78 , ( 46 , ( ( 67 , ( ( ( 44 , 45 ) , ( 65 , 66 ) ) , ( ( 64 , 68 ) , ( 79 , ( 69 , 77 ) ) ) ) ) , ( 62 , 63 ) ) ) ) ) ) ) ) ) ) , ( 34 , ( 49 , ( 35 , ( 51 , ( 33 , ( 32 , ( 31 , ( 50 , 52 ) ) ) ) ) ) ) ) ) , ( ( 71 , ( 47 , 48 ) ) , ( 54 , ( 53 , 55 ) ) ) ) ) );
tree tnt_121 =
 ( 1 , ( 2 , ( ( ( 26 , ( 72 , ( ( ( ( ( 29 , ( ( ( 3 , ( 4 , 7 ) ) , ( 5 , 6 ) ) , ( 70 , ( 10 , ( 9 , 28 ) ) ) ) ) , ( 8 , 73 ) ) , ( ( ( 59 , ( ( 58 , ( ( 13 , ( ( 17 , ( 11 , 14 ) ) , ( 12 , ( 16 , ( 15 , 18 ) ) ) ) ) , ( 19 , 20 ) ) ) , ( 56 , ( 21 , 57 ) ) ) ) , ( ( 43 , ( 39 , ( 40 , ( 36 , ( 37 , 38 ) ) ) ) ) , ( 41 , 42 ) ) ) , ( 27 , ( 75 , ( 30 , 74 ) ) ) ) ) , ( 25 , ( 24 , ( 22 , 23 ) ) ) ) , ( 60 , ( 76 , ( 61 , ( 78 , ( 46 , ( ( 67 , ( ( ( 44 , 45 ) , ( 65 , 66 ) ) , ( 79 , ( ( 64 , 68 ) , ( 69 , 77 ) ) ) ) ) , ( 62 , 63 ) ) ) ) ) ) ) ) ) ) , ( 34 , ( 49 , ( 35 , ( 51 , ( 33 , ( 32 , ( 31 , ( 50 , 52 ) ) ) ) ) ) ) ) ) , ( ( 71 , ( 47 , 48 ) ) , ( 53 , ( 54 , 55 ) ) ) ) ) );
tree tnt_122 =
 ( 1 , ( 2 , ( ( ( ( ( ( ( ( 29 , ( ( ( 3 , ( 4 , 7 ) ) , ( 5 , 6 ) ) , ( 70 , ( 10 , ( 9 , 28 ) ) ) ) ) , ( 8 , 73 ) ) , ( ( ( 59 , ( ( 58 , ( ( 13 , ( ( 17 , ( 11 , 14 ) ) , ( 12 , ( 16 , ( 15 , 18 ) ) ) ) ) , ( 19 , 20 ) ) ) , ( 56 , ( 21 , 57 ) ) ) ) , ( ( 43 , ( 39 , ( 40 , ( 36 , ( 37 , 38 ) ) ) ) ) , ( 41 , 42 ) ) ) , ( 27 , ( 75 , ( 30 , 74 ) ) ) ) ) , ( 25 , ( 24 , ( 22 , 23 ) ) ) ) , ( 60 , ( 76 , ( 61 , ( 78 , ( 46 , ( ( 67 , ( ( ( 44 , 45 ) , ( 65 , 66 ) ) , ( 79 , ( ( 64 , 68 ) , ( 69 , 77 ) ) ) ) ) , ( 62 , 63 ) ) ) ) ) ) ) ) , ( 26 , 72 ) ) , ( 34 , ( 49 , ( 35 , ( 51 , ( 33 , ( 32 , ( 31 , ( 50 , 52 ) ) ) ) ) ) ) ) ) , ( ( 71 , ( 47 , 48 ) ) , ( 53 , ( 54 , 55 ) ) ) ) ) );
tree tnt_123 =
 ( 1 , ( 2 , ( ( ( 26 , ( 72 , ( ( ( ( ( 29 , ( ( ( 3 , ( 4 , 7 ) ) , ( 5 , 6 ) ) , ( 70 , ( 10 , ( 9 , 28 ) ) ) ) ) , ( 8 , 73 ) ) , ( ( ( 59 , ( ( 58 , ( ( 13 , ( ( 17 , ( 11 , 14 ) ) , ( 12 , ( 16 , ( 15 , 18 ) ) ) ) ) , ( 19 , 20 ) ) ) , ( 56 , ( 21 , 57 ) ) ) ) , ( ( 43 , ( 39 , ( 40 , ( 36 , ( 37 , 38 ) ) ) ) ) , ( 41 , 42 ) ) ) , ( 27 , ( 75 , ( 30 , 74 ) ) ) ) ) , ( 25 , ( 24 , ( 22 , 23 ) ) ) ) , ( 60 , ( 76 , ( 61 , ( 78 , ( 46 , ( ( 67 , ( ( ( 44 , 45 ) , ( 65 , 66 ) ) , ( 79 , ( ( 64 , 68 ) , ( 69 , 77 ) ) ) ) ) , ( 62 , 63 ) ) ) ) ) ) ) ) ) ) , ( 34 , ( 49 , ( 35 , ( 51 , ( 33 , ( 32 , ( 31 , ( 50 , 52 ) ) ) ) ) ) ) ) ) , ( ( 71 , ( 47 , 48 ) ) , ( 54 , ( 53 , 55 ) ) ) ) ) );
tree tnt_124 =
 ( 1 , ( 2 , ( ( ( 26 , ( 72 , ( ( ( ( ( 29 , ( ( ( 3 , ( 4 , 7 ) ) , ( 5 , 6 ) ) , ( 70 , ( 10 , ( 9 , 28 ) ) ) ) ) , ( 8 , 73 ) ) , ( ( ( 59 , ( ( 58 , ( ( 13 , ( ( 17 , ( 11 , 14 ) ) , ( 12 , ( 16 , ( 15 , 18 ) ) ) ) ) , ( 19 , 20 ) ) ) , ( 56 , ( 21 , 57 ) ) ) ) , ( ( 43 , ( 39 , ( 40 , ( 36 , ( 37 , 38 ) ) ) ) ) , ( 41 , 42 ) ) ) , ( 27 , ( 75 , ( 30 , 74 ) ) ) ) ) , ( 25 , ( 24 , ( 22 , 23 ) ) ) ) , ( 60 , ( 76 , ( 61 , ( 78 , ( 46 , ( ( 67 , ( ( ( 44 , 45 ) , ( 65 , 66 ) ) , ( 79 , ( ( 64 , 68 ) , ( 69 , 77 ) ) ) ) ) , ( 62 , 63 ) ) ) ) ) ) ) ) ) ) , ( 34 , ( 49 , ( 35 , ( 51 , ( 33 , ( 32 , ( 31 , ( 50 , 52 ) ) ) ) ) ) ) ) ) , ( ( 71 , ( 47 , 48 ) ) , ( 55 , ( 53 , 54 ) ) ) ) ) );
tree tnt_125 =
 ( 1 , ( 2 , ( ( ( 26 , ( 72 , ( ( ( ( ( 29 , ( ( ( 3 , ( 4 , 7 ) ) , ( 5 , 6 ) ) , ( 70 , ( 10 , ( 9 , 28 ) ) ) ) ) , ( 8 , 73 ) ) , ( ( ( 59 , ( ( 58 , ( ( 13 , ( ( 17 , ( 11 , 14 ) ) , ( 12 , ( 16 , ( 15 , 18 ) ) ) ) ) , ( 19 , 20 ) ) ) , ( 56 , ( 21 , 57 ) ) ) ) , ( ( 43 , ( 39 , ( 40 , ( 36 , ( 37 , 38 ) ) ) ) ) , ( 41 , 42 ) ) ) , ( 27 , ( 75 , ( 30 , 74 ) ) ) ) ) , ( 25 , ( 24 , ( 22 , 23 ) ) ) ) , ( 60 , ( 76 , ( 61 , ( 78 , ( 46 , ( ( 67 , ( ( 68 , ( ( 44 , 45 ) , ( 65 , 66 ) ) ) , ( 79 , ( 64 , ( 69 , 77 ) ) ) ) ) , ( 62 , 63 ) ) ) ) ) ) ) ) ) ) , ( 34 , ( 49 , ( 35 , ( 51 , ( 33 , ( 32 , ( 31 , ( 50 , 52 ) ) ) ) ) ) ) ) ) , ( ( 71 , ( 47 , 48 ) ) , ( 53 , ( 54 , 55 ) ) ) ) ) );
tree tnt_126 =
 ( 1 , ( 2 , ( ( ( 26 , ( 72 , ( ( ( ( ( 29 , ( ( ( 3 , ( 4 , 7 ) ) , ( 5 , 6 ) ) , ( 70 , ( 10 , ( 9 , 28 ) ) ) ) ) , ( 8 , 73 ) ) , ( ( ( 59 , ( ( 58 , ( ( 13 , ( ( 17 , ( 11 , 14 ) ) , ( 12 , ( 16 , ( 15 , 18 ) ) ) ) ) , ( 19 , 20 ) ) ) , ( 56 , ( 21 , 57 ) ) ) ) , ( ( 43 , ( 39 , ( 40 , ( 36 , ( 37 , 38 ) ) ) ) ) , ( 41 , 42 ) ) ) , ( 27 , ( 75 , ( 30 , 74 ) ) ) ) ) , ( 25 , ( 24 , ( 22 , 23 ) ) ) ) , ( 60 , ( 76 , ( 61 , ( 78 , ( 46 , ( ( 67 , ( ( ( 44 , 45 ) , ( 65 , 66 ) ) , ( 79 , ( 64 , ( 69 , ( 68 , 77 ) ) ) ) ) ) , ( 62 , 63 ) ) ) ) ) ) ) ) ) ) , ( 34 , ( 49 , ( 35 , ( 51 , ( 33 , ( 32 , ( 31 , ( 50 , 52 ) ) ) ) ) ) ) ) ) , ( ( 71 , ( 47 , 48 ) ) , ( 53 , ( 54 , 55 ) ) ) ) ) );
tree tnt_127 =
 ( 1 , ( 2 , ( ( ( 26 , ( 72 , ( ( ( ( ( 29 , ( ( ( 3 , ( 4 , 7 ) ) , ( 5 , 6 ) ) , ( 10 , ( 9 , 28 ) ) ) ) , ( 8 , 73 ) ) , ( ( ( 59 , ( ( 58 , ( ( 70 , ( 13 , ( ( 17 , ( 11 , 14 ) ) , ( 12 , ( 16 , ( 15 , 18 ) ) ) ) ) ) , ( 19 , 20 ) ) ) , ( 56 , ( 21 , 57 ) ) ) ) , ( ( 43 , ( 39 , ( 40 , ( 36 , ( 37 , 38 ) ) ) ) ) , ( 41 , 42 ) ) ) , ( 27 , ( 75 , ( 30 , 74 ) ) ) ) ) , ( 25 , ( 24 , ( 22 , 23 ) ) ) ) , ( 60 , ( 76 , ( 61 , ( 78 , ( 46 , ( ( 67 , ( ( ( 44 , 45 ) , ( 65 , 66 ) ) , ( 79 , ( ( 64 , 68 ) , ( 69 , 77 ) ) ) ) ) , ( 62 , 63 ) ) ) ) ) ) ) ) ) ) , ( 34 , ( 49 , ( 35 , ( 51 , ( 33 , ( 32 , ( 31 , ( 50 , 52 ) ) ) ) ) ) ) ) ) , ( ( 71 , ( 47 , 48 ) ) , ( 53 , ( 54 , 55 ) ) ) ) ) );
tree tnt_128 =
 ( 1 , ( 2 , ( ( ( 26 , ( 72 , ( ( ( ( ( 29 , ( ( ( 3 , ( 4 , 7 ) ) , ( 5 , 6 ) ) , ( 10 , ( 9 , 28 ) ) ) ) , ( 8 , 73 ) ) , ( ( ( 59 , ( ( 58 , ( ( 13 , ( 70 , ( ( 17 , ( 11 , 14 ) ) , ( 12 , ( 16 , ( 15 , 18 ) ) ) ) ) ) , ( 19 , 20 ) ) ) , ( 56 , ( 21 , 57 ) ) ) ) , ( ( 43 , ( 39 , ( 40 , ( 36 , ( 37 , 38 ) ) ) ) ) , ( 41 , 42 ) ) ) , ( 27 , ( 75 , ( 30 , 74 ) ) ) ) ) , ( 25 , ( 24 , ( 22 , 23 ) ) ) ) , ( 60 , ( 76 , ( 61 , ( 78 , ( 46 , ( ( 67 , ( ( ( 44 , 45 ) , ( 65 , 66 ) ) , ( 79 , ( ( 64 , 68 ) , ( 69 , 77 ) ) ) ) ) , ( 62 , 63 ) ) ) ) ) ) ) ) ) ) , ( 34 , ( 49 , ( 35 , ( 51 , ( 33 , ( 32 , ( 31 , ( 50 , 52 ) ) ) ) ) ) ) ) ) , ( ( 71 , ( 47 , 48 ) ) , ( 53 , ( 54 , 55 ) ) ) ) ) );
tree tnt_129 =
 ( 1 , ( 2 , ( ( ( 26 , ( 72 , ( ( ( ( ( 29 , ( ( ( 3 , ( 4 , 7 ) ) , ( 5 , 6 ) ) , ( 10 , ( 9 , 28 ) ) ) ) , ( 8 , 73 ) ) , ( ( ( 59 , ( ( 58 , ( ( 13 , ( ( 17 , ( 11 , 14 ) ) , ( 70 , ( 12 , ( 16 , ( 15 , 18 ) ) ) ) ) ) , ( 19 , 20 ) ) ) , ( 56 , ( 21 , 57 ) ) ) ) , ( ( 43 , ( 39 , ( 40 , ( 36 , ( 37 , 38 ) ) ) ) ) , ( 41 , 42 ) ) ) , ( 27 , ( 75 , ( 30 , 74 ) ) ) ) ) , ( 25 , ( 24 , ( 22 , 23 ) ) ) ) , ( 60 , ( 76 , ( 61 , ( 78 , ( 46 , ( ( 67 , ( ( ( 44 , 45 ) , ( 65 , 66 ) ) , ( 79 , ( ( 64 , 68 ) , ( 69 , 77 ) ) ) ) ) , ( 62 , 63 ) ) ) ) ) ) ) ) ) ) , ( 34 , ( 49 , ( 35 , ( 51 , ( 33 , ( 32 , ( 31 , ( 50 , 52 ) ) ) ) ) ) ) ) ) , ( ( 71 , ( 47 , 48 ) ) , ( 53 , ( 54 , 55 ) ) ) ) ) );
tree tnt_130 =
 ( 1 , ( 2 , ( ( ( 26 , ( 72 , ( ( ( ( ( 29 , ( ( ( 3 , ( 4 , 7 ) ) , ( 5 , 6 ) ) , ( 10 , ( 9 , 28 ) ) ) ) , ( 8 , 73 ) ) , ( ( ( 59 , ( ( 58 , ( ( 13 , ( ( 70 , ( 17 , ( 11 , 14 ) ) ) , ( 12 , ( 16 , ( 15 , 18 ) ) ) ) ) , ( 19 , 20 ) ) ) , ( 56 , ( 21 , 57 ) ) ) ) , ( ( 43 , ( 39 , ( 40 , ( 36 , ( 37 , 38 ) ) ) ) ) , ( 41 , 42 ) ) ) , ( 27 , ( 75 , ( 30 , 74 ) ) ) ) ) , ( 25 , ( 24 , ( 22 , 23 ) ) ) ) , ( 60 , ( 76 , ( 61 , ( 78 , ( 46 , ( ( 67 , ( ( ( 44 , 45 ) , ( 65 , 66 ) ) , ( 79 , ( ( 64 , 68 ) , ( 69 , 77 ) ) ) ) ) , ( 62 , 63 ) ) ) ) ) ) ) ) ) ) , ( 34 , ( 49 , ( 35 , ( 51 , ( 33 , ( 32 , ( 31 , ( 50 , 52 ) ) ) ) ) ) ) ) ) , ( ( 71 , ( 47 , 48 ) ) , ( 53 , ( 54 , 55 ) ) ) ) ) );
tree tnt_131 =
 ( 1 , ( 2 , ( ( ( 26 , ( 72 , ( ( ( ( ( 29 , ( ( 3 , ( ( 4 , 7 ) , ( 5 , 6 ) ) ) , ( 70 , ( 10 , ( 9 , 28 ) ) ) ) ) , ( 8 , 73 ) ) , ( ( ( ( 58 , ( ( 13 , ( ( 17 , ( 11 , 14 ) ) , ( 12 , ( 16 , ( 15 , 18 ) ) ) ) ) , ( 19 , 20 ) ) ) , ( 59 , ( 56 , ( 21 , 57 ) ) ) ) , ( ( 39 , ( 43 , ( 40 , ( 36 , ( 37 , 38 ) ) ) ) ) , ( 41 , 42 ) ) ) , ( 27 , ( 75 , ( 30 , 74 ) ) ) ) ) , ( 25 , ( 24 , ( 22 , 23 ) ) ) ) , ( 60 , ( 76 , ( 61 , ( 78 , ( 46 , ( ( 67 , ( ( ( 45 , ( 44 , 68 ) ) , ( 65 , 66 ) ) , ( 64 , ( 77 , ( 69 , 79 ) ) ) ) ) , ( 62 , 63 ) ) ) ) ) ) ) ) ) ) , ( 34 , ( 49 , ( 35 , ( 51 , ( 33 , ( 32 , ( 31 , ( 50 , 52 ) ) ) ) ) ) ) ) ) , ( ( 71 , ( 47 , 48 ) ) , ( 53 , ( 54 , 55 ) ) ) ) ) );
tree tnt_132 =
 ( 1 , ( 2 , ( ( ( ( ( ( ( ( 29 , ( ( 3 , ( ( 4 , 7 ) , ( 5 , 6 ) ) ) , ( 70 , ( 10 , ( 9 , 28 ) ) ) ) ) , ( 8 , 73 ) ) , ( ( ( ( 58 , ( ( 13 , ( ( 17 , ( 11 , 14 ) ) , ( 12 , ( 16 , ( 15 , 18 ) ) ) ) ) , ( 19 , 20 ) ) ) , ( 59 , ( 56 , ( 21 , 57 ) ) ) ) , ( ( 39 , ( 43 , ( 40 , ( 36 , ( 37 , 38 ) ) ) ) ) , ( 41 , 42 ) ) ) , ( 27 , ( 75 , ( 30 , 74 ) ) ) ) ) , ( 25 , ( 24 , ( 22 , 23 ) ) ) ) , ( 60 , ( 76 , ( 61 , ( 78 , ( 46 , ( ( 67 , ( ( ( 45 , ( 44 , 68 ) ) , ( 65 , 66 ) ) , ( 64 , ( 77 , ( 69 , 79 ) ) ) ) ) , ( 62 , 63 ) ) ) ) ) ) ) ) , ( 26 , 72 ) ) , ( 34 , ( 49 , ( 35 , ( 51 , ( 33 , ( 32 , ( 31 , ( 50 , 52 ) ) ) ) ) ) ) ) ) , ( ( 71 , ( 47 , 48 ) ) , ( 53 , ( 54 , 55 ) ) ) ) ) );
tree tnt_133 =
 ( 1 , ( 2 , ( ( ( 26 , ( 72 , ( ( ( ( ( 29 , ( ( 3 , ( ( 4 , 7 ) , ( 5 , 6 ) ) ) , ( 70 , ( 10 , ( 9 , 28 ) ) ) ) ) , ( 8 , 73 ) ) , ( ( ( ( 58 , ( ( 13 , ( ( 17 , ( 11 , 14 ) ) , ( 12 , ( 16 , ( 15 , 18 ) ) ) ) ) , ( 19 , 20 ) ) ) , ( 59 , ( 56 , ( 21 , 57 ) ) ) ) , ( ( 39 , ( 43 , ( 40 , ( 36 , ( 37 , 38 ) ) ) ) ) , ( 41 , 42 ) ) ) , ( 27 , ( 75 , ( 30 , 74 ) ) ) ) ) , ( 25 , ( 24 , ( 22 , 23 ) ) ) ) , ( 60 , ( 76 , ( 61 , ( 78 , ( 46 , ( ( 67 , ( ( ( 45 , ( 44 , 68 ) ) , ( 65 , 66 ) ) , ( 64 , ( 77 , ( 69 , 79 ) ) ) ) ) , ( 62 , 63 ) ) ) ) ) ) ) ) ) ) , ( 34 , ( 49 , ( 35 , ( 51 , ( 33 , ( 32 , ( 31 , ( 50 , 52 ) ) ) ) ) ) ) ) ) , ( ( 71 , ( 47 , 48 ) ) , ( 54 , ( 53 , 55 ) ) ) ) ) );
tree tnt_134 =
 ( 1 , ( 2 , ( ( ( 26 , ( 72 , ( ( ( ( ( 29 , ( ( 3 , ( ( 4 , 7 ) , ( 5 , 6 ) ) ) , ( 70 , ( 10 , ( 9 , 28 ) ) ) ) ) , ( 8 , 73 ) ) , ( ( ( ( 56 , ( 58 , ( ( 13 , ( ( 17 , ( 11 , 14 ) ) , ( 12 , ( 16 , ( 15 , 18 ) ) ) ) ) , ( 19 , 20 ) ) ) ) , ( 59 , ( 21 , 57 ) ) ) , ( ( 39 , ( 43 , ( 40 , ( 36 , ( 37 , 38 ) ) ) ) ) , ( 41 , 42 ) ) ) , ( 27 , ( 75 , ( 30 , 74 ) ) ) ) ) , ( 25 , ( 24 , ( 22 , 23 ) ) ) ) , ( 60 , ( 76 , ( 61 , ( 78 , ( 46 , ( ( 67 , ( ( ( 45 , ( 44 , 68 ) ) , ( 65 , 66 ) ) , ( 64 , ( 77 , ( 69 , 79 ) ) ) ) ) , ( 62 , 63 ) ) ) ) ) ) ) ) ) ) , ( 34 , ( 49 , ( 35 , ( 51 , ( 33 , ( 32 , ( 31 , ( 50 , 52 ) ) ) ) ) ) ) ) ) , ( ( 71 , ( 47 , 48 ) ) , ( 53 , ( 54 , 55 ) ) ) ) ) );
tree tnt_135 =
 ( 1 , ( 2 , ( ( ( 26 , ( 72 , ( ( ( ( ( 29 , ( ( 3 , ( ( 4 , 7 ) , ( 5 , 6 ) ) ) , ( 70 , ( 10 , ( 9 , 28 ) ) ) ) ) , ( 8 , 73 ) ) , ( ( ( 59 , ( ( 58 , ( ( 13 , ( ( 17 , ( 11 , 14 ) ) , ( 12 , ( 16 , ( 15 , 18 ) ) ) ) ) , ( 19 , 20 ) ) ) , ( 56 , ( 21 , 57 ) ) ) ) , ( ( 39 , ( 43 , ( 40 , ( 36 , ( 37 , 38 ) ) ) ) ) , ( 41 , 42 ) ) ) , ( 27 , ( 75 , ( 30 , 74 ) ) ) ) ) , ( 25 , ( 24 , ( 22 , 23 ) ) ) ) , ( 60 , ( 76 , ( 61 , ( 78 , ( 46 , ( ( 67 , ( ( ( 45 , ( 44 , 68 ) ) , ( 65 , 66 ) ) , ( 64 , ( 77 , ( 69 , 79 ) ) ) ) ) , ( 62 , 63 ) ) ) ) ) ) ) ) ) ) , ( 34 , ( 49 , ( 35 , ( 51 , ( 33 , ( 32 , ( 31 , ( 50 , 52 ) ) ) ) ) ) ) ) ) , ( ( 71 , ( 47 , 48 ) ) , ( 53 , ( 54 , 55 ) ) ) ) ) );
tree tnt_136 =
 ( 1 , ( 2 , ( ( ( 26 , ( 72 , ( ( ( ( ( 29 , ( ( 3 , ( ( 4 , 7 ) , ( 5 , 6 ) ) ) , ( 70 , ( 10 , ( 9 , 28 ) ) ) ) ) , ( 8 , 73 ) ) , ( ( ( ( 58 , ( ( 13 , ( ( 17 , ( 11 , 14 ) ) , ( 12 , ( 16 , ( 15 , 18 ) ) ) ) ) , ( 19 , 20 ) ) ) , ( 59 , ( 56 , ( 21 , 57 ) ) ) ) , ( ( 39 , ( 43 , ( 40 , ( 36 , ( 37 , 38 ) ) ) ) ) , ( 41 , 42 ) ) ) , ( 27 , ( 75 , ( 30 , 74 ) ) ) ) ) , ( 25 , ( 24 , ( 22 , 23 ) ) ) ) , ( 60 , ( 76 , ( 61 , ( 78 , ( 46 , ( ( 67 , ( ( ( 44 , 45 ) , ( 65 , 66 ) ) , ( 68 , ( 64 , ( 77 , ( 69 , 79 ) ) ) ) ) ) , ( 62 , 63 ) ) ) ) ) ) ) ) ) ) , ( 34 , ( 49 , ( 35 , ( 51 , ( 33 , ( 32 , ( 31 , ( 50 , 52 ) ) ) ) ) ) ) ) ) , ( ( 71 , ( 47 , 48 ) ) , ( 53 , ( 54 , 55 ) ) ) ) ) );
tree tnt_137 =
 ( 1 , ( 2 , ( ( ( 26 , ( 72 , ( ( ( ( ( 29 , ( ( 3 , ( ( 4 , 7 ) , ( 5 , 6 ) ) ) , ( 70 , ( 10 , ( 9 , 28 ) ) ) ) ) , ( 8 , 73 ) ) , ( ( ( ( 58 , ( ( 13 , ( ( 17 , ( 11 , 14 ) ) , ( 12 , ( 16 , ( 15 , 18 ) ) ) ) ) , ( 19 , 20 ) ) ) , ( 59 , ( 56 , ( 21 , 57 ) ) ) ) , ( ( 39 , ( 43 , ( 40 , ( 36 , ( 37 , 38 ) ) ) ) ) , ( 41 , 42 ) ) ) , ( 27 , ( 75 , ( 30 , 74 ) ) ) ) ) , ( 25 , ( 24 , ( 22 , 23 ) ) ) ) , ( 60 , ( 76 , ( 61 , ( 78 , ( 46 , ( ( 67 , ( ( ( 44 , 45 ) , ( 65 , 66 ) ) , ( 64 , ( 77 , ( 68 , ( 69 , 79 ) ) ) ) ) ) , ( 62 , 63 ) ) ) ) ) ) ) ) ) ) , ( 34 , ( 49 , ( 35 , ( 51 , ( 33 , ( 32 , ( 31 , ( 50 , 52 ) ) ) ) ) ) ) ) ) , ( ( 71 , ( 47 , 48 ) ) , ( 53 , ( 54 , 55 ) ) ) ) ) );
tree tnt_138 =
 ( 1 , ( 2 , ( ( ( 26 , ( 72 , ( ( ( ( ( 29 , ( ( 3 , ( ( 4 , 7 ) , ( 5 , 6 ) ) ) , ( 70 , ( 10 , ( 9 , 28 ) ) ) ) ) , ( 8 , 73 ) ) , ( ( ( ( 58 , ( ( 13 , ( ( 17 , ( 11 , 14 ) ) , ( 12 , ( 16 , ( 15 , 18 ) ) ) ) ) , ( 19 , 20 ) ) ) , ( 59 , ( 56 , ( 21 , 57 ) ) ) ) , ( ( 39 , ( 43 , ( 40 , ( 36 , ( 37 , 38 ) ) ) ) ) , ( 41 , 42 ) ) ) , ( 27 , ( 75 , ( 30 , 74 ) ) ) ) ) , ( 25 , ( 24 , ( 22 , 23 ) ) ) ) , ( 60 , ( 76 , ( 61 , ( 78 , ( 46 , ( ( 67 , ( ( 68 , ( ( 44 , 45 ) , ( 65 , 66 ) ) ) , ( 64 , ( 77 , ( 69 , 79 ) ) ) ) ) , ( 62 , 63 ) ) ) ) ) ) ) ) ) ) , ( 34 , ( 49 , ( 35 , ( 51 , ( 33 , ( 32 , ( 31 , ( 50 , 52 ) ) ) ) ) ) ) ) ) , ( ( 71 , ( 47 , 48 ) ) , ( 53 , ( 54 , 55 ) ) ) ) ) );
tree tnt_139 =
 ( 1 , ( 2 , ( ( ( 26 , ( 72 , ( ( ( ( ( 29 , ( ( 3 , ( ( 4 , 7 ) , ( 5 , 6 ) ) ) , ( 10 , ( 9 , 28 ) ) ) ) , ( 8 , 73 ) ) , ( ( ( ( 58 , ( ( 70 , ( 13 , ( ( 17 , ( 11 , 14 ) ) , ( 12 , ( 16 , ( 15 , 18 ) ) ) ) ) ) , ( 19 , 20 ) ) ) , ( 59 , ( 56 , ( 21 , 57 ) ) ) ) , ( ( 39 , ( 43 , ( 40 , ( 36 , ( 37 , 38 ) ) ) ) ) , ( 41 , 42 ) ) ) , ( 27 , ( 75 , ( 30 , 74 ) ) ) ) ) , ( 25 , ( 24 , ( 22 , 23 ) ) ) ) , ( 60 , ( 76 , ( 61 , ( 78 , ( 46 , ( ( 67 , ( ( ( 45 , ( 44 , 68 ) ) , ( 65 , 66 ) ) , ( 64 , ( 77 , ( 69 , 79 ) ) ) ) ) , ( 62 , 63 ) ) ) ) ) ) ) ) ) ) , ( 34 , ( 49 , ( 35 , ( 51 , ( 33 , ( 32 , ( 31 , ( 50 , 52 ) ) ) ) ) ) ) ) ) , ( ( 71 , ( 47 , 48 ) ) , ( 53 , ( 54 , 55 ) ) ) ) ) );
tree tnt_140 =
 ( 1 , ( 2 , ( ( ( 26 , ( 72 , ( ( ( ( ( 29 , ( ( 3 , ( ( 4 , 7 ) , ( 5 , 6 ) ) ) , ( 10 , ( 9 , 28 ) ) ) ) , ( 8 , 73 ) ) , ( ( ( ( 58 , ( ( 13 , ( 70 , ( ( 17 , ( 11 , 14 ) ) , ( 12 , ( 16 , ( 15 , 18 ) ) ) ) ) ) , ( 19 , 20 ) ) ) , ( 59 , ( 56 , ( 21 , 57 ) ) ) ) , ( ( 39 , ( 43 , ( 40 , ( 36 , ( 37 , 38 ) ) ) ) ) , ( 41 , 42 ) ) ) , ( 27 , ( 75 , ( 30 , 74 ) ) ) ) ) , ( 25 , ( 24 , ( 22 , 23 ) ) ) ) , ( 60 , ( 76 , ( 61 , ( 78 , ( 46 , ( ( 67 , ( ( ( 45 , ( 44 , 68 ) ) , ( 65 , 66 ) ) , ( 64 , ( 77 , ( 69 , 79 ) ) ) ) ) , ( 62 , 63 ) ) ) ) ) ) ) ) ) ) , ( 34 , ( 49 , ( 35 , ( 51 , ( 33 , ( 32 , ( 31 , ( 50 , 52 ) ) ) ) ) ) ) ) ) , ( ( 71 , ( 47 , 48 ) ) , ( 53 , ( 54 , 55 ) ) ) ) ) );
tree tnt_141 =
 ( 1 , ( 2 , ( ( ( 26 , ( 72 , ( ( ( ( ( 29 , ( ( 3 , ( ( 4 , 7 ) , ( 5 , 6 ) ) ) , ( 70 , ( 10 , ( 9 , 28 ) ) ) ) ) , ( 8 , 73 ) ) , ( ( ( ( 56 , ( 58 , ( ( 13 , ( ( 17 , ( 11 , 14 ) ) , ( 12 , ( 16 , ( 15 , 18 ) ) ) ) ) , ( 19 , 20 ) ) ) ) , ( 59 , ( 21 , 57 ) ) ) , ( ( 43 , ( 39 , ( 40 , ( 36 , ( 37 , 38 ) ) ) ) ) , ( 41 , 42 ) ) ) , ( 27 , ( 75 , ( 30 , 74 ) ) ) ) ) , ( 25 , ( 24 , ( 22 , 23 ) ) ) ) , ( 60 , ( 76 , ( 61 , ( 78 , ( 46 , ( ( 67 , ( ( ( 45 , ( 44 , 68 ) ) , ( 65 , 66 ) ) , ( 64 , ( 79 , ( 69 , 77 ) ) ) ) ) , ( 62 , 63 ) ) ) ) ) ) ) ) ) ) , ( 34 , ( 49 , ( 35 , ( 51 , ( 33 , ( 32 , ( 31 , ( 50 , 52 ) ) ) ) ) ) ) ) ) , ( ( 71 , ( 47 , 48 ) ) , ( 55 , ( 53 , 54 ) ) ) ) ) );
tree tnt_142 =
 ( 1 , ( 2 , ( ( ( ( ( ( ( ( 29 , ( ( 3 , ( ( 4 , 7 ) , ( 5 , 6 ) ) ) , ( 70 , ( 10 , ( 9 , 28 ) ) ) ) ) , ( 8 , 73 ) ) , ( ( ( ( 56 , ( 58 , ( ( 13 , ( ( 17 , ( 11 , 14 ) ) , ( 12 , ( 16 , ( 15 , 18 ) ) ) ) ) , ( 19 , 20 ) ) ) ) , ( 59 , ( 21 , 57 ) ) ) , ( ( 43 , ( 39 , ( 40 , ( 36 , ( 37 , 38 ) ) ) ) ) , ( 41 , 42 ) ) ) , ( 27 , ( 75 , ( 30 , 74 ) ) ) ) ) , ( 25 , ( 24 , ( 22 , 23 ) ) ) ) , ( 60 , ( 76 , ( 61 , ( 78 , ( 46 , ( ( 67 , ( ( ( 45 , ( 44 , 68 ) ) , ( 65 , 66 ) ) , ( 64 , ( 79 , ( 69 , 77 ) ) ) ) ) , ( 62 , 63 ) ) ) ) ) ) ) ) , ( 26 , 72 ) ) , ( 34 , ( 49 , ( 35 , ( 51 , ( 33 , ( 32 , ( 31 , ( 50 , 52 ) ) ) ) ) ) ) ) ) , ( ( 71 , ( 47 , 48 ) ) , ( 55 , ( 53 , 54 ) ) ) ) ) );
tree tnt_143 =
 ( 1 , ( 2 , ( ( ( 26 , ( 72 , ( ( ( ( ( 29 , ( ( 3 , ( ( 4 , 7 ) , ( 5 , 6 ) ) ) , ( 70 , ( 10 , ( 9 , 28 ) ) ) ) ) , ( 8 , 73 ) ) , ( ( ( ( 56 , ( 58 , ( ( 13 , ( ( 17 , ( 11 , 14 ) ) , ( 12 , ( 16 , ( 15 , 18 ) ) ) ) ) , ( 19 , 20 ) ) ) ) , ( 59 , ( 21 , 57 ) ) ) , ( ( 43 , ( 39 , ( 40 , ( 36 , ( 37 , 38 ) ) ) ) ) , ( 41 , 42 ) ) ) , ( 27 , ( 75 , ( 30 , 74 ) ) ) ) ) , ( 25 , ( 24 , ( 22 , 23 ) ) ) ) , ( 60 , ( 76 , ( 61 , ( 78 , ( 46 , ( ( 67 , ( ( ( 45 , ( 44 , 68 ) ) , ( 65 , 66 ) ) , ( 64 , ( 79 , ( 69 , 77 ) ) ) ) ) , ( 62 , 63 ) ) ) ) ) ) ) ) ) ) , ( 34 , ( 49 , ( 35 , ( 51 , ( 33 , ( 32 , ( 31 , ( 50 , 52 ) ) ) ) ) ) ) ) ) , ( ( 71 , ( 47 , 48 ) ) , ( 53 , ( 54 , 55 ) ) ) ) ) );
tree tnt_144 =
 ( 1 , ( 2 , ( ( ( 26 , ( 72 , ( ( ( ( ( 29 , ( ( 3 , ( ( 4 , 7 ) , ( 5 , 6 ) ) ) , ( 70 , ( 10 , ( 9 , 28 ) ) ) ) ) , ( 8 , 73 ) ) , ( ( ( ( 56 , ( 58 , ( ( 13 , ( ( 17 , ( 11 , 14 ) ) , ( 12 , ( 16 , ( 15 , 18 ) ) ) ) ) , ( 19 , 20 ) ) ) ) , ( 59 , ( 21 , 57 ) ) ) , ( ( 43 , ( 39 , ( 40 , ( 36 , ( 37 , 38 ) ) ) ) ) , ( 41 , 42 ) ) ) , ( 27 , ( 75 , ( 30 , 74 ) ) ) ) ) , ( 25 , ( 24 , ( 22 , 23 ) ) ) ) , ( 60 , ( 76 , ( 61 , ( 78 , ( 46 , ( ( 67 , ( ( ( 45 , ( 44 , 68 ) ) , ( 65 , 66 ) ) , ( 64 , ( 79 , ( 69 , 77 ) ) ) ) ) , ( 62 , 63 ) ) ) ) ) ) ) ) ) ) , ( 34 , ( 49 , ( 35 , ( 51 , ( 33 , ( 32 , ( 31 , ( 50 , 52 ) ) ) ) ) ) ) ) ) , ( ( 71 , ( 47 , 48 ) ) , ( 54 , ( 53 , 55 ) ) ) ) ) );
tree tnt_145 =
 ( 1 , ( 2 , ( ( ( 26 , ( 72 , ( ( ( ( ( 29 , ( ( 3 , ( ( 4 , 7 ) , ( 5 , 6 ) ) ) , ( 70 , ( 10 , ( 9 , 28 ) ) ) ) ) , ( 8 , 73 ) ) , ( ( ( ( 58 , ( ( 13 , ( ( 17 , ( 11 , 14 ) ) , ( 12 , ( 16 , ( 15 , 18 ) ) ) ) ) , ( 19 , 20 ) ) ) , ( 59 , ( 56 , ( 21 , 57 ) ) ) ) , ( ( 43 , ( 39 , ( 40 , ( 36 , ( 37 , 38 ) ) ) ) ) , ( 41 , 42 ) ) ) , ( 27 , ( 75 , ( 30 , 74 ) ) ) ) ) , ( 25 , ( 24 , ( 22 , 23 ) ) ) ) , ( 60 , ( 76 , ( 61 , ( 78 , ( 46 , ( ( 67 , ( ( ( 45 , ( 44 , 68 ) ) , ( 65 , 66 ) ) , ( 64 , ( 79 , ( 69 , 77 ) ) ) ) ) , ( 62 , 63 ) ) ) ) ) ) ) ) ) ) , ( 34 , ( 49 , ( 35 , ( 51 , ( 33 , ( 32 , ( 31 , ( 50 , 52 ) ) ) ) ) ) ) ) ) , ( ( 71 , ( 47 , 48 ) ) , ( 55 , ( 53 , 54 ) ) ) ) ) );
tree tnt_146 =
 ( 1 , ( 2 , ( ( ( 26 , ( 72 , ( ( ( ( ( 29 , ( ( 3 , ( ( 4 , 7 ) , ( 5 , 6 ) ) ) , ( 70 , ( 10 , ( 9 , 28 ) ) ) ) ) , ( 8 , 73 ) ) , ( ( ( ( 56 , ( 58 , ( ( 13 , ( ( 17 , ( 11 , 14 ) ) , ( 12 , ( 16 , ( 15 , 18 ) ) ) ) ) , ( 19 , 20 ) ) ) ) , ( 59 , ( 21 , 57 ) ) ) , ( ( 43 , ( 39 , ( 40 , ( 36 , ( 37 , 38 ) ) ) ) ) , ( 41 , 42 ) ) ) , ( 27 , ( 75 , ( 30 , 74 ) ) ) ) ) , ( 25 , ( 24 , ( 22 , 23 ) ) ) ) , ( 60 , ( 76 , ( 61 , ( 78 , ( 46 , ( ( 67 , ( ( ( 44 , 45 ) , ( 65 , 66 ) ) , ( 68 , ( 64 , ( 79 , ( 69 , 77 ) ) ) ) ) ) , ( 62 , 63 ) ) ) ) ) ) ) ) ) ) , ( 34 , ( 49 , ( 35 , ( 51 , ( 33 , ( 32 , ( 31 , ( 50 , 52 ) ) ) ) ) ) ) ) ) , ( ( 71 , ( 47 , 48 ) ) , ( 55 , ( 53 , 54 ) ) ) ) ) );
tree tnt_147 =
 ( 1 , ( 2 , ( ( ( 26 , ( 72 , ( ( ( ( ( 29 , ( ( 3 , ( ( 4 , 7 ) , ( 5 , 6 ) ) ) , ( 70 , ( 10 , ( 9 , 28 ) ) ) ) ) , ( 8 , 73 ) ) , ( ( ( ( 56 , ( 58 , ( ( 13 , ( ( 17 , ( 11 , 14 ) ) , ( 12 , ( 16 , ( 15 , 18 ) ) ) ) ) , ( 19 , 20 ) ) ) ) , ( 59 , ( 21 , 57 ) ) ) , ( ( 43 , ( 39 , ( 40 , ( 36 , ( 37 , 38 ) ) ) ) ) , ( 41 , 42 ) ) ) , ( 27 , ( 75 , ( 30 , 74 ) ) ) ) ) , ( 25 , ( 24 , ( 22 , 23 ) ) ) ) , ( 60 , ( 76 , ( 61 , ( 78 , ( 46 , ( ( 67 , ( ( 68 , ( ( 44 , 45 ) , ( 65 , 66 ) ) ) , ( 64 , ( 79 , ( 69 , 77 ) ) ) ) ) , ( 62 , 63 ) ) ) ) ) ) ) ) ) ) , ( 34 , ( 49 , ( 35 , ( 51 , ( 33 , ( 32 , ( 31 , ( 50 , 52 ) ) ) ) ) ) ) ) ) , ( ( 71 , ( 47 , 48 ) ) , ( 55 , ( 53 , 54 ) ) ) ) ) );
tree tnt_148 =
 ( 1 , ( 2 , ( ( ( 26 , ( 72 , ( ( ( ( ( 29 , ( ( 3 , ( ( 4 , 7 ) , ( 5 , 6 ) ) ) , ( 10 , ( 9 , 28 ) ) ) ) , ( 8 , 73 ) ) , ( ( ( ( 56 , ( 58 , ( ( 70 , ( 13 , ( ( 17 , ( 11 , 14 ) ) , ( 12 , ( 16 , ( 15 , 18 ) ) ) ) ) ) , ( 19 , 20 ) ) ) ) , ( 59 , ( 21 , 57 ) ) ) , ( ( 43 , ( 39 , ( 40 , ( 36 , ( 37 , 38 ) ) ) ) ) , ( 41 , 42 ) ) ) , ( 27 , ( 75 , ( 30 , 74 ) ) ) ) ) , ( 25 , ( 24 , ( 22 , 23 ) ) ) ) , ( 60 , ( 76 , ( 61 , ( 78 , ( 46 , ( ( 67 , ( ( ( 45 , ( 44 , 68 ) ) , ( 65 , 66 ) ) , ( 64 , ( 79 , ( 69 , 77 ) ) ) ) ) , ( 62 , 63 ) ) ) ) ) ) ) ) ) ) , ( 34 , ( 49 , ( 35 , ( 51 , ( 33 , ( 32 , ( 31 , ( 50 , 52 ) ) ) ) ) ) ) ) ) , ( ( 71 , ( 47 , 48 ) ) , ( 55 , ( 53 , 54 ) ) ) ) ) );
tree tnt_149 =
 ( 1 , ( 2 , ( ( ( 26 , ( 72 , ( ( ( ( ( 29 , ( ( 3 , ( ( 4 , 7 ) , ( 5 , 6 ) ) ) , ( 10 , ( 9 , 28 ) ) ) ) , ( 8 , 73 ) ) , ( ( ( ( 56 , ( 58 , ( ( 13 , ( 70 , ( ( 17 , ( 11 , 14 ) ) , ( 12 , ( 16 , ( 15 , 18 ) ) ) ) ) ) , ( 19 , 20 ) ) ) ) , ( 59 , ( 21 , 57 ) ) ) , ( ( 43 , ( 39 , ( 40 , ( 36 , ( 37 , 38 ) ) ) ) ) , ( 41 , 42 ) ) ) , ( 27 , ( 75 , ( 30 , 74 ) ) ) ) ) , ( 25 , ( 24 , ( 22 , 23 ) ) ) ) , ( 60 , ( 76 , ( 61 , ( 78 , ( 46 , ( ( 67 , ( ( ( 45 , ( 44 , 68 ) ) , ( 65 , 66 ) ) , ( 64 , ( 79 , ( 69 , 77 ) ) ) ) ) , ( 62 , 63 ) ) ) ) ) ) ) ) ) ) , ( 34 , ( 49 , ( 35 , ( 51 , ( 33 , ( 32 , ( 31 , ( 50 , 52 ) ) ) ) ) ) ) ) ) , ( ( 71 , ( 47 , 48 ) ) , ( 55 , ( 53 , 54 ) ) ) ) ) );
tree tnt_150 =
 ( 1 , ( 2 , ( ( ( 26 , ( 72 , ( ( ( ( ( 29 , ( ( 3 , ( ( 4 , 7 ) , ( 5 , 6 ) ) ) , ( 10 , ( 9 , 28 ) ) ) ) , ( 8 , 73 ) ) , ( ( ( ( 56 , ( 58 , ( ( 13 , ( ( 17 , ( 11 , 14 ) ) , ( 70 , ( 12 , ( 16 , ( 15 , 18 ) ) ) ) ) ) , ( 19 , 20 ) ) ) ) , ( 59 , ( 21 , 57 ) ) ) , ( ( 43 , ( 39 , ( 40 , ( 36 , ( 37 , 38 ) ) ) ) ) , ( 41 , 42 ) ) ) , ( 27 , ( 75 , ( 30 , 74 ) ) ) ) ) , ( 25 , ( 24 , ( 22 , 23 ) ) ) ) , ( 60 , ( 76 , ( 61 , ( 78 , ( 46 , ( ( 67 , ( ( ( 45 , ( 44 , 68 ) ) , ( 65 , 66 ) ) , ( 64 , ( 79 , ( 69 , 77 ) ) ) ) ) , ( 62 , 63 ) ) ) ) ) ) ) ) ) ) , ( 34 , ( 49 , ( 35 , ( 51 , ( 33 , ( 32 , ( 31 , ( 50 , 52 ) ) ) ) ) ) ) ) ) , ( ( 71 , ( 47 , 48 ) ) , ( 55 , ( 53 , 54 ) ) ) ) ) );
tree tnt_151 =
 ( 1 , ( 2 , ( ( ( 26 , ( 72 , ( ( ( ( ( 29 , ( ( ( 5 , ( 3 , 6 ) ) , ( 4 , 7 ) ) , ( 70 , ( 9 , ( 10 , 28 ) ) ) ) ) , ( 8 , 73 ) ) , ( ( ( 59 , ( ( 58 , ( ( 13 , ( ( 17 , ( 11 , 14 ) ) , ( 12 , ( 16 , ( 15 , 18 ) ) ) ) ) , ( 19 , 20 ) ) ) , ( 56 , ( 21 , 57 ) ) ) ) , ( ( 43 , ( 39 , ( 40 , ( 36 , ( 37 , 38 ) ) ) ) ) , ( 41 , 42 ) ) ) , ( 27 , ( 75 , ( 30 , 74 ) ) ) ) ) , ( 25 , ( 24 , ( 22 , 23 ) ) ) ) , ( 60 , ( 76 , ( 61 , ( 78 , ( 46 , ( ( 67 , ( ( ( 44 , 45 ) , ( 65 , 66 ) ) , ( ( 64 , 68 ) , ( 69 , ( 77 , 79 ) ) ) ) ) , ( 62 , 63 ) ) ) ) ) ) ) ) ) ) , ( 34 , ( 49 , ( 35 , ( 51 , ( 33 , ( 32 , ( 31 , ( 50 , 52 ) ) ) ) ) ) ) ) ) , ( ( 71 , ( 47 , 48 ) ) , ( 55 , ( 53 , 54 ) ) ) ) ) );
tree tnt_152 =
 ( 1 , ( 2 , ( ( ( 26 , ( 72 , ( ( ( ( ( 29 , ( ( 3 , ( ( 4 , 7 ) , ( 5 , 6 ) ) ) , ( 70 , ( 9 , ( 10 , 28 ) ) ) ) ) , ( 8 , 73 ) ) , ( ( ( 59 , ( ( 58 , ( ( 13 , ( ( 17 , ( 11 , 14 ) ) , ( 12 , ( 16 , ( 15 , 18 ) ) ) ) ) , ( 19 , 20 ) ) ) , ( 56 , ( 21 , 57 ) ) ) ) , ( ( 43 , ( 39 , ( 40 , ( 36 , ( 37 , 38 ) ) ) ) ) , ( 41 , 42 ) ) ) , ( 27 , ( 75 , ( 30 , 74 ) ) ) ) ) , ( 25 , ( 24 , ( 22 , 23 ) ) ) ) , ( 60 , ( 76 , ( 61 , ( 78 , ( 46 , ( ( 67 , ( ( ( 44 , 45 ) , ( 65 , 66 ) ) , ( ( 64 , 68 ) , ( 69 , ( 77 , 79 ) ) ) ) ) , ( 62 , 63 ) ) ) ) ) ) ) ) ) ) , ( 34 , ( 49 , ( 35 , ( 51 , ( 33 , ( 32 , ( 31 , ( 50 , 52 ) ) ) ) ) ) ) ) ) , ( ( 71 , ( 47 , 48 ) ) , ( 55 , ( 53 , 54 ) ) ) ) ) );
tree tnt_153 =
 ( 1 , ( 2 , ( ( ( 26 , ( 72 , ( ( ( ( ( 29 , ( ( ( 3 , ( 5 , 6 ) ) , ( 4 , 7 ) ) , ( 70 , ( 9 , ( 10 , 28 ) ) ) ) ) , ( 8 , 73 ) ) , ( ( ( 59 , ( ( 58 , ( ( 13 , ( ( 17 , ( 11 , 14 ) ) , ( 12 , ( 16 , ( 15 , 18 ) ) ) ) ) , ( 19 , 20 ) ) ) , ( 56 , ( 21 , 57 ) ) ) ) , ( ( 43 , ( 39 , ( 40 , ( 36 , ( 37 , 38 ) ) ) ) ) , ( 41 , 42 ) ) ) , ( 27 , ( 75 , ( 30 , 74 ) ) ) ) ) , ( 25 , ( 24 , ( 22 , 23 ) ) ) ) , ( 60 , ( 76 , ( 61 , ( 78 , ( 46 , ( ( 67 , ( ( ( 44 , 45 ) , ( 65 , 66 ) ) , ( ( 64 , 68 ) , ( 69 , ( 77 , 79 ) ) ) ) ) , ( 62 , 63 ) ) ) ) ) ) ) ) ) ) , ( 34 , ( 49 , ( 35 , ( 51 , ( 33 , ( 32 , ( 31 , ( 50 , 52 ) ) ) ) ) ) ) ) ) , ( ( 71 , ( 47 , 48 ) ) , ( 55 , ( 53 , 54 ) ) ) ) ) );
tree tnt_154 =
 ( 1 , ( 2 , ( ( ( 26 , ( 72 , ( ( ( ( ( 29 , ( ( ( 5 , ( 3 , 6 ) ) , ( 4 , 7 ) ) , ( 70 , ( 9 , ( 10 , 28 ) ) ) ) ) , ( 8 , 73 ) ) , ( ( ( 59 , ( ( 58 , ( ( 13 , ( ( 17 , ( 11 , 14 ) ) , ( 12 , ( 16 , ( 15 , 18 ) ) ) ) ) , ( 19 , 20 ) ) ) , ( 56 , ( 21 , 57 ) ) ) ) , ( ( 43 , ( 39 , ( 40 , ( 36 , ( 37 , 38 ) ) ) ) ) , ( 41 , 42 ) ) ) , ( 27 , ( 75 , ( 30 , 74 ) ) ) ) ) , ( 25 , ( 24 , ( 22 , 23 ) ) ) ) , ( 60 , ( 76 , ( 61 , ( 78 , ( 46 , ( ( 67 , ( ( ( 44 , 45 ) , ( 65 , 66 ) ) , ( ( 64 , 68 ) , ( 69 , ( 77 , 79 ) ) ) ) ) , ( 62 , 63 ) ) ) ) ) ) ) ) ) ) , ( 34 , ( 49 , ( 35 , ( 51 , ( 33 , ( 32 , ( 31 , ( 50 , 52 ) ) ) ) ) ) ) ) ) , ( ( 71 , ( 47 , 48 ) ) , ( 53 , ( 54 , 55 ) ) ) ) ) );
tree tnt_155 =
 ( 1 , ( 2 , ( ( ( 26 , ( 72 , ( ( ( ( ( 29 , ( ( ( 5 , ( 3 , 6 ) ) , ( 4 , 7 ) ) , ( 70 , ( 9 , ( 10 , 28 ) ) ) ) ) , ( 8 , 73 ) ) , ( ( ( 59 , ( ( 58 , ( ( 13 , ( ( 17 , ( 11 , 14 ) ) , ( 12 , ( 16 , ( 15 , 18 ) ) ) ) ) , ( 19 , 20 ) ) ) , ( 56 , ( 21 , 57 ) ) ) ) , ( ( 43 , ( 39 , ( 40 , ( 36 , ( 37 , 38 ) ) ) ) ) , ( 41 , 42 ) ) ) , ( 27 , ( 75 , ( 30 , 74 ) ) ) ) ) , ( 25 , ( 24 , ( 22 , 23 ) ) ) ) , ( 60 , ( 76 , ( 61 , ( 78 , ( 46 , ( ( 67 , ( ( ( 44 , 45 ) , ( 65 , 66 ) ) , ( ( 64 , 68 ) , ( 69 , ( 77 , 79 ) ) ) ) ) , ( 62 , 63 ) ) ) ) ) ) ) ) ) ) , ( 34 , ( 49 , ( 35 , ( 51 , ( 33 , ( 32 , ( 31 , ( 50 , 52 ) ) ) ) ) ) ) ) ) , ( ( 71 , ( 47 , 48 ) ) , ( 54 , ( 53 , 55 ) ) ) ) ) );
tree tnt_156 =
 ( 1 , ( 2 , ( ( ( 26 , ( 72 , ( ( ( ( ( 29 , ( ( ( 5 , ( 3 , 6 ) ) , ( 4 , 7 ) ) , ( 70 , ( 9 , ( 10 , 28 ) ) ) ) ) , ( 8 , 73 ) ) , ( ( ( ( 58 , ( ( 13 , ( ( 17 , ( 11 , 14 ) ) , ( 12 , ( 16 , ( 15 , 18 ) ) ) ) ) , ( 19 , 20 ) ) ) , ( 59 , ( 56 , ( 21 , 57 ) ) ) ) , ( ( 43 , ( 39 , ( 40 , ( 36 , ( 37 , 38 ) ) ) ) ) , ( 41 , 42 ) ) ) , ( 27 , ( 75 , ( 30 , 74 ) ) ) ) ) , ( 25 , ( 24 , ( 22 , 23 ) ) ) ) , ( 60 , ( 76 , ( 61 , ( 78 , ( 46 , ( ( 67 , ( ( ( 44 , 45 ) , ( 65 , 66 ) ) , ( ( 64 , 68 ) , ( 69 , ( 77 , 79 ) ) ) ) ) , ( 62 , 63 ) ) ) ) ) ) ) ) ) ) , ( 34 , ( 49 , ( 35 , ( 51 , ( 33 , ( 32 , ( 31 , ( 50 , 52 ) ) ) ) ) ) ) ) ) , ( ( 71 , ( 47 , 48 ) ) , ( 55 , ( 53 , 54 ) ) ) ) ) );
tree tnt_157 =
 ( 1 , ( 2 , ( ( ( 26 , ( 72 , ( ( ( ( ( 29 , ( ( ( 5 , ( 3 , 6 ) ) , ( 4 , 7 ) ) , ( 70 , ( 9 , ( 10 , 28 ) ) ) ) ) , ( 8 , 73 ) ) , ( ( ( 59 , ( ( 58 , ( ( 13 , ( ( 17 , ( 11 , 14 ) ) , ( 12 , ( 16 , ( 15 , 18 ) ) ) ) ) , ( 19 , 20 ) ) ) , ( 56 , ( 21 , 57 ) ) ) ) , ( ( 43 , ( 39 , ( 40 , ( 36 , ( 37 , 38 ) ) ) ) ) , ( 41 , 42 ) ) ) , ( 27 , ( 75 , ( 30 , 74 ) ) ) ) ) , ( 25 , ( 24 , ( 22 , 23 ) ) ) ) , ( 60 , ( 76 , ( 61 , ( 78 , ( 46 , ( ( 67 , ( ( ( 44 , 45 ) , ( 65 , 66 ) ) , ( 64 , ( 68 , ( 69 , ( 77 , 79 ) ) ) ) ) ) , ( 62 , 63 ) ) ) ) ) ) ) ) ) ) , ( 34 , ( 49 , ( 35 , ( 51 , ( 33 , ( 32 , ( 31 , ( 50 , 52 ) ) ) ) ) ) ) ) ) , ( ( 71 , ( 47 , 48 ) ) , ( 55 , ( 53 , 54 ) ) ) ) ) );
tree tnt_158 =
 ( 1 , ( 2 , ( ( ( 26 , ( 72 , ( ( ( ( ( 29 , ( ( ( 5 , ( 3 , 6 ) ) , ( 4 , 7 ) ) , ( 70 , ( 9 , ( 10 , 28 ) ) ) ) ) , ( 8 , 73 ) ) , ( ( ( 59 , ( ( 58 , ( ( 13 , ( ( 17 , ( 11 , 14 ) ) , ( 12 , ( 16 , ( 15 , 18 ) ) ) ) ) , ( 19 , 20 ) ) ) , ( 56 , ( 21 , 57 ) ) ) ) , ( ( 43 , ( 39 , ( 40 , ( 36 , ( 37 , 38 ) ) ) ) ) , ( 41 , 42 ) ) ) , ( 27 , ( 75 , ( 30 , 74 ) ) ) ) ) , ( 25 , ( 24 , ( 22 , 23 ) ) ) ) , ( 60 , ( 76 , ( 61 , ( 78 , ( 46 , ( ( 67 , ( ( 68 , ( ( 44 , 45 ) , ( 65 , 66 ) ) ) , ( 64 , ( 69 , ( 77 , 79 ) ) ) ) ) , ( 62 , 63 ) ) ) ) ) ) ) ) ) ) , ( 34 , ( 49 , ( 35 , ( 51 , ( 33 , ( 32 , ( 31 , ( 50 , 52 ) ) ) ) ) ) ) ) ) , ( ( 71 , ( 47 , 48 ) ) , ( 55 , ( 53 , 54 ) ) ) ) ) );
tree tnt_159 =
 ( 1 , ( 2 , ( ( ( 26 , ( 72 , ( ( ( ( ( 29 , ( ( ( 5 , ( 3 , 6 ) ) , ( 4 , 7 ) ) , ( 70 , ( 9 , ( 10 , 28 ) ) ) ) ) , ( 8 , 73 ) ) , ( ( ( 59 , ( ( 58 , ( ( 13 , ( ( 17 , ( 11 , 14 ) ) , ( 12 , ( 16 , ( 15 , 18 ) ) ) ) ) , ( 19 , 20 ) ) ) , ( 56 , ( 21 , 57 ) ) ) ) , ( ( 43 , ( 39 , ( 40 , ( 36 , ( 37 , 38 ) ) ) ) ) , ( 41 , 42 ) ) ) , ( 27 , ( 75 , ( 30 , 74 ) ) ) ) ) , ( 25 , ( 24 , ( 22 , 23 ) ) ) ) , ( 60 , ( 76 , ( 61 , ( 78 , ( 46 , ( ( 67 , ( ( ( 44 , 45 ) , ( 65 , 66 ) ) , ( 64 , ( 69 , ( 68 , ( 77 , 79 ) ) ) ) ) ) , ( 62 , 63 ) ) ) ) ) ) ) ) ) ) , ( 34 , ( 49 , ( 35 , ( 51 , ( 33 , ( 32 , ( 31 , ( 50 , 52 ) ) ) ) ) ) ) ) ) , ( ( 71 , ( 47 , 48 ) ) , ( 55 , ( 53 , 54 ) ) ) ) ) );
tree tnt_160 =
 ( 1 , ( 2 , ( ( ( 26 , ( 72 , ( ( ( ( ( 29 , ( ( ( 5 , ( 3 , 6 ) ) , ( 4 , 7 ) ) , ( 9 , ( 10 , 28 ) ) ) ) , ( 8 , 73 ) ) , ( ( ( 59 , ( ( 58 , ( ( 70 , ( 13 , ( ( 17 , ( 11 , 14 ) ) , ( 12 , ( 16 , ( 15 , 18 ) ) ) ) ) ) , ( 19 , 20 ) ) ) , ( 56 , ( 21 , 57 ) ) ) ) , ( ( 43 , ( 39 , ( 40 , ( 36 , ( 37 , 38 ) ) ) ) ) , ( 41 , 42 ) ) ) , ( 27 , ( 75 , ( 30 , 74 ) ) ) ) ) , ( 25 , ( 24 , ( 22 , 23 ) ) ) ) , ( 60 , ( 76 , ( 61 , ( 78 , ( 46 , ( ( 67 , ( ( ( 44 , 45 ) , ( 65 , 66 ) ) , ( ( 64 , 68 ) , ( 69 , ( 77 , 79 ) ) ) ) ) , ( 62 , 63 ) ) ) ) ) ) ) ) ) ) , ( 34 , ( 49 , ( 35 , ( 51 , ( 33 , ( 32 , ( 31 , ( 50 , 52 ) ) ) ) ) ) ) ) ) , ( ( 71 , ( 47 , 48 ) ) , ( 55 , ( 53 , 54 ) ) ) ) ) );
tree tnt_161 =
 ( 1 , ( 2 , ( ( ( ( ( ( ( ( 29 , ( ( ( 3 , ( 4 , 7 ) ) , ( 5 , 6 ) ) , ( 70 , ( 10 , ( 9 , 28 ) ) ) ) ) , ( 8 , 73 ) ) , ( ( ( 59 , ( ( 58 , ( ( 13 , ( ( 17 , ( 11 , 14 ) ) , ( 12 , ( 16 , ( 15 , 18 ) ) ) ) ) , ( 19 , 20 ) ) ) , ( 56 , ( 21 , 57 ) ) ) ) , ( ( 39 , ( 43 , ( 40 , ( 36 , ( 37 , 38 ) ) ) ) ) , ( 41 , 42 ) ) ) , ( 27 , ( 75 , ( 30 , 74 ) ) ) ) ) , ( 25 , ( 24 , ( 22 , 23 ) ) ) ) , ( 60 , ( 76 , ( 61 , ( 78 , ( 46 , ( ( 67 , ( ( 68 , ( ( 44 , 45 ) , ( 65 , 66 ) ) ) , ( 79 , ( 64 , ( 69 , 77 ) ) ) ) ) , ( 62 , 63 ) ) ) ) ) ) ) ) , ( 26 , 72 ) ) , ( 34 , ( 49 , ( 35 , ( 51 , ( 33 , ( 32 , ( 31 , ( 50 , 52 ) ) ) ) ) ) ) ) ) , ( ( 71 , ( 47 , 48 ) ) , ( 55 , ( 53 , 54 ) ) ) ) ) );
tree tnt_162 =
 ( 1 , ( 2 , ( ( ( ( ( ( ( ( 29 , ( ( ( 5 , ( 3 , 6 ) ) , ( 4 , 7 ) ) , ( 70 , ( 10 , ( 9 , 28 ) ) ) ) ) , ( 8 , 73 ) ) , ( ( ( 59 , ( ( 58 , ( ( 13 , ( ( 17 , ( 11 , 14 ) ) , ( 12 , ( 16 , ( 15 , 18 ) ) ) ) ) , ( 19 , 20 ) ) ) , ( 56 , ( 21 , 57 ) ) ) ) , ( ( 39 , ( 43 , ( 40 , ( 36 , ( 37 , 38 ) ) ) ) ) , ( 41 , 42 ) ) ) , ( 27 , ( 75 , ( 30 , 74 ) ) ) ) ) , ( 25 , ( 24 , ( 22 , 23 ) ) ) ) , ( 60 , ( 76 , ( 61 , ( 78 , ( 46 , ( ( 67 , ( ( 68 , ( ( 44 , 45 ) , ( 65 , 66 ) ) ) , ( 79 , ( 64 , ( 69 , 77 ) ) ) ) ) , ( 62 , 63 ) ) ) ) ) ) ) ) , ( 26 , 72 ) ) , ( 34 , ( 49 , ( 35 , ( 51 , ( 33 , ( 32 , ( 31 , ( 50 , 52 ) ) ) ) ) ) ) ) ) , ( ( 71 , ( 47 , 48 ) ) , ( 55 , ( 53 , 54 ) ) ) ) ) );
tree tnt_163 =
 ( 1 , ( 2 , ( ( ( 26 , ( 72 , ( ( ( ( ( 29 , ( ( ( 3 , ( 4 , 7 ) ) , ( 5 , 6 ) ) , ( 70 , ( 10 , ( 9 , 28 ) ) ) ) ) , ( 8 , 73 ) ) , ( ( ( 59 , ( ( 58 , ( ( 13 , ( ( 17 , ( 11 , 14 ) ) , ( 12 , ( 16 , ( 15 , 18 ) ) ) ) ) , ( 19 , 20 ) ) ) , ( 56 , ( 21 , 57 ) ) ) ) , ( ( 39 , ( 43 , ( 40 , ( 36 , ( 37 , 38 ) ) ) ) ) , ( 41 , 42 ) ) ) , ( 27 , ( 75 , ( 30 , 74 ) ) ) ) ) , ( 25 , ( 24 , ( 22 , 23 ) ) ) ) , ( 60 , ( 76 , ( 61 , ( 78 , ( 46 , ( ( 67 , ( ( 68 , ( ( 44 , 45 ) , ( 65 , 66 ) ) ) , ( 79 , ( 64 , ( 69 , 77 ) ) ) ) ) , ( 62 , 63 ) ) ) ) ) ) ) ) ) ) , ( 34 , ( 49 , ( 35 , ( 51 , ( 33 , ( 32 , ( 31 , ( 50 , 52 ) ) ) ) ) ) ) ) ) , ( ( 71 , ( 47 , 48 ) ) , ( 55 , ( 53 , 54 ) ) ) ) ) );
tree tnt_164 =
 ( 1 , ( 2 , ( ( ( ( ( ( ( ( 29 , ( ( ( 3 , ( 4 , 7 ) ) , ( 5 , 6 ) ) , ( 70 , ( 10 , ( 9 , 28 ) ) ) ) ) , ( 8 , 73 ) ) , ( ( ( 59 , ( ( 58 , ( ( 13 , ( ( 17 , ( 11 , 14 ) ) , ( 12 , ( 16 , ( 15 , 18 ) ) ) ) ) , ( 19 , 20 ) ) ) , ( 56 , ( 21 , 57 ) ) ) ) , ( ( 39 , ( 43 , ( 40 , ( 36 , ( 37 , 38 ) ) ) ) ) , ( 41 , 42 ) ) ) , ( 27 , ( 75 , ( 30 , 74 ) ) ) ) ) , ( 25 , ( 24 , ( 22 , 23 ) ) ) ) , ( 60 , ( 76 , ( 61 , ( 78 , ( 46 , ( ( 67 , ( ( 68 , ( ( 44 , 45 ) , ( 65 , 66 ) ) ) , ( 79 , ( 64 , ( 69 , 77 ) ) ) ) ) , ( 62 , 63 ) ) ) ) ) ) ) ) , ( 26 , 72 ) ) , ( 34 , ( 49 , ( 35 , ( 51 , ( 33 , ( 32 , ( 31 , ( 50 , 52 ) ) ) ) ) ) ) ) ) , ( ( 71 , ( 47 , 48 ) ) , ( 53 , ( 54 , 55 ) ) ) ) ) );
tree tnt_165 =
 ( 1 , ( 2 , ( ( ( ( ( ( ( ( 29 , ( ( ( 3 , ( 4 , 7 ) ) , ( 5 , 6 ) ) , ( 70 , ( 10 , ( 9 , 28 ) ) ) ) ) , ( 8 , 73 ) ) , ( ( ( 59 , ( ( 58 , ( ( 13 , ( ( 17 , ( 11 , 14 ) ) , ( 12 , ( 16 , ( 15 , 18 ) ) ) ) ) , ( 19 , 20 ) ) ) , ( 56 , ( 21 , 57 ) ) ) ) , ( ( 39 , ( 43 , ( 40 , ( 36 , ( 37 , 38 ) ) ) ) ) , ( 41 , 42 ) ) ) , ( 27 , ( 75 , ( 30 , 74 ) ) ) ) ) , ( 25 , ( 24 , ( 22 , 23 ) ) ) ) , ( 60 , ( 76 , ( 61 , ( 78 , ( 46 , ( ( 67 , ( ( 68 , ( ( 44 , 45 ) , ( 65 , 66 ) ) ) , ( 79 , ( 64 , ( 69 , 77 ) ) ) ) ) , ( 62 , 63 ) ) ) ) ) ) ) ) , ( 26 , 72 ) ) , ( 34 , ( 49 , ( 35 , ( 51 , ( 33 , ( 32 , ( 31 , ( 50 , 52 ) ) ) ) ) ) ) ) ) , ( ( 71 , ( 47 , 48 ) ) , ( 54 , ( 53 , 55 ) ) ) ) ) );
tree tnt_166 =
 ( 1 , ( 2 , ( ( ( ( ( ( ( ( 29 , ( ( ( 3 , ( 4 , 7 ) ) , ( 5 , 6 ) ) , ( 70 , ( 10 , ( 9 , 28 ) ) ) ) ) , ( 8 , 73 ) ) , ( ( ( ( 58 , ( ( 13 , ( ( 17 , ( 11 , 14 ) ) , ( 12 , ( 16 , ( 15 , 18 ) ) ) ) ) , ( 19 , 20 ) ) ) , ( 59 , ( 56 , ( 21 , 57 ) ) ) ) , ( ( 39 , ( 43 , ( 40 , ( 36 , ( 37 , 38 ) ) ) ) ) , ( 41 , 42 ) ) ) , ( 27 , ( 75 , ( 30 , 74 ) ) ) ) ) , ( 25 , ( 24 , ( 22 , 23 ) ) ) ) , ( 60 , ( 76 , ( 61 , ( 78 , ( 46 , ( ( 67 , ( ( 68 , ( ( 44 , 45 ) , ( 65 , 66 ) ) ) , ( 79 , ( 64 , ( 69 , 77 ) ) ) ) ) , ( 62 , 63 ) ) ) ) ) ) ) ) , ( 26 , 72 ) ) , ( 34 , ( 49 , ( 35 , ( 51 , ( 33 , ( 32 , ( 31 , ( 50 , 52 ) ) ) ) ) ) ) ) ) , ( ( 71 , ( 47 , 48 ) ) , ( 55 , ( 53 , 54 ) ) ) ) ) );
tree tnt_167 =
 ( 1 , ( 2 , ( ( ( ( ( ( ( ( 29 , ( ( ( 3 , ( 4 , 7 ) ) , ( 5 , 6 ) ) , ( 70 , ( 10 , ( 9 , 28 ) ) ) ) ) , ( 8 , 73 ) ) , ( ( ( 59 , ( ( 58 , ( ( 13 , ( ( 17 , ( 11 , 14 ) ) , ( 12 , ( 16 , ( 15 , 18 ) ) ) ) ) , ( 19 , 20 ) ) ) , ( 56 , ( 21 , 57 ) ) ) ) , ( ( 39 , ( 43 , ( 40 , ( 36 , ( 37 , 38 ) ) ) ) ) , ( 41 , 42 ) ) ) , ( 27 , ( 75 , ( 30 , 74 ) ) ) ) ) , ( 25 , ( 24 , ( 22 , 23 ) ) ) ) , ( 60 , ( 76 , ( 61 , ( 78 , ( 46 , ( ( 67 , ( ( 68 , ( ( 44 , 45 ) , ( 65 , 66 ) ) ) , ( 64 , ( 79 , ( 69 , 77 ) ) ) ) ) , ( 62 , 63 ) ) ) ) ) ) ) ) , ( 26 , 72 ) ) , ( 34 , ( 49 , ( 35 , ( 51 , ( 33 , ( 32 , ( 31 , ( 50 , 52 ) ) ) ) ) ) ) ) ) , ( ( 71 , ( 47 , 48 ) ) , ( 55 , ( 53 , 54 ) ) ) ) ) );
tree tnt_168 =
 ( 1 , ( 2 , ( ( ( ( ( ( ( ( 29 , ( ( ( 3 , ( 4 , 7 ) ) , ( 5 , 6 ) ) , ( 70 , ( 10 , ( 9 , 28 ) ) ) ) ) , ( 8 , 73 ) ) , ( ( ( 59 , ( ( 58 , ( ( 13 , ( ( 17 , ( 11 , 14 ) ) , ( 12 , ( 16 , ( 15 , 18 ) ) ) ) ) , ( 19 , 20 ) ) ) , ( 56 , ( 21 , 57 ) ) ) ) , ( ( 39 , ( 43 , ( 40 , ( 36 , ( 37 , 38 ) ) ) ) ) , ( 41 , 42 ) ) ) , ( 27 , ( 75 , ( 30 , 74 ) ) ) ) ) , ( 25 , ( 24 , ( 22 , 23 ) ) ) ) , ( 60 , ( 76 , ( 61 , ( 78 , ( 46 , ( ( 67 , ( ( ( 44 , 45 ) , ( 65 , 66 ) ) , ( ( 64 , ( 69 , 77 ) ) , ( 68 , 79 ) ) ) ) , ( 62 , 63 ) ) ) ) ) ) ) ) , ( 26 , 72 ) ) , ( 34 , ( 49 , ( 35 , ( 51 , ( 33 , ( 32 , ( 31 , ( 50 , 52 ) ) ) ) ) ) ) ) ) , ( ( 71 , ( 47 , 48 ) ) , ( 55 , ( 53 , 54 ) ) ) ) ) );
tree tnt_169 =
 ( 1 , ( 2 , ( ( ( ( ( ( ( ( 29 , ( ( ( 3 , ( 4 , 7 ) ) , ( 5 , 6 ) ) , ( 70 , ( 10 , ( 9 , 28 ) ) ) ) ) , ( 8 , 73 ) ) , ( ( ( 59 , ( ( 58 , ( ( 13 , ( ( 17 , ( 11 , 14 ) ) , ( 12 , ( 16 , ( 15 , 18 ) ) ) ) ) , ( 19 , 20 ) ) ) , ( 56 , ( 21 , 57 ) ) ) ) , ( ( 39 , ( 43 , ( 40 , ( 36 , ( 37 , 38 ) ) ) ) ) , ( 41 , 42 ) ) ) , ( 27 , ( 75 , ( 30 , 74 ) ) ) ) ) , ( 25 , ( 24 , ( 22 , 23 ) ) ) ) , ( 60 , ( 76 , ( 61 , ( 78 , ( 46 , ( ( 67 , ( ( ( 44 , 45 ) , ( 65 , 66 ) ) , ( 79 , ( 64 , ( 68 , ( 69 , 77 ) ) ) ) ) ) , ( 62 , 63 ) ) ) ) ) ) ) ) , ( 26 , 72 ) ) , ( 34 , ( 49 , ( 35 , ( 51 , ( 33 , ( 32 , ( 31 , ( 50 , 52 ) ) ) ) ) ) ) ) ) , ( ( 71 , ( 47 , 48 ) ) , ( 55 , ( 53 , 54 ) ) ) ) ) );
tree tnt_170 =
 ( 1 , ( 2 , ( ( ( ( ( ( ( ( 29 , ( ( ( 3 , ( 4 , 7 ) ) , ( 5 , 6 ) ) , ( 70 , ( 10 , ( 9 , 28 ) ) ) ) ) , ( 8 , 73 ) ) , ( ( ( 59 , ( ( 58 , ( ( 13 , ( ( 17 , ( 11 , 14 ) ) , ( 12 , ( 16 , ( 15 , 18 ) ) ) ) ) , ( 19 , 20 ) ) ) , ( 56 , ( 21 , 57 ) ) ) ) , ( ( 39 , ( 43 , ( 40 , ( 36 , ( 37 , 38 ) ) ) ) ) , ( 41 , 42 ) ) ) , ( 27 , ( 75 , ( 30 , 74 ) ) ) ) ) , ( 25 , ( 24 , ( 22 , 23 ) ) ) ) , ( 60 , ( 76 , ( 61 , ( 78 , ( 46 , ( ( 67 , ( ( ( 44 , 45 ) , ( 65 , 66 ) ) , ( 79 , ( 64 , ( 69 , ( 68 , 77 ) ) ) ) ) ) , ( 62 , 63 ) ) ) ) ) ) ) ) , ( 26 , 72 ) ) , ( 34 , ( 49 , ( 35 , ( 51 , ( 33 , ( 32 , ( 31 , ( 50 , 52 ) ) ) ) ) ) ) ) ) , ( ( 71 , ( 47 , 48 ) ) , ( 55 , ( 53 , 54 ) ) ) ) ) );
tree tnt_171 =
 ( 1 , ( 2 , ( ( ( ( ( ( ( ( 29 , ( ( ( 3 , ( 4 , 7 ) ) , ( 5 , 6 ) ) , ( 70 , ( 10 , ( 9 , 28 ) ) ) ) ) , ( 8 , 73 ) ) , ( ( ( ( 56 , ( 58 , ( ( 13 , ( ( 17 , ( 11 , 14 ) ) , ( 12 , ( 16 , ( 15 , 18 ) ) ) ) ) , ( 19 , 20 ) ) ) ) , ( 59 , ( 21 , 57 ) ) ) , ( ( 39 , ( 43 , ( 40 , ( 36 , ( 37 , 38 ) ) ) ) ) , ( 41 , 42 ) ) ) , ( 27 , ( 75 , ( 30 , 74 ) ) ) ) ) , ( 25 , ( 24 , ( 22 , 23 ) ) ) ) , ( 60 , ( 76 , ( 61 , ( 78 , ( 46 , ( ( 67 , ( ( 68 , ( ( 44 , 45 ) , ( 65 , 66 ) ) ) , ( 64 , ( 77 , ( 69 , 79 ) ) ) ) ) , ( 62 , 63 ) ) ) ) ) ) ) ) , ( 26 , 72 ) ) , ( 34 , ( 49 , ( 35 , ( 51 , ( 33 , ( 32 , ( 31 , ( 50 , 52 ) ) ) ) ) ) ) ) ) , ( ( 71 , ( 47 , 48 ) ) , ( 55 , ( 53 , 54 ) ) ) ) ) );
tree tnt_172 =
 ( 1 , ( 2 , ( ( ( ( ( ( ( ( 29 , ( ( ( 5 , ( 3 , 6 ) ) , ( 4 , 7 ) ) , ( 70 , ( 10 , ( 9 , 28 ) ) ) ) ) , ( 8 , 73 ) ) , ( ( ( ( 56 , ( 58 , ( ( 13 , ( ( 17 , ( 11 , 14 ) ) , ( 12 , ( 16 , ( 15 , 18 ) ) ) ) ) , ( 19 , 20 ) ) ) ) , ( 59 , ( 21 , 57 ) ) ) , ( ( 39 , ( 43 , ( 40 , ( 36 , ( 37 , 38 ) ) ) ) ) , ( 41 , 42 ) ) ) , ( 27 , ( 75 , ( 30 , 74 ) ) ) ) ) , ( 25 , ( 24 , ( 22 , 23 ) ) ) ) , ( 60 , ( 76 , ( 61 , ( 78 , ( 46 , ( ( 67 , ( ( 68 , ( ( 44 , 45 ) , ( 65 , 66 ) ) ) , ( 64 , ( 77 , ( 69 , 79 ) ) ) ) ) , ( 62 , 63 ) ) ) ) ) ) ) ) , ( 26 , 72 ) ) , ( 34 , ( 49 , ( 35 , ( 51 , ( 33 , ( 32 , ( 31 , ( 50 , 52 ) ) ) ) ) ) ) ) ) , ( ( 71 , ( 47 , 48 ) ) , ( 55 , ( 53 , 54 ) ) ) ) ) );
tree tnt_173 =
 ( 1 , ( 2 , ( ( ( 26 , ( 72 , ( ( ( ( ( 29 , ( ( ( 3 , ( 4 , 7 ) ) , ( 5 , 6 ) ) , ( 70 , ( 10 , ( 9 , 28 ) ) ) ) ) , ( 8 , 73 ) ) , ( ( ( ( 56 , ( 58 , ( ( 13 , ( ( 17 , ( 11 , 14 ) ) , ( 12 , ( 16 , ( 15 , 18 ) ) ) ) ) , ( 19 , 20 ) ) ) ) , ( 59 , ( 21 , 57 ) ) ) , ( ( 39 , ( 43 , ( 40 , ( 36 , ( 37 , 38 ) ) ) ) ) , ( 41 , 42 ) ) ) , ( 27 , ( 75 , ( 30 , 74 ) ) ) ) ) , ( 25 , ( 24 , ( 22 , 23 ) ) ) ) , ( 60 , ( 76 , ( 61 , ( 78 , ( 46 , ( ( 67 , ( ( 68 , ( ( 44 , 45 ) , ( 65 , 66 ) ) ) , ( 64 , ( 77 , ( 69 , 79 ) ) ) ) ) , ( 62 , 63 ) ) ) ) ) ) ) ) ) ) , ( 34 , ( 49 , ( 35 , ( 51 , ( 33 , ( 32 , ( 31 , ( 50 , 52 ) ) ) ) ) ) ) ) ) , ( ( 71 , ( 47 , 48 ) ) , ( 55 , ( 53 , 54 ) ) ) ) ) );
tree tnt_174 =
 ( 1 , ( 2 , ( ( ( ( ( ( ( ( 29 , ( ( ( 3 , ( 4 , 7 ) ) , ( 5 , 6 ) ) , ( 70 , ( 10 , ( 9 , 28 ) ) ) ) ) , ( 8 , 73 ) ) , ( ( ( ( 56 , ( 58 , ( ( 13 , ( ( 17 , ( 11 , 14 ) ) , ( 12 , ( 16 , ( 15 , 18 ) ) ) ) ) , ( 19 , 20 ) ) ) ) , ( 59 , ( 21 , 57 ) ) ) , ( ( 39 , ( 43 , ( 40 , ( 36 , ( 37 , 38 ) ) ) ) ) , ( 41 , 42 ) ) ) , ( 27 , ( 75 , ( 30 , 74 ) ) ) ) ) , ( 25 , ( 24 , ( 22 , 23 ) ) ) ) , ( 60 , ( 76 , ( 61 , ( 78 , ( 46 , ( ( 67 , ( ( 68 , ( ( 44 , 45 ) , ( 65 , 66 ) ) ) , ( 64 , ( 77 , ( 69 , 79 ) ) ) ) ) , ( 62 , 63 ) ) ) ) ) ) ) ) , ( 26 , 72 ) ) , ( 34 , ( 49 , ( 35 , ( 51 , ( 33 , ( 32 , ( 31 , ( 50 , 52 ) ) ) ) ) ) ) ) ) , ( ( 71 , ( 47 , 48 ) ) , ( 53 , ( 54 , 55 ) ) ) ) ) );
tree tnt_175 =
 ( 1 , ( 2 , ( ( ( ( ( ( ( ( 29 , ( ( ( 3 , ( 4 , 7 ) ) , ( 5 , 6 ) ) , ( 70 , ( 10 , ( 9 , 28 ) ) ) ) ) , ( 8 , 73 ) ) , ( ( ( ( 56 , ( 58 , ( ( 13 , ( ( 17 , ( 11 , 14 ) ) , ( 12 , ( 16 , ( 15 , 18 ) ) ) ) ) , ( 19 , 20 ) ) ) ) , ( 59 , ( 21 , 57 ) ) ) , ( ( 39 , ( 43 , ( 40 , ( 36 , ( 37 , 38 ) ) ) ) ) , ( 41 , 42 ) ) ) , ( 27 , ( 75 , ( 30 , 74 ) ) ) ) ) , ( 25 , ( 24 , ( 22 , 23 ) ) ) ) , ( 60 , ( 76 , ( 61 , ( 78 , ( 46 , ( ( 67 , ( ( 68 , ( ( 44 , 45 ) , ( 65 , 66 ) ) ) , ( 64 , ( 77 , ( 69 , 79 ) ) ) ) ) , ( 62 , 63 ) ) ) ) ) ) ) ) , ( 26 , 72 ) ) , ( 34 , ( 49 , ( 35 , ( 51 , ( 33 , ( 32 , ( 31 , ( 50 , 52 ) ) ) ) ) ) ) ) ) , ( ( 71 , ( 47 , 48 ) ) , ( 54 , ( 53 , 55 ) ) ) ) ) );
tree tnt_176 =
 ( 1 , ( 2 , ( ( ( ( ( ( ( ( 29 , ( ( ( 3 , ( 4 , 7 ) ) , ( 5 , 6 ) ) , ( 70 , ( 10 , ( 9 , 28 ) ) ) ) ) , ( 8 , 73 ) ) , ( ( ( ( 58 , ( ( 13 , ( ( 17 , ( 11 , 14 ) ) , ( 12 , ( 16 , ( 15 , 18 ) ) ) ) ) , ( 19 , 20 ) ) ) , ( 59 , ( 56 , ( 21 , 57 ) ) ) ) , ( ( 39 , ( 43 , ( 40 , ( 36 , ( 37 , 38 ) ) ) ) ) , ( 41 , 42 ) ) ) , ( 27 , ( 75 , ( 30 , 74 ) ) ) ) ) , ( 25 , ( 24 , ( 22 , 23 ) ) ) ) , ( 60 , ( 76 , ( 61 , ( 78 , ( 46 , ( ( 67 , ( ( 68 , ( ( 44 , 45 ) , ( 65 , 66 ) ) ) , ( 64 , ( 77 , ( 69 , 79 ) ) ) ) ) , ( 62 , 63 ) ) ) ) ) ) ) ) , ( 26 , 72 ) ) , ( 34 , ( 49 , ( 35 , ( 51 , ( 33 , ( 32 , ( 31 , ( 50 , 52 ) ) ) ) ) ) ) ) ) , ( ( 71 , ( 47 , 48 ) ) , ( 55 , ( 53 , 54 ) ) ) ) ) );
tree tnt_177 =
 ( 1 , ( 2 , ( ( ( ( ( ( ( ( 29 , ( ( ( 3 , ( 4 , 7 ) ) , ( 5 , 6 ) ) , ( 70 , ( 10 , ( 9 , 28 ) ) ) ) ) , ( 8 , 73 ) ) , ( ( ( ( 56 , ( 58 , ( ( 13 , ( ( 17 , ( 11 , 14 ) ) , ( 12 , ( 16 , ( 15 , 18 ) ) ) ) ) , ( 19 , 20 ) ) ) ) , ( 59 , ( 21 , 57 ) ) ) , ( ( 39 , ( 43 , ( 40 , ( 36 , ( 37 , 38 ) ) ) ) ) , ( 41 , 42 ) ) ) , ( 27 , ( 75 , ( 30 , 74 ) ) ) ) ) , ( 25 , ( 24 , ( 22 , 23 ) ) ) ) , ( 60 , ( 76 , ( 61 , ( 78 , ( 46 , ( ( 67 , ( ( ( 44 , 45 ) , ( 65 , 66 ) ) , ( 64 , ( 68 , ( 77 , ( 69 , 79 ) ) ) ) ) ) , ( 62 , 63 ) ) ) ) ) ) ) ) , ( 26 , 72 ) ) , ( 34 , ( 49 , ( 35 , ( 51 , ( 33 , ( 32 , ( 31 , ( 50 , 52 ) ) ) ) ) ) ) ) ) , ( ( 71 , ( 47 , 48 ) ) , ( 55 , ( 53 , 54 ) ) ) ) ) );
tree tnt_178 =
 ( 1 , ( 2 , ( ( ( ( ( ( ( ( 29 , ( ( ( 3 , ( 4 , 7 ) ) , ( 5 , 6 ) ) , ( 70 , ( 10 , ( 9 , 28 ) ) ) ) ) , ( 8 , 73 ) ) , ( ( ( ( 56 , ( 58 , ( ( 13 , ( ( 17 , ( 11 , 14 ) ) , ( 12 , ( 16 , ( 15 , 18 ) ) ) ) ) , ( 19 , 20 ) ) ) ) , ( 59 , ( 21 , 57 ) ) ) , ( ( 39 , ( 43 , ( 40 , ( 36 , ( 37 , 38 ) ) ) ) ) , ( 41 , 42 ) ) ) , ( 27 , ( 75 , ( 30 , 74 ) ) ) ) ) , ( 25 , ( 24 , ( 22 , 23 ) ) ) ) , ( 60 , ( 76 , ( 61 , ( 78 , ( 46 , ( ( 67 , ( ( ( 44 , 45 ) , ( 65 , 66 ) ) , ( ( 64 , 68 ) , ( 77 , ( 69 , 79 ) ) ) ) ) , ( 62 , 63 ) ) ) ) ) ) ) ) , ( 26 , 72 ) ) , ( 34 , ( 49 , ( 35 , ( 51 , ( 33 , ( 32 , ( 31 , ( 50 , 52 ) ) ) ) ) ) ) ) ) , ( ( 71 , ( 47 , 48 ) ) , ( 55 , ( 53 , 54 ) ) ) ) ) );
tree tnt_179 =
 ( 1 , ( 2 , ( ( ( ( ( ( ( ( 29 , ( ( ( 3 , ( 4 , 7 ) ) , ( 5 , 6 ) ) , ( 70 , ( 10 , ( 9 , 28 ) ) ) ) ) , ( 8 , 73 ) ) , ( ( ( ( 56 , ( 58 , ( ( 13 , ( ( 17 , ( 11 , 14 ) ) , ( 12 , ( 16 , ( 15 , 18 ) ) ) ) ) , ( 19 , 20 ) ) ) ) , ( 59 , ( 21 , 57 ) ) ) , ( ( 39 , ( 43 , ( 40 , ( 36 , ( 37 , 38 ) ) ) ) ) , ( 41 , 42 ) ) ) , ( 27 , ( 75 , ( 30 , 74 ) ) ) ) ) , ( 25 , ( 24 , ( 22 , 23 ) ) ) ) , ( 60 , ( 76 , ( 61 , ( 78 , ( 46 , ( ( 67 , ( ( ( 44 , 45 ) , ( 65 , 66 ) ) , ( 64 , ( 77 , ( 68 , ( 69 , 79 ) ) ) ) ) ) , ( 62 , 63 ) ) ) ) ) ) ) ) , ( 26 , 72 ) ) , ( 34 , ( 49 , ( 35 , ( 51 , ( 33 , ( 32 , ( 31 , ( 50 , 52 ) ) ) ) ) ) ) ) ) , ( ( 71 , ( 47 , 48 ) ) , ( 55 , ( 53 , 54 ) ) ) ) ) );
tree tnt_180 =
 ( 1 , ( 2 , ( ( ( ( ( ( ( ( 29 , ( ( ( 3 , ( 4 , 7 ) ) , ( 5 , 6 ) ) , ( 70 , ( 10 , ( 9 , 28 ) ) ) ) ) , ( 8 , 73 ) ) , ( ( ( ( 56 , ( 58 , ( ( 13 , ( ( 17 , ( 11 , 14 ) ) , ( 12 , ( 16 , ( 15 , 18 ) ) ) ) ) , ( 19 , 20 ) ) ) ) , ( 59 , ( 21 , 57 ) ) ) , ( ( 39 , ( 43 , ( 40 , ( 36 , ( 37 , 38 ) ) ) ) ) , ( 41 , 42 ) ) ) , ( 27 , ( 75 , ( 30 , 74 ) ) ) ) ) , ( 25 , ( 24 , ( 22 , 23 ) ) ) ) , ( 60 , ( 76 , ( 61 , ( 78 , ( 46 , ( ( 67 , ( ( ( 68 , ( 44 , 45 ) ) , ( 65 , 66 ) ) , ( 64 , ( 77 , ( 69 , 79 ) ) ) ) ) , ( 62 , 63 ) ) ) ) ) ) ) ) , ( 26 , 72 ) ) , ( 34 , ( 49 , ( 35 , ( 51 , ( 33 , ( 32 , ( 31 , ( 50 , 52 ) ) ) ) ) ) ) ) ) , ( ( 71 , ( 47 , 48 ) ) , ( 55 , ( 53 , 54 ) ) ) ) ) );
tree tnt_181 =
 ( 1 , ( 2 , ( ( ( ( ( ( ( ( 29 , ( ( ( 3 , ( 5 , 6 ) ) , ( 4 , 7 ) ) , ( 9 , ( 10 , 28 ) ) ) ) , ( 8 , 73 ) ) , ( ( ( ( 56 , ( 58 , ( ( 13 , ( ( 70 , ( 17 , ( 11 , 14 ) ) ) , ( 12 , ( 16 , ( 15 , 18 ) ) ) ) ) , ( 19 , 20 ) ) ) ) , ( 59 , ( 21 , 57 ) ) ) , ( ( 39 , ( 43 , ( 40 , ( 36 , ( 37 , 38 ) ) ) ) ) , ( 41 , 42 ) ) ) , ( 27 , ( 75 , ( 30 , 74 ) ) ) ) ) , ( 25 , ( 24 , ( 22 , 23 ) ) ) ) , ( 60 , ( 76 , ( 61 , ( 78 , ( 46 , ( ( 67 , ( ( ( 44 , 45 ) , ( 65 , 66 ) ) , ( ( 64 , 68 ) , ( 79 , ( 69 , 77 ) ) ) ) ) , ( 62 , 63 ) ) ) ) ) ) ) ) , ( 26 , 72 ) ) , ( 34 , ( 49 , ( 35 , ( 51 , ( 33 , ( 32 , ( 31 , ( 50 , 52 ) ) ) ) ) ) ) ) ) , ( ( 71 , ( 47 , 48 ) ) , ( 55 , ( 53 , 54 ) ) ) ) ) );
tree tnt_182 =
 ( 1 , ( 2 , ( ( ( 26 , ( 72 , ( ( ( ( ( 29 , ( ( ( 3 , ( 5 , 6 ) ) , ( 4 , 7 ) ) , ( 9 , ( 10 , 28 ) ) ) ) , ( 8 , 73 ) ) , ( ( ( ( 56 , ( 58 , ( ( 13 , ( ( 70 , ( 17 , ( 11 , 14 ) ) ) , ( 12 , ( 16 , ( 15 , 18 ) ) ) ) ) , ( 19 , 20 ) ) ) ) , ( 59 , ( 21 , 57 ) ) ) , ( ( 39 , ( 43 , ( 40 , ( 36 , ( 37 , 38 ) ) ) ) ) , ( 41 , 42 ) ) ) , ( 27 , ( 75 , ( 30 , 74 ) ) ) ) ) , ( 25 , ( 24 , ( 22 , 23 ) ) ) ) , ( 60 , ( 76 , ( 61 , ( 78 , ( 46 , ( ( 67 , ( ( ( 44 , 45 ) , ( 65 , 66 ) ) , ( ( 64 , 68 ) , ( 79 , ( 69 , 77 ) ) ) ) ) , ( 62 , 63 ) ) ) ) ) ) ) ) ) ) , ( 34 , ( 49 , ( 35 , ( 51 , ( 33 , ( 32 , ( 31 , ( 50 , 52 ) ) ) ) ) ) ) ) ) , ( ( 71 , ( 47 , 48 ) ) , ( 55 , ( 53 , 54 ) ) ) ) ) );
tree tnt_183 =
 ( 1 , ( 2 , ( ( ( ( ( ( ( ( 29 , ( ( ( 3 , ( 5 , 6 ) ) , ( 4 , 7 ) ) , ( 9 , ( 10 , 28 ) ) ) ) , ( 8 , 73 ) ) , ( ( ( ( 56 , ( 58 , ( ( 13 , ( ( 70 , ( 17 , ( 11 , 14 ) ) ) , ( 12 , ( 16 , ( 15 , 18 ) ) ) ) ) , ( 19 , 20 ) ) ) ) , ( 59 , ( 21 , 57 ) ) ) , ( ( 39 , ( 43 , ( 40 , ( 36 , ( 37 , 38 ) ) ) ) ) , ( 41 , 42 ) ) ) , ( 27 , ( 75 , ( 30 , 74 ) ) ) ) ) , ( 25 , ( 24 , ( 22 , 23 ) ) ) ) , ( 60 , ( 76 , ( 61 , ( 78 , ( 46 , ( ( 67 , ( ( ( 44 , 45 ) , ( 65 , 66 ) ) , ( ( 64 , 68 ) , ( 79 , ( 69 , 77 ) ) ) ) ) , ( 62 , 63 ) ) ) ) ) ) ) ) , ( 26 , 72 ) ) , ( 34 , ( 49 , ( 35 , ( 51 , ( 33 , ( 32 , ( 31 , ( 50 , 52 ) ) ) ) ) ) ) ) ) , ( ( 71 , ( 47 , 48 ) ) , ( 53 , ( 54 , 55 ) ) ) ) ) );
tree tnt_184 =
 ( 1 , ( 2 , ( ( ( ( ( ( ( ( 29 , ( ( ( 3 , ( 5 , 6 ) ) , ( 4 , 7 ) ) , ( 9 , ( 10 , 28 ) ) ) ) , ( 8 , 73 ) ) , ( ( ( ( 56 , ( 58 , ( ( 13 , ( ( 70 , ( 17 , ( 11 , 14 ) ) ) , ( 12 , ( 16 , ( 15 , 18 ) ) ) ) ) , ( 19 , 20 ) ) ) ) , ( 59 , ( 21 , 57 ) ) ) , ( ( 39 , ( 43 , ( 40 , ( 36 , ( 37 , 38 ) ) ) ) ) , ( 41 , 42 ) ) ) , ( 27 , ( 75 , ( 30 , 74 ) ) ) ) ) , ( 25 , ( 24 , ( 22 , 23 ) ) ) ) , ( 60 , ( 76 , ( 61 , ( 78 , ( 46 , ( ( 67 , ( ( ( 44 , 45 ) , ( 65 , 66 ) ) , ( ( 64 , 68 ) , ( 79 , ( 69 , 77 ) ) ) ) ) , ( 62 , 63 ) ) ) ) ) ) ) ) , ( 26 , 72 ) ) , ( 34 , ( 49 , ( 35 , ( 51 , ( 33 , ( 32 , ( 31 , ( 50 , 52 ) ) ) ) ) ) ) ) ) , ( ( 71 , ( 47 , 48 ) ) , ( 54 , ( 53 , 55 ) ) ) ) ) );
tree tnt_185 =
 ( 1 , ( 2 , ( ( ( ( ( ( ( ( 29 , ( ( ( 3 , ( 5 , 6 ) ) , ( 4 , 7 ) ) , ( 9 , ( 10 , 28 ) ) ) ) , ( 8 , 73 ) ) , ( ( ( ( 58 , ( ( 13 , ( ( 70 , ( 17 , ( 11 , 14 ) ) ) , ( 12 , ( 16 , ( 15 , 18 ) ) ) ) ) , ( 19 , 20 ) ) ) , ( 59 , ( 56 , ( 21 , 57 ) ) ) ) , ( ( 39 , ( 43 , ( 40 , ( 36 , ( 37 , 38 ) ) ) ) ) , ( 41 , 42 ) ) ) , ( 27 , ( 75 , ( 30 , 74 ) ) ) ) ) , ( 25 , ( 24 , ( 22 , 23 ) ) ) ) , ( 60 , ( 76 , ( 61 , ( 78 , ( 46 , ( ( 67 , ( ( ( 44 , 45 ) , ( 65 , 66 ) ) , ( ( 64 , 68 ) , ( 79 , ( 69 , 77 ) ) ) ) ) , ( 62 , 63 ) ) ) ) ) ) ) ) , ( 26 , 72 ) ) , ( 34 , ( 49 , ( 35 , ( 51 , ( 33 , ( 32 , ( 31 , ( 50 , 52 ) ) ) ) ) ) ) ) ) , ( ( 71 , ( 47 , 48 ) ) , ( 55 , ( 53 , 54 ) ) ) ) ) );
tree tnt_186 =
 ( 1 , ( 2 , ( ( ( ( ( ( ( ( 29 , ( ( ( 3 , ( 5 , 6 ) ) , ( 4 , 7 ) ) , ( 9 , ( 10 , 28 ) ) ) ) , ( 8 , 73 ) ) , ( ( ( ( 56 , ( 58 , ( ( 13 , ( ( 70 , ( 17 , ( 11 , 14 ) ) ) , ( 12 , ( 16 , ( 15 , 18 ) ) ) ) ) , ( 19 , 20 ) ) ) ) , ( 59 , ( 21 , 57 ) ) ) , ( ( 39 , ( 43 , ( 40 , ( 36 , ( 37 , 38 ) ) ) ) ) , ( 41 , 42 ) ) ) , ( 27 , ( 75 , ( 30 , 74 ) ) ) ) ) , ( 25 , ( 24 , ( 22 , 23 ) ) ) ) , ( 60 , ( 76 , ( 61 , ( 78 , ( 46 , ( ( 67 , ( ( 68 , ( ( 44 , 45 ) , ( 65 , 66 ) ) ) , ( 64 , ( 79 , ( 69 , 77 ) ) ) ) ) , ( 62 , 63 ) ) ) ) ) ) ) ) , ( 26 , 72 ) ) , ( 34 , ( 49 , ( 35 , ( 51 , ( 33 , ( 32 , ( 31 , ( 50 , 52 ) ) ) ) ) ) ) ) ) , ( ( 71 , ( 47 , 48 ) ) , ( 55 , ( 53 , 54 ) ) ) ) ) );
tree tnt_187 =
 ( 1 , ( 2 , ( ( ( ( ( ( ( ( 29 , ( ( ( 3 , ( 5 , 6 ) ) , ( 4 , 7 ) ) , ( 9 , ( 10 , 28 ) ) ) ) , ( 8 , 73 ) ) , ( ( ( ( 56 , ( 58 , ( ( 13 , ( ( 70 , ( 17 , ( 11 , 14 ) ) ) , ( 12 , ( 16 , ( 15 , 18 ) ) ) ) ) , ( 19 , 20 ) ) ) ) , ( 59 , ( 21 , 57 ) ) ) , ( ( 39 , ( 43 , ( 40 , ( 36 , ( 37 , 38 ) ) ) ) ) , ( 41 , 42 ) ) ) , ( 27 , ( 75 , ( 30 , 74 ) ) ) ) ) , ( 25 , ( 24 , ( 22 , 23 ) ) ) ) , ( 60 , ( 76 , ( 61 , ( 78 , ( 46 , ( ( 67 , ( ( ( 68 , ( 44 , 45 ) ) , ( 65 , 66 ) ) , ( 64 , ( 79 , ( 69 , 77 ) ) ) ) ) , ( 62 , 63 ) ) ) ) ) ) ) ) , ( 26 , 72 ) ) , ( 34 , ( 49 , ( 35 , ( 51 , ( 33 , ( 32 , ( 31 , ( 50 , 52 ) ) ) ) ) ) ) ) ) , ( ( 71 , ( 47 , 48 ) ) , ( 55 , ( 53 , 54 ) ) ) ) ) );
tree tnt_188 =
 ( 1 , ( 2 , ( ( ( ( ( ( ( ( 29 , ( ( ( 3 , ( 5 , 6 ) ) , ( 4 , 7 ) ) , ( 70 , ( 9 , ( 10 , 28 ) ) ) ) ) , ( 8 , 73 ) ) , ( ( ( ( 56 , ( 58 , ( ( 13 , ( ( 17 , ( 11 , 14 ) ) , ( 12 , ( 16 , ( 15 , 18 ) ) ) ) ) , ( 19 , 20 ) ) ) ) , ( 59 , ( 21 , 57 ) ) ) , ( ( 39 , ( 43 , ( 40 , ( 36 , ( 37 , 38 ) ) ) ) ) , ( 41 , 42 ) ) ) , ( 27 , ( 75 , ( 30 , 74 ) ) ) ) ) , ( 25 , ( 24 , ( 22 , 23 ) ) ) ) , ( 60 , ( 76 , ( 61 , ( 78 , ( 46 , ( ( 67 , ( ( ( 44 , 45 ) , ( 65 , 66 ) ) , ( ( 64 , 68 ) , ( 79 , ( 69 , 77 ) ) ) ) ) , ( 62 , 63 ) ) ) ) ) ) ) ) , ( 26 , 72 ) ) , ( 34 , ( 49 , ( 35 , ( 51 , ( 33 , ( 32 , ( 31 , ( 50 , 52 ) ) ) ) ) ) ) ) ) , ( ( 71 , ( 47 , 48 ) ) , ( 55 , ( 53 , 54 ) ) ) ) ) );
tree tnt_189 =
 ( 1 , ( 2 , ( ( ( ( ( ( ( ( 29 , ( ( ( 3 , ( 5 , 6 ) ) , ( 4 , 7 ) ) , ( 9 , ( 10 , 28 ) ) ) ) , ( 8 , 73 ) ) , ( ( ( ( 56 , ( 58 , ( ( 70 , ( 13 , ( ( 17 , ( 11 , 14 ) ) , ( 12 , ( 16 , ( 15 , 18 ) ) ) ) ) ) , ( 19 , 20 ) ) ) ) , ( 59 , ( 21 , 57 ) ) ) , ( ( 39 , ( 43 , ( 40 , ( 36 , ( 37 , 38 ) ) ) ) ) , ( 41 , 42 ) ) ) , ( 27 , ( 75 , ( 30 , 74 ) ) ) ) ) , ( 25 , ( 24 , ( 22 , 23 ) ) ) ) , ( 60 , ( 76 , ( 61 , ( 78 , ( 46 , ( ( 67 , ( ( ( 44 , 45 ) , ( 65 , 66 ) ) , ( ( 64 , 68 ) , ( 79 , ( 69 , 77 ) ) ) ) ) , ( 62 , 63 ) ) ) ) ) ) ) ) , ( 26 , 72 ) ) , ( 34 , ( 49 , ( 35 , ( 51 , ( 33 , ( 32 , ( 31 , ( 50 , 52 ) ) ) ) ) ) ) ) ) , ( ( 71 , ( 47 , 48 ) ) , ( 55 , ( 53 , 54 ) ) ) ) ) );
tree tnt_190 =
 ( 1 , ( 2 , ( ( ( ( ( ( ( ( 29 , ( ( ( 3 , ( 5 , 6 ) ) , ( 4 , 7 ) ) , ( 9 , ( 10 , 28 ) ) ) ) , ( 8 , 73 ) ) , ( ( ( ( 56 , ( 58 , ( ( 13 , ( 70 , ( ( 17 , ( 11 , 14 ) ) , ( 12 , ( 16 , ( 15 , 18 ) ) ) ) ) ) , ( 19 , 20 ) ) ) ) , ( 59 , ( 21 , 57 ) ) ) , ( ( 39 , ( 43 , ( 40 , ( 36 , ( 37 , 38 ) ) ) ) ) , ( 41 , 42 ) ) ) , ( 27 , ( 75 , ( 30 , 74 ) ) ) ) ) , ( 25 , ( 24 , ( 22 , 23 ) ) ) ) , ( 60 , ( 76 , ( 61 , ( 78 , ( 46 , ( ( 67 , ( ( ( 44 , 45 ) , ( 65 , 66 ) ) , ( ( 64 , 68 ) , ( 79 , ( 69 , 77 ) ) ) ) ) , ( 62 , 63 ) ) ) ) ) ) ) ) , ( 26 , 72 ) ) , ( 34 , ( 49 , ( 35 , ( 51 , ( 33 , ( 32 , ( 31 , ( 50 , 52 ) ) ) ) ) ) ) ) ) , ( ( 71 , ( 47 , 48 ) ) , ( 55 , ( 53 , 54 ) ) ) ) ) );
tree tnt_191 =
 ( 1 , ( 2 , ( ( ( 26 , ( 72 , ( ( ( ( ( 29 , ( ( ( 3 , ( 4 , 7 ) ) , ( 5 , 6 ) ) , ( 70 , ( 10 , ( 9 , 28 ) ) ) ) ) , ( 8 , 73 ) ) , ( ( ( ( 58 , ( ( 13 , ( ( 17 , ( 11 , 14 ) ) , ( 12 , ( 16 , ( 15 , 18 ) ) ) ) ) , ( 19 , 20 ) ) ) , ( 59 , ( 56 , ( 21 , 57 ) ) ) ) , ( ( 39 , ( 43 , ( 40 , ( 36 , ( 37 , 38 ) ) ) ) ) , ( 41 , 42 ) ) ) , ( 27 , ( 75 , ( 30 , 74 ) ) ) ) ) , ( 25 , ( 24 , ( 22 , 23 ) ) ) ) , ( 60 , ( 76 , ( 61 , ( 78 , ( 46 , ( ( 67 , ( ( ( 44 , 45 ) , ( 65 , 66 ) ) , ( 79 , ( 68 , ( 64 , ( 69 , 77 ) ) ) ) ) ) , ( 62 , 63 ) ) ) ) ) ) ) ) ) ) , ( 34 , ( 49 , ( 35 , ( 51 , ( 33 , ( 32 , ( 31 , ( 50 , 52 ) ) ) ) ) ) ) ) ) , ( ( 71 , ( 47 , 48 ) ) , ( 54 , ( 53 , 55 ) ) ) ) ) );
tree tnt_192 =
 ( 1 , ( 2 , ( ( ( 26 , ( 72 , ( ( ( ( ( 29 , ( ( ( 3 , ( 4 , 7 ) ) , ( 5 , 6 ) ) , ( 70 , ( 10 , ( 9 , 28 ) ) ) ) ) , ( 8 , 73 ) ) , ( ( ( ( 58 , ( ( 13 , ( ( 17 , ( 11 , 14 ) ) , ( 12 , ( 16 , ( 15 , 18 ) ) ) ) ) , ( 19 , 20 ) ) ) , ( 59 , ( 56 , ( 21 , 57 ) ) ) ) , ( ( 39 , ( 43 , ( 40 , ( 36 , ( 37 , 38 ) ) ) ) ) , ( 41 , 42 ) ) ) , ( 27 , ( 75 , ( 30 , 74 ) ) ) ) ) , ( 25 , ( 24 , ( 22 , 23 ) ) ) ) , ( 60 , ( 76 , ( 61 , ( 78 , ( 46 , ( ( 67 , ( ( ( 44 , 45 ) , ( 65 , 66 ) ) , ( 68 , ( 64 , ( 77 , ( 69 , 79 ) ) ) ) ) ) , ( 62 , 63 ) ) ) ) ) ) ) ) ) ) , ( 34 , ( 49 , ( 35 , ( 51 , ( 33 , ( 32 , ( 31 , ( 50 , 52 ) ) ) ) ) ) ) ) ) , ( ( 71 , ( 47 , 48 ) ) , ( 54 , ( 53 , 55 ) ) ) ) ) );
tree tnt_193 =
 ( 1 , ( 2 , ( ( ( ( ( ( ( ( 29 , ( ( ( 3 , ( 4 , 7 ) ) , ( 5 , 6 ) ) , ( 70 , ( 10 , ( 9 , 28 ) ) ) ) ) , ( 8 , 73 ) ) , ( ( ( ( 58 , ( ( 13 , ( ( 17 , ( 11 , 14 ) ) , ( 12 , ( 16 , ( 15 , 18 ) ) ) ) ) , ( 19 , 20 ) ) ) , ( 59 , ( 56 , ( 21 , 57 ) ) ) ) , ( ( 39 , ( 43 , ( 40 , ( 36 , ( 37 , 38 ) ) ) ) ) , ( 41 , 42 ) ) ) , ( 27 , ( 75 , ( 30 , 74 ) ) ) ) ) , ( 25 , ( 24 , ( 22 , 23 ) ) ) ) , ( 60 , ( 76 , ( 61 , ( 78 , ( 46 , ( ( 67 , ( ( ( 44 , 45 ) , ( 65 , 66 ) ) , ( 79 , ( 68 , ( 64 , ( 69 , 77 ) ) ) ) ) ) , ( 62 , 63 ) ) ) ) ) ) ) ) , ( 26 , 72 ) ) , ( 34 , ( 49 , ( 35 , ( 51 , ( 33 , ( 32 , ( 31 , ( 50 , 52 ) ) ) ) ) ) ) ) ) , ( ( 71 , ( 47 , 48 ) ) , ( 54 , ( 53 , 55 ) ) ) ) ) );
tree tnt_194 =
 ( 1 , ( 2 , ( ( ( 26 , ( 72 , ( ( ( ( ( 29 , ( ( ( 3 , ( 5 , 6 ) ) , ( 4 , 7 ) ) , ( 70 , ( 10 , ( 9 , 28 ) ) ) ) ) , ( 8 , 73 ) ) , ( ( ( ( 58 , ( ( 13 , ( ( 17 , ( 11 , 14 ) ) , ( 12 , ( 16 , ( 15 , 18 ) ) ) ) ) , ( 19 , 20 ) ) ) , ( 59 , ( 56 , ( 21 , 57 ) ) ) ) , ( ( 39 , ( 43 , ( 40 , ( 36 , ( 37 , 38 ) ) ) ) ) , ( 41 , 42 ) ) ) , ( 27 , ( 75 , ( 30 , 74 ) ) ) ) ) , ( 25 , ( 24 , ( 22 , 23 ) ) ) ) , ( 60 , ( 76 , ( 61 , ( 78 , ( 46 , ( ( 67 , ( ( ( 44 , 45 ) , ( 65 , 66 ) ) , ( 79 , ( 68 , ( 64 , ( 69 , 77 ) ) ) ) ) ) , ( 62 , 63 ) ) ) ) ) ) ) ) ) ) , ( 34 , ( 49 , ( 35 , ( 51 , ( 33 , ( 32 , ( 31 , ( 50 , 52 ) ) ) ) ) ) ) ) ) , ( ( 71 , ( 47 , 48 ) ) , ( 54 , ( 53 , 55 ) ) ) ) ) );
tree tnt_195 =
 ( 1 , ( 2 , ( ( ( 26 , ( 72 , ( ( ( ( ( 29 , ( ( ( 5 , ( 3 , 6 ) ) , ( 4 , 7 ) ) , ( 70 , ( 10 , ( 9 , 28 ) ) ) ) ) , ( 8 , 73 ) ) , ( ( ( ( 58 , ( ( 13 , ( ( 17 , ( 11 , 14 ) ) , ( 12 , ( 16 , ( 15 , 18 ) ) ) ) ) , ( 19 , 20 ) ) ) , ( 59 , ( 56 , ( 21 , 57 ) ) ) ) , ( ( 39 , ( 43 , ( 40 , ( 36 , ( 37 , 38 ) ) ) ) ) , ( 41 , 42 ) ) ) , ( 27 , ( 75 , ( 30 , 74 ) ) ) ) ) , ( 25 , ( 24 , ( 22 , 23 ) ) ) ) , ( 60 , ( 76 , ( 61 , ( 78 , ( 46 , ( ( 67 , ( ( ( 44 , 45 ) , ( 65 , 66 ) ) , ( 79 , ( 68 , ( 64 , ( 69 , 77 ) ) ) ) ) ) , ( 62 , 63 ) ) ) ) ) ) ) ) ) ) , ( 34 , ( 49 , ( 35 , ( 51 , ( 33 , ( 32 , ( 31 , ( 50 , 52 ) ) ) ) ) ) ) ) ) , ( ( 71 , ( 47 , 48 ) ) , ( 54 , ( 53 , 55 ) ) ) ) ) );
tree tnt_196 =
 ( 1 , ( 2 , ( ( ( 26 , ( 72 , ( ( ( ( ( 29 , ( ( ( 3 , ( 4 , 7 ) ) , ( 5 , 6 ) ) , ( 70 , ( 10 , ( 9 , 28 ) ) ) ) ) , ( 8 , 73 ) ) , ( ( ( ( 58 , ( ( 13 , ( ( 17 , ( 11 , 14 ) ) , ( 12 , ( 16 , ( 15 , 18 ) ) ) ) ) , ( 19 , 20 ) ) ) , ( 59 , ( 56 , ( 21 , 57 ) ) ) ) , ( ( 39 , ( 43 , ( 40 , ( 36 , ( 37 , 38 ) ) ) ) ) , ( 41 , 42 ) ) ) , ( 27 , ( 75 , ( 30 , 74 ) ) ) ) ) , ( 25 , ( 24 , ( 22 , 23 ) ) ) ) , ( 60 , ( 76 , ( 61 , ( 78 , ( 46 , ( ( 67 , ( ( ( 44 , 45 ) , ( 65 , 66 ) ) , ( 79 , ( 68 , ( 64 , ( 69 , 77 ) ) ) ) ) ) , ( 62 , 63 ) ) ) ) ) ) ) ) ) ) , ( 34 , ( 49 , ( 35 , ( 51 , ( 33 , ( 32 , ( 31 , ( 50 , 52 ) ) ) ) ) ) ) ) ) , ( ( 71 , ( 47 , 48 ) ) , ( 55 , ( 53 , 54 ) ) ) ) ) );
tree tnt_197 =
 ( 1 , ( 2 , ( ( ( 26 , ( 72 , ( ( ( ( ( 29 , ( ( ( 3 , ( 4 , 7 ) ) , ( 5 , 6 ) ) , ( 70 , ( 10 , ( 9 , 28 ) ) ) ) ) , ( 8 , 73 ) ) , ( ( ( ( 56 , ( 58 , ( ( 13 , ( ( 17 , ( 11 , 14 ) ) , ( 12 , ( 16 , ( 15 , 18 ) ) ) ) ) , ( 19 , 20 ) ) ) ) , ( 59 , ( 21 , 57 ) ) ) , ( ( 39 , ( 43 , ( 40 , ( 36 , ( 37 , 38 ) ) ) ) ) , ( 41 , 42 ) ) ) , ( 27 , ( 75 , ( 30 , 74 ) ) ) ) ) , ( 25 , ( 24 , ( 22 , 23 ) ) ) ) , ( 60 , ( 76 , ( 61 , ( 78 , ( 46 , ( ( 67 , ( ( ( 44 , 45 ) , ( 65 , 66 ) ) , ( 79 , ( 68 , ( 64 , ( 69 , 77 ) ) ) ) ) ) , ( 62 , 63 ) ) ) ) ) ) ) ) ) ) , ( 34 , ( 49 , ( 35 , ( 51 , ( 33 , ( 32 , ( 31 , ( 50 , 52 ) ) ) ) ) ) ) ) ) , ( ( 71 , ( 47 , 48 ) ) , ( 54 , ( 53 , 55 ) ) ) ) ) );
tree tnt_198 =
 ( 1 , ( 2 , ( ( ( 26 , ( 72 , ( ( ( ( ( 29 , ( ( ( 3 , ( 4 , 7 ) ) , ( 5 , 6 ) ) , ( 70 , ( 10 , ( 9 , 28 ) ) ) ) ) , ( 8 , 73 ) ) , ( ( ( ( 58 , ( ( 13 , ( ( 17 , ( 11 , 14 ) ) , ( 12 , ( 16 , ( 15 , 18 ) ) ) ) ) , ( 19 , 20 ) ) ) , ( 59 , ( 56 , ( 21 , 57 ) ) ) ) , ( ( 39 , ( 43 , ( 40 , ( 36 , ( 37 , 38 ) ) ) ) ) , ( 41 , 42 ) ) ) , ( 27 , ( 75 , ( 30 , 74 ) ) ) ) ) , ( 25 , ( 24 , ( 22 , 23 ) ) ) ) , ( 60 , ( 76 , ( 61 , ( 78 , ( 46 , ( ( 67 , ( ( 68 , ( ( 44 , 45 ) , ( 65 , 66 ) ) ) , ( 79 , ( 64 , ( 69 , 77 ) ) ) ) ) , ( 62 , 63 ) ) ) ) ) ) ) ) ) ) , ( 34 , ( 49 , ( 35 , ( 51 , ( 33 , ( 32 , ( 31 , ( 50 , 52 ) ) ) ) ) ) ) ) ) , ( ( 71 , ( 47 , 48 ) ) , ( 54 , ( 53 , 55 ) ) ) ) ) );
tree tnt_199 =
 ( 1 , ( 2 , ( ( ( 26 , ( 72 , ( ( ( ( ( 29 , ( ( ( 3 , ( 4 , 7 ) ) , ( 5 , 6 ) ) , ( 70 , ( 10 , ( 9 , 28 ) ) ) ) ) , ( 8 , 73 ) ) , ( ( ( ( 58 , ( ( 13 , ( ( 17 , ( 11 , 14 ) ) , ( 12 , ( 16 , ( 15 , 18 ) ) ) ) ) , ( 19 , 20 ) ) ) , ( 59 , ( 56 , ( 21 , 57 ) ) ) ) , ( ( 39 , ( 43 , ( 40 , ( 36 , ( 37 , 38 ) ) ) ) ) , ( 41 , 42 ) ) ) , ( 27 , ( 75 , ( 30 , 74 ) ) ) ) ) , ( 25 , ( 24 , ( 22 , 23 ) ) ) ) , ( 60 , ( 76 , ( 61 , ( 78 , ( 46 , ( ( 67 , ( ( ( 44 , 45 ) , ( 65 , 66 ) ) , ( 79 , ( 64 , ( 69 , ( 68 , 77 ) ) ) ) ) ) , ( 62 , 63 ) ) ) ) ) ) ) ) ) ) , ( 34 , ( 49 , ( 35 , ( 51 , ( 33 , ( 32 , ( 31 , ( 50 , 52 ) ) ) ) ) ) ) ) ) , ( ( 71 , ( 47 , 48 ) ) , ( 54 , ( 53 , 55 ) ) ) ) ) );
tree tnt_200 =
 ( 1 , ( 2 , ( ( ( 26 , ( 72 , ( ( ( ( ( 29 , ( ( ( 3 , ( 4 , 7 ) ) , ( 5 , 6 ) ) , ( 10 , ( 9 , 28 ) ) ) ) , ( 8 , 73 ) ) , ( ( ( ( 58 , ( ( 70 , ( 13 , ( ( 17 , ( 11 , 14 ) ) , ( 12 , ( 16 , ( 15 , 18 ) ) ) ) ) ) , ( 19 , 20 ) ) ) , ( 59 , ( 56 , ( 21 , 57 ) ) ) ) , ( ( 39 , ( 43 , ( 40 , ( 36 , ( 37 , 38 ) ) ) ) ) , ( 41 , 42 ) ) ) , ( 27 , ( 75 , ( 30 , 74 ) ) ) ) ) , ( 25 , ( 24 , ( 22 , 23 ) ) ) ) , ( 60 , ( 76 , ( 61 , ( 78 , ( 46 , ( ( 67 , ( ( ( 44 , 45 ) , ( 65 , 66 ) ) , ( 79 , ( 68 , ( 64 , ( 69 , 77 ) ) ) ) ) ) , ( 62 , 63 ) ) ) ) ) ) ) ) ) ) , ( 34 , ( 49 , ( 35 , ( 51 , ( 33 , ( 32 , ( 31 , ( 50 , 52 ) ) ) ) ) ) ) ) ) , ( ( 71 , ( 47 , 48 ) ) , ( 54 , ( 53 , 55 ) ) ) ) ) );
tree tnt_201 =
 ( 1 , ( 2 , ( ( ( 26 , ( 72 , ( ( ( ( ( 29 , ( ( ( 5 , ( 3 , 6 ) ) , ( 4 , 7 ) ) , ( 70 , ( 10 , ( 9 , 28 ) ) ) ) ) , ( 8 , 73 ) ) , ( ( ( ( 58 , ( ( 13 , ( ( 17 , ( 11 , 14 ) ) , ( 12 , ( 16 , ( 15 , 18 ) ) ) ) ) , ( 19 , 20 ) ) ) , ( 59 , ( 56 , ( 21 , 57 ) ) ) ) , ( ( 43 , ( 39 , ( 40 , ( 36 , ( 37 , 38 ) ) ) ) ) , ( 41 , 42 ) ) ) , ( 27 , ( 75 , ( 30 , 74 ) ) ) ) ) , ( 25 , ( 24 , ( 22 , 23 ) ) ) ) , ( 60 , ( 76 , ( 61 , ( 78 , ( 46 , ( ( 67 , ( ( 68 , ( ( 44 , 45 ) , ( 65 , 66 ) ) ) , ( 64 , ( 69 , ( 77 , 79 ) ) ) ) ) , ( 62 , 63 ) ) ) ) ) ) ) ) ) ) , ( 34 , ( 49 , ( 35 , ( 51 , ( 33 , ( 32 , ( 31 , ( 50 , 52 ) ) ) ) ) ) ) ) ) , ( ( 71 , ( 47 , 48 ) ) , ( 55 , ( 53 , 54 ) ) ) ) ) );
tree tnt_202 =
 ( 1 , ( 2 , ( ( ( 26 , ( 72 , ( ( ( ( ( 29 , ( ( ( 3 , ( 5 , 6 ) ) , ( 4 , 7 ) ) , ( 70 , ( 10 , ( 9 , 28 ) ) ) ) ) , ( 8 , 73 ) ) , ( ( ( ( 58 , ( ( 13 , ( ( 17 , ( 11 , 14 ) ) , ( 12 , ( 16 , ( 15 , 18 ) ) ) ) ) , ( 19 , 20 ) ) ) , ( 59 , ( 56 , ( 21 , 57 ) ) ) ) , ( ( 43 , ( 39 , ( 40 , ( 36 , ( 37 , 38 ) ) ) ) ) , ( 41 , 42 ) ) ) , ( 27 , ( 75 , ( 30 , 74 ) ) ) ) ) , ( 25 , ( 24 , ( 22 , 23 ) ) ) ) , ( 60 , ( 76 , ( 61 , ( 78 , ( 46 , ( ( 67 , ( ( 68 , ( ( 44 , 45 ) , ( 65 , 66 ) ) ) , ( 64 , ( 69 , ( 77 , 79 ) ) ) ) ) , ( 62 , 63 ) ) ) ) ) ) ) ) ) ) , ( 34 , ( 49 , ( 35 , ( 51 , ( 33 , ( 32 , ( 31 , ( 50 , 52 ) ) ) ) ) ) ) ) ) , ( ( 71 , ( 47 , 48 ) ) , ( 55 , ( 53 , 54 ) ) ) ) ) );
tree tnt_203 =
 ( 1 , ( 2 , ( ( ( ( ( ( ( ( 29 , ( ( ( 5 , ( 3 , 6 ) ) , ( 4 , 7 ) ) , ( 70 , ( 10 , ( 9 , 28 ) ) ) ) ) , ( 8 , 73 ) ) , ( ( ( ( 58 , ( ( 13 , ( ( 17 , ( 11 , 14 ) ) , ( 12 , ( 16 , ( 15 , 18 ) ) ) ) ) , ( 19 , 20 ) ) ) , ( 59 , ( 56 , ( 21 , 57 ) ) ) ) , ( ( 43 , ( 39 , ( 40 , ( 36 , ( 37 , 38 ) ) ) ) ) , ( 41 , 42 ) ) ) , ( 27 , ( 75 , ( 30 , 74 ) ) ) ) ) , ( 25 , ( 24 , ( 22 , 23 ) ) ) ) , ( 60 , ( 76 , ( 61 , ( 78 , ( 46 , ( ( 67 , ( ( 68 , ( ( 44 , 45 ) , ( 65 , 66 ) ) ) , ( 64 , ( 69 , ( 77 , 79 ) ) ) ) ) , ( 62 , 63 ) ) ) ) ) ) ) ) , ( 26 , 72 ) ) , ( 34 , ( 49 , ( 35 , ( 51 , ( 33 , ( 32 , ( 31 , ( 50 , 52 ) ) ) ) ) ) ) ) ) , ( ( 71 , ( 47 , 48 ) ) , ( 55 , ( 53 , 54 ) ) ) ) ) );
tree tnt_204 =
 ( 1 , ( 2 , ( ( ( 26 , ( 72 , ( ( ( ( ( 29 , ( ( ( 5 , ( 3 , 6 ) ) , ( 4 , 7 ) ) , ( 70 , ( 10 , ( 9 , 28 ) ) ) ) ) , ( 8 , 73 ) ) , ( ( ( ( 58 , ( ( 13 , ( ( 17 , ( 11 , 14 ) ) , ( 12 , ( 16 , ( 15 , 18 ) ) ) ) ) , ( 19 , 20 ) ) ) , ( 59 , ( 56 , ( 21 , 57 ) ) ) ) , ( ( 43 , ( 39 , ( 40 , ( 36 , ( 37 , 38 ) ) ) ) ) , ( 41 , 42 ) ) ) , ( 27 , ( 75 , ( 30 , 74 ) ) ) ) ) , ( 25 , ( 24 , ( 22 , 23 ) ) ) ) , ( 60 , ( 76 , ( 61 , ( 78 , ( 46 , ( ( 67 , ( ( 68 , ( ( 44 , 45 ) , ( 65 , 66 ) ) ) , ( 64 , ( 69 , ( 77 , 79 ) ) ) ) ) , ( 62 , 63 ) ) ) ) ) ) ) ) ) ) , ( 34 , ( 49 , ( 35 , ( 51 , ( 33 , ( 32 , ( 31 , ( 50 , 52 ) ) ) ) ) ) ) ) ) , ( ( 71 , ( 47 , 48 ) ) , ( 53 , ( 54 , 55 ) ) ) ) ) );
tree tnt_205 =
 ( 1 , ( 2 , ( ( ( 26 , ( 72 , ( ( ( ( ( 29 , ( ( ( 5 , ( 3 , 6 ) ) , ( 4 , 7 ) ) , ( 70 , ( 10 , ( 9 , 28 ) ) ) ) ) , ( 8 , 73 ) ) , ( ( ( ( 58 , ( ( 13 , ( ( 17 , ( 11 , 14 ) ) , ( 12 , ( 16 , ( 15 , 18 ) ) ) ) ) , ( 19 , 20 ) ) ) , ( 59 , ( 56 , ( 21 , 57 ) ) ) ) , ( ( 43 , ( 39 , ( 40 , ( 36 , ( 37 , 38 ) ) ) ) ) , ( 41 , 42 ) ) ) , ( 27 , ( 75 , ( 30 , 74 ) ) ) ) ) , ( 25 , ( 24 , ( 22 , 23 ) ) ) ) , ( 60 , ( 76 , ( 61 , ( 78 , ( 46 , ( ( 67 , ( ( 68 , ( ( 44 , 45 ) , ( 65 , 66 ) ) ) , ( 64 , ( 69 , ( 77 , 79 ) ) ) ) ) , ( 62 , 63 ) ) ) ) ) ) ) ) ) ) , ( 34 , ( 49 , ( 35 , ( 51 , ( 33 , ( 32 , ( 31 , ( 50 , 52 ) ) ) ) ) ) ) ) ) , ( ( 71 , ( 47 , 48 ) ) , ( 54 , ( 53 , 55 ) ) ) ) ) );
tree tnt_206 =
 ( 1 , ( 2 , ( ( ( 26 , ( 72 , ( ( ( ( ( 29 , ( ( ( 5 , ( 3 , 6 ) ) , ( 4 , 7 ) ) , ( 70 , ( 10 , ( 9 , 28 ) ) ) ) ) , ( 8 , 73 ) ) , ( ( ( ( 58 , ( ( 13 , ( ( 17 , ( 11 , 14 ) ) , ( 12 , ( 16 , ( 15 , 18 ) ) ) ) ) , ( 19 , 20 ) ) ) , ( 59 , ( 56 , ( 21 , 57 ) ) ) ) , ( ( 43 , ( 39 , ( 40 , ( 36 , ( 37 , 38 ) ) ) ) ) , ( 41 , 42 ) ) ) , ( 27 , ( 75 , ( 30 , 74 ) ) ) ) ) , ( 25 , ( 24 , ( 22 , 23 ) ) ) ) , ( 60 , ( 76 , ( 61 , ( 78 , ( 46 , ( ( 67 , ( ( ( 44 , 45 ) , ( 65 , 66 ) ) , ( 64 , ( 68 , ( 69 , ( 77 , 79 ) ) ) ) ) ) , ( 62 , 63 ) ) ) ) ) ) ) ) ) ) , ( 34 , ( 49 , ( 35 , ( 51 , ( 33 , ( 32 , ( 31 , ( 50 , 52 ) ) ) ) ) ) ) ) ) , ( ( 71 , ( 47 , 48 ) ) , ( 55 , ( 53 , 54 ) ) ) ) ) );
tree tnt_207 =
 ( 1 , ( 2 , ( ( ( 26 , ( 72 , ( ( ( ( ( 29 , ( ( ( 5 , ( 3 , 6 ) ) , ( 4 , 7 ) ) , ( 70 , ( 10 , ( 9 , 28 ) ) ) ) ) , ( 8 , 73 ) ) , ( ( ( ( 58 , ( ( 13 , ( ( 17 , ( 11 , 14 ) ) , ( 12 , ( 16 , ( 15 , 18 ) ) ) ) ) , ( 19 , 20 ) ) ) , ( 59 , ( 56 , ( 21 , 57 ) ) ) ) , ( ( 43 , ( 39 , ( 40 , ( 36 , ( 37 , 38 ) ) ) ) ) , ( 41 , 42 ) ) ) , ( 27 , ( 75 , ( 30 , 74 ) ) ) ) ) , ( 25 , ( 24 , ( 22 , 23 ) ) ) ) , ( 60 , ( 76 , ( 61 , ( 78 , ( 46 , ( ( 67 , ( ( ( 44 , 45 ) , ( 65 , 66 ) ) , ( 64 , ( 69 , ( 68 , ( 77 , 79 ) ) ) ) ) ) , ( 62 , 63 ) ) ) ) ) ) ) ) ) ) , ( 34 , ( 49 , ( 35 , ( 51 , ( 33 , ( 32 , ( 31 , ( 50 , 52 ) ) ) ) ) ) ) ) ) , ( ( 71 , ( 47 , 48 ) ) , ( 55 , ( 53 , 54 ) ) ) ) ) );
tree tnt_208 =
 ( 1 , ( 2 , ( ( ( 26 , ( 72 , ( ( ( ( ( 29 , ( ( ( 5 , ( 3 , 6 ) ) , ( 4 , 7 ) ) , ( 70 , ( 10 , ( 9 , 28 ) ) ) ) ) , ( 8 , 73 ) ) , ( ( ( ( 58 , ( ( 13 , ( ( 17 , ( 11 , 14 ) ) , ( 12 , ( 16 , ( 15 , 18 ) ) ) ) ) , ( 19 , 20 ) ) ) , ( 59 , ( 56 , ( 21 , 57 ) ) ) ) , ( ( 43 , ( 39 , ( 40 , ( 36 , ( 37 , 38 ) ) ) ) ) , ( 41 , 42 ) ) ) , ( 27 , ( 75 , ( 30 , 74 ) ) ) ) ) , ( 25 , ( 24 , ( 22 , 23 ) ) ) ) , ( 60 , ( 76 , ( 61 , ( 78 , ( 46 , ( ( 67 , ( ( ( 68 , ( 44 , 45 ) ) , ( 65 , 66 ) ) , ( 64 , ( 69 , ( 77 , 79 ) ) ) ) ) , ( 62 , 63 ) ) ) ) ) ) ) ) ) ) , ( 34 , ( 49 , ( 35 , ( 51 , ( 33 , ( 32 , ( 31 , ( 50 , 52 ) ) ) ) ) ) ) ) ) , ( ( 71 , ( 47 , 48 ) ) , ( 55 , ( 53 , 54 ) ) ) ) ) );
tree tnt_209 =
 ( 1 , ( 2 , ( ( ( 26 , ( 72 , ( ( ( ( ( 29 , ( ( ( 5 , ( 3 , 6 ) ) , ( 4 , 7 ) ) , ( 10 , ( 9 , 28 ) ) ) ) , ( 8 , 73 ) ) , ( ( ( ( 58 , ( ( 70 , ( 13 , ( ( 17 , ( 11 , 14 ) ) , ( 12 , ( 16 , ( 15 , 18 ) ) ) ) ) ) , ( 19 , 20 ) ) ) , ( 59 , ( 56 , ( 21 , 57 ) ) ) ) , ( ( 43 , ( 39 , ( 40 , ( 36 , ( 37 , 38 ) ) ) ) ) , ( 41 , 42 ) ) ) , ( 27 , ( 75 , ( 30 , 74 ) ) ) ) ) , ( 25 , ( 24 , ( 22 , 23 ) ) ) ) , ( 60 , ( 76 , ( 61 , ( 78 , ( 46 , ( ( 67 , ( ( 68 , ( ( 44 , 45 ) , ( 65 , 66 ) ) ) , ( 64 , ( 69 , ( 77 , 79 ) ) ) ) ) , ( 62 , 63 ) ) ) ) ) ) ) ) ) ) , ( 34 , ( 49 , ( 35 , ( 51 , ( 33 , ( 32 , ( 31 , ( 50 , 52 ) ) ) ) ) ) ) ) ) , ( ( 71 , ( 47 , 48 ) ) , ( 55 , ( 53 , 54 ) ) ) ) ) );
tree tnt_210 =
 ( 1 , ( 2 , ( ( ( 26 , ( 72 , ( ( ( ( ( 29 , ( ( ( 5 , ( 3 , 6 ) ) , ( 4 , 7 ) ) , ( 10 , ( 9 , 28 ) ) ) ) , ( 8 , 73 ) ) , ( ( ( ( 58 , ( ( 13 , ( 70 , ( ( 17 , ( 11 , 14 ) ) , ( 12 , ( 16 , ( 15 , 18 ) ) ) ) ) ) , ( 19 , 20 ) ) ) , ( 59 , ( 56 , ( 21 , 57 ) ) ) ) , ( ( 43 , ( 39 , ( 40 , ( 36 , ( 37 , 38 ) ) ) ) ) , ( 41 , 42 ) ) ) , ( 27 , ( 75 , ( 30 , 74 ) ) ) ) ) , ( 25 , ( 24 , ( 22 , 23 ) ) ) ) , ( 60 , ( 76 , ( 61 , ( 78 , ( 46 , ( ( 67 , ( ( 68 , ( ( 44 , 45 ) , ( 65 , 66 ) ) ) , ( 64 , ( 69 , ( 77 , 79 ) ) ) ) ) , ( 62 , 63 ) ) ) ) ) ) ) ) ) ) , ( 34 , ( 49 , ( 35 , ( 51 , ( 33 , ( 32 , ( 31 , ( 50 , 52 ) ) ) ) ) ) ) ) ) , ( ( 71 , ( 47 , 48 ) ) , ( 55 , ( 53 , 54 ) ) ) ) ) );
tree tnt_211 =
 ( 1 , ( 2 , ( ( ( 26 , ( 72 , ( ( ( ( ( 29 , ( ( ( 6 , ( 3 , 5 ) ) , ( 4 , 7 ) ) , ( 10 , ( 9 , 28 ) ) ) ) , ( 8 , 73 ) ) , ( ( ( ( 58 , ( ( 70 , ( 13 , ( ( 17 , ( 11 , 14 ) ) , ( 12 , ( 16 , ( 15 , 18 ) ) ) ) ) ) , ( 19 , 20 ) ) ) , ( 59 , ( 56 , ( 21 , 57 ) ) ) ) , ( ( 39 , ( 43 , ( 40 , ( 36 , ( 37 , 38 ) ) ) ) ) , ( 41 , 42 ) ) ) , ( 27 , ( 75 , ( 30 , 74 ) ) ) ) ) , ( 25 , ( 24 , ( 22 , 23 ) ) ) ) , ( 60 , ( 76 , ( 61 , ( 78 , ( 46 , ( ( 67 , ( ( ( 44 , 45 ) , ( 65 , 66 ) ) , ( 64 , ( 68 , ( 77 , ( 69 , 79 ) ) ) ) ) ) , ( 62 , 63 ) ) ) ) ) ) ) ) ) ) , ( 34 , ( 49 , ( 35 , ( 51 , ( 33 , ( 32 , ( 31 , ( 50 , 52 ) ) ) ) ) ) ) ) ) , ( ( 71 , ( 47 , 48 ) ) , ( 53 , ( 54 , 55 ) ) ) ) ) );
tree tnt_212 =
 ( 1 , ( 2 , ( ( ( ( ( ( ( ( 29 , ( ( ( 6 , ( 3 , 5 ) ) , ( 4 , 7 ) ) , ( 10 , ( 9 , 28 ) ) ) ) , ( 8 , 73 ) ) , ( ( ( ( 58 , ( ( 70 , ( 13 , ( ( 17 , ( 11 , 14 ) ) , ( 12 , ( 16 , ( 15 , 18 ) ) ) ) ) ) , ( 19 , 20 ) ) ) , ( 59 , ( 56 , ( 21 , 57 ) ) ) ) , ( ( 39 , ( 43 , ( 40 , ( 36 , ( 37 , 38 ) ) ) ) ) , ( 41 , 42 ) ) ) , ( 27 , ( 75 , ( 30 , 74 ) ) ) ) ) , ( 25 , ( 24 , ( 22 , 23 ) ) ) ) , ( 60 , ( 76 , ( 61 , ( 78 , ( 46 , ( ( 67 , ( ( ( 44 , 45 ) , ( 65 , 66 ) ) , ( 64 , ( 68 , ( 77 , ( 69 , 79 ) ) ) ) ) ) , ( 62 , 63 ) ) ) ) ) ) ) ) , ( 26 , 72 ) ) , ( 34 , ( 49 , ( 35 , ( 51 , ( 33 , ( 32 , ( 31 , ( 50 , 52 ) ) ) ) ) ) ) ) ) , ( ( 71 , ( 47 , 48 ) ) , ( 53 , ( 54 , 55 ) ) ) ) ) );
tree tnt_213 =
 ( 1 , ( 2 , ( ( ( 26 , ( 72 , ( ( ( ( ( 29 , ( ( ( 6 , ( 3 , 5 ) ) , ( 4 , 7 ) ) , ( 10 , ( 9 , 28 ) ) ) ) , ( 8 , 73 ) ) , ( ( ( ( 58 , ( ( 70 , ( 13 , ( ( 17 , ( 11 , 14 ) ) , ( 12 , ( 16 , ( 15 , 18 ) ) ) ) ) ) , ( 19 , 20 ) ) ) , ( 59 , ( 56 , ( 21 , 57 ) ) ) ) , ( ( 39 , ( 43 , ( 40 , ( 36 , ( 37 , 38 ) ) ) ) ) , ( 41 , 42 ) ) ) , ( 27 , ( 75 , ( 30 , 74 ) ) ) ) ) , ( 25 , ( 24 , ( 22 , 23 ) ) ) ) , ( 60 , ( 76 , ( 61 , ( 78 , ( 46 , ( ( 67 , ( ( ( 44 , 45 ) , ( 65 , 66 ) ) , ( 64 , ( 68 , ( 77 , ( 69 , 79 ) ) ) ) ) ) , ( 62 , 63 ) ) ) ) ) ) ) ) ) ) , ( 34 , ( 49 , ( 35 , ( 51 , ( 33 , ( 32 , ( 31 , ( 50 , 52 ) ) ) ) ) ) ) ) ) , ( ( 71 , ( 47 , 48 ) ) , ( 54 , ( 53 , 55 ) ) ) ) ) );
tree tnt_214 =
 ( 1 , ( 2 , ( ( ( 26 , ( 72 , ( ( ( ( ( 29 , ( ( ( 6 , ( 3 , 5 ) ) , ( 4 , 7 ) ) , ( 10 , ( 9 , 28 ) ) ) ) , ( 8 , 73 ) ) , ( ( ( ( 58 , ( ( 70 , ( 13 , ( ( 17 , ( 11 , 14 ) ) , ( 12 , ( 16 , ( 15 , 18 ) ) ) ) ) ) , ( 19 , 20 ) ) ) , ( 59 , ( 56 , ( 21 , 57 ) ) ) ) , ( ( 39 , ( 43 , ( 40 , ( 36 , ( 37 , 38 ) ) ) ) ) , ( 41 , 42 ) ) ) , ( 27 , ( 75 , ( 30 , 74 ) ) ) ) ) , ( 25 , ( 24 , ( 22 , 23 ) ) ) ) , ( 60 , ( 76 , ( 61 , ( 78 , ( 46 , ( ( 67 , ( ( ( 44 , 45 ) , ( 65 , 66 ) ) , ( 64 , ( 68 , ( 77 , ( 69 , 79 ) ) ) ) ) ) , ( 62 , 63 ) ) ) ) ) ) ) ) ) ) , ( 34 , ( 49 , ( 35 , ( 51 , ( 33 , ( 32 , ( 31 , ( 50 , 52 ) ) ) ) ) ) ) ) ) , ( ( 71 , ( 47 , 48 ) ) , ( 55 , ( 53 , 54 ) ) ) ) ) );
tree tnt_215 =
 ( 1 , ( 2 , ( ( ( 26 , ( 72 , ( ( ( ( ( 29 , ( ( ( 6 , ( 3 , 5 ) ) , ( 4 , 7 ) ) , ( 10 , ( 9 , 28 ) ) ) ) , ( 8 , 73 ) ) , ( ( ( ( 56 , ( 58 , ( ( 70 , ( 13 , ( ( 17 , ( 11 , 14 ) ) , ( 12 , ( 16 , ( 15 , 18 ) ) ) ) ) ) , ( 19 , 20 ) ) ) ) , ( 59 , ( 21 , 57 ) ) ) , ( ( 39 , ( 43 , ( 40 , ( 36 , ( 37 , 38 ) ) ) ) ) , ( 41 , 42 ) ) ) , ( 27 , ( 75 , ( 30 , 74 ) ) ) ) ) , ( 25 , ( 24 , ( 22 , 23 ) ) ) ) , ( 60 , ( 76 , ( 61 , ( 78 , ( 46 , ( ( 67 , ( ( ( 44 , 45 ) , ( 65 , 66 ) ) , ( 64 , ( 68 , ( 77 , ( 69 , 79 ) ) ) ) ) ) , ( 62 , 63 ) ) ) ) ) ) ) ) ) ) , ( 34 , ( 49 , ( 35 , ( 51 , ( 33 , ( 32 , ( 31 , ( 50 , 52 ) ) ) ) ) ) ) ) ) , ( ( 71 , ( 47 , 48 ) ) , ( 53 , ( 54 , 55 ) ) ) ) ) );
tree tnt_216 =
 ( 1 , ( 2 , ( ( ( 26 , ( 72 , ( ( ( ( ( 29 , ( ( ( 6 , ( 3 , 5 ) ) , ( 4 , 7 ) ) , ( 10 , ( 9 , 28 ) ) ) ) , ( 8 , 73 ) ) , ( ( ( 59 , ( ( 58 , ( ( 70 , ( 13 , ( ( 17 , ( 11 , 14 ) ) , ( 12 , ( 16 , ( 15 , 18 ) ) ) ) ) ) , ( 19 , 20 ) ) ) , ( 56 , ( 21 , 57 ) ) ) ) , ( ( 39 , ( 43 , ( 40 , ( 36 , ( 37 , 38 ) ) ) ) ) , ( 41 , 42 ) ) ) , ( 27 , ( 75 , ( 30 , 74 ) ) ) ) ) , ( 25 , ( 24 , ( 22 , 23 ) ) ) ) , ( 60 , ( 76 , ( 61 , ( 78 , ( 46 , ( ( 67 , ( ( ( 44 , 45 ) , ( 65 , 66 ) ) , ( 64 , ( 68 , ( 77 , ( 69 , 79 ) ) ) ) ) ) , ( 62 , 63 ) ) ) ) ) ) ) ) ) ) , ( 34 , ( 49 , ( 35 , ( 51 , ( 33 , ( 32 , ( 31 , ( 50 , 52 ) ) ) ) ) ) ) ) ) , ( ( 71 , ( 47 , 48 ) ) , ( 53 , ( 54 , 55 ) ) ) ) ) );
tree tnt_217 =
 ( 1 , ( 2 , ( ( ( 26 , ( 72 , ( ( ( ( ( 29 , ( ( ( 6 , ( 3 , 5 ) ) , ( 4 , 7 ) ) , ( 10 , ( 9 , 28 ) ) ) ) , ( 8 , 73 ) ) , ( ( ( ( 58 , ( ( 70 , ( 13 , ( ( 17 , ( 11 , 14 ) ) , ( 12 , ( 16 , ( 15 , 18 ) ) ) ) ) ) , ( 19 , 20 ) ) ) , ( 59 , ( 56 , ( 21 , 57 ) ) ) ) , ( ( 39 , ( 43 , ( 40 , ( 36 , ( 37 , 38 ) ) ) ) ) , ( 41 , 42 ) ) ) , ( 27 , ( 75 , ( 30 , 74 ) ) ) ) ) , ( 25 , ( 24 , ( 22 , 23 ) ) ) ) , ( 60 , ( 76 , ( 61 , ( 78 , ( 46 , ( ( 67 , ( ( 68 , ( ( 44 , 45 ) , ( 65 , 66 ) ) ) , ( 64 , ( 77 , ( 69 , 79 ) ) ) ) ) , ( 62 , 63 ) ) ) ) ) ) ) ) ) ) , ( 34 , ( 49 , ( 35 , ( 51 , ( 33 , ( 32 , ( 31 , ( 50 , 52 ) ) ) ) ) ) ) ) ) , ( ( 71 , ( 47 , 48 ) ) , ( 53 , ( 54 , 55 ) ) ) ) ) );
tree tnt_218 =
 ( 1 , ( 2 , ( ( ( 26 , ( 72 , ( ( ( ( ( 29 , ( ( ( 6 , ( 3 , 5 ) ) , ( 4 , 7 ) ) , ( 10 , ( 9 , 28 ) ) ) ) , ( 8 , 73 ) ) , ( ( ( ( 58 , ( ( 70 , ( 13 , ( ( 17 , ( 11 , 14 ) ) , ( 12 , ( 16 , ( 15 , 18 ) ) ) ) ) ) , ( 19 , 20 ) ) ) , ( 59 , ( 56 , ( 21 , 57 ) ) ) ) , ( ( 39 , ( 43 , ( 40 , ( 36 , ( 37 , 38 ) ) ) ) ) , ( 41 , 42 ) ) ) , ( 27 , ( 75 , ( 30 , 74 ) ) ) ) ) , ( 25 , ( 24 , ( 22 , 23 ) ) ) ) , ( 60 , ( 76 , ( 61 , ( 78 , ( 46 , ( ( 67 , ( ( ( 68 , ( 44 , 45 ) ) , ( 65 , 66 ) ) , ( 64 , ( 77 , ( 69 , 79 ) ) ) ) ) , ( 62 , 63 ) ) ) ) ) ) ) ) ) ) , ( 34 , ( 49 , ( 35 , ( 51 , ( 33 , ( 32 , ( 31 , ( 50 , 52 ) ) ) ) ) ) ) ) ) , ( ( 71 , ( 47 , 48 ) ) , ( 53 , ( 54 , 55 ) ) ) ) ) );
tree tnt_219 =
 ( 1 , ( 2 , ( ( ( 26 , ( 72 , ( ( ( ( ( 29 , ( ( ( 6 , ( 3 , 5 ) ) , ( 4 , 7 ) ) , ( 10 , ( 9 , 28 ) ) ) ) , ( 8 , 73 ) ) , ( ( ( ( 58 , ( ( 70 , ( 13 , ( ( 17 , ( 11 , 14 ) ) , ( 12 , ( 16 , ( 15 , 18 ) ) ) ) ) ) , ( 19 , 20 ) ) ) , ( 59 , ( 56 , ( 21 , 57 ) ) ) ) , ( ( 39 , ( 43 , ( 40 , ( 36 , ( 37 , 38 ) ) ) ) ) , ( 41 , 42 ) ) ) , ( 27 , ( 75 , ( 30 , 74 ) ) ) ) ) , ( 25 , ( 24 , ( 22 , 23 ) ) ) ) , ( 60 , ( 76 , ( 61 , ( 78 , ( 46 , ( ( 67 , ( ( ( 44 , 45 ) , ( 65 , 66 ) ) , ( 68 , ( 64 , ( 77 , ( 69 , 79 ) ) ) ) ) ) , ( 62 , 63 ) ) ) ) ) ) ) ) ) ) , ( 34 , ( 49 , ( 35 , ( 51 , ( 33 , ( 32 , ( 31 , ( 50 , 52 ) ) ) ) ) ) ) ) ) , ( ( 71 , ( 47 , 48 ) ) , ( 53 , ( 54 , 55 ) ) ) ) ) );
tree tnt_220 =
 ( 1 , ( 2 , ( ( ( 26 , ( 72 , ( ( ( ( ( 29 , ( ( ( 6 , ( 3 , 5 ) ) , ( 4 , 7 ) ) , ( 70 , ( 10 , ( 9 , 28 ) ) ) ) ) , ( 8 , 73 ) ) , ( ( ( ( 58 , ( ( 13 , ( ( 17 , ( 11 , 14 ) ) , ( 12 , ( 16 , ( 15 , 18 ) ) ) ) ) , ( 19 , 20 ) ) ) , ( 59 , ( 56 , ( 21 , 57 ) ) ) ) , ( ( 39 , ( 43 , ( 40 , ( 36 , ( 37 , 38 ) ) ) ) ) , ( 41 , 42 ) ) ) , ( 27 , ( 75 , ( 30 , 74 ) ) ) ) ) , ( 25 , ( 24 , ( 22 , 23 ) ) ) ) , ( 60 , ( 76 , ( 61 , ( 78 , ( 46 , ( ( 67 , ( ( ( 44 , 45 ) , ( 65 , 66 ) ) , ( 64 , ( 68 , ( 77 , ( 69 , 79 ) ) ) ) ) ) , ( 62 , 63 ) ) ) ) ) ) ) ) ) ) , ( 34 , ( 49 , ( 35 , ( 51 , ( 33 , ( 32 , ( 31 , ( 50 , 52 ) ) ) ) ) ) ) ) ) , ( ( 71 , ( 47 , 48 ) ) , ( 53 , ( 54 , 55 ) ) ) ) ) );
tree tnt_221 =
 ( 1 , ( 2 , ( ( ( 26 , ( 72 , ( ( ( ( ( 29 , ( ( ( 3 , ( 4 , 7 ) ) , ( 5 , 6 ) ) , ( 9 , ( 10 , 28 ) ) ) ) , ( 8 , 73 ) ) , ( ( ( ( 56 , ( 58 , ( ( ( ( 17 , ( 11 , 14 ) ) , ( 12 , ( 16 , ( 15 , 18 ) ) ) ) , ( 13 , 70 ) ) , ( 19 , 20 ) ) ) ) , ( 59 , ( 21 , 57 ) ) ) , ( ( 43 , ( 39 , ( 40 , ( 36 , ( 37 , 38 ) ) ) ) ) , ( 41 , 42 ) ) ) , ( 27 , ( 75 , ( 30 , 74 ) ) ) ) ) , ( 25 , ( 24 , ( 22 , 23 ) ) ) ) , ( 60 , ( 76 , ( 61 , ( 78 , ( 46 , ( ( 67 , ( ( ( 45 , ( 44 , 68 ) ) , ( 65 , 66 ) ) , ( 64 , ( 69 , ( 77 , 79 ) ) ) ) ) , ( 62 , 63 ) ) ) ) ) ) ) ) ) ) , ( 34 , ( 49 , ( 35 , ( 51 , ( 33 , ( 32 , ( 31 , ( 50 , 52 ) ) ) ) ) ) ) ) ) , ( ( 71 , ( 47 , 48 ) ) , ( 53 , ( 54 , 55 ) ) ) ) ) );
tree tnt_222 =
 ( 1 , ( 2 , ( ( ( 26 , ( 72 , ( ( ( ( ( 29 , ( ( ( 5 , ( 3 , 6 ) ) , ( 4 , 7 ) ) , ( 9 , ( 10 , 28 ) ) ) ) , ( 8 , 73 ) ) , ( ( ( ( 56 , ( 58 , ( ( ( ( 17 , ( 11 , 14 ) ) , ( 12 , ( 16 , ( 15 , 18 ) ) ) ) , ( 13 , 70 ) ) , ( 19 , 20 ) ) ) ) , ( 59 , ( 21 , 57 ) ) ) , ( ( 43 , ( 39 , ( 40 , ( 36 , ( 37 , 38 ) ) ) ) ) , ( 41 , 42 ) ) ) , ( 27 , ( 75 , ( 30 , 74 ) ) ) ) ) , ( 25 , ( 24 , ( 22 , 23 ) ) ) ) , ( 60 , ( 76 , ( 61 , ( 78 , ( 46 , ( ( 67 , ( ( ( 45 , ( 44 , 68 ) ) , ( 65 , 66 ) ) , ( 64 , ( 69 , ( 77 , 79 ) ) ) ) ) , ( 62 , 63 ) ) ) ) ) ) ) ) ) ) , ( 34 , ( 49 , ( 35 , ( 51 , ( 33 , ( 32 , ( 31 , ( 50 , 52 ) ) ) ) ) ) ) ) ) , ( ( 71 , ( 47 , 48 ) ) , ( 53 , ( 54 , 55 ) ) ) ) ) );
tree tnt_223 =
 ( 1 , ( 2 , ( ( ( 26 , ( 72 , ( ( ( ( ( 29 , ( ( ( 3 , ( 4 , 7 ) ) , ( 5 , 6 ) ) , ( 9 , ( 10 , 28 ) ) ) ) , ( 8 , 73 ) ) , ( ( ( ( 56 , ( 58 , ( ( 13 , ( 70 , ( ( 17 , ( 11 , 14 ) ) , ( 12 , ( 16 , ( 15 , 18 ) ) ) ) ) ) , ( 19 , 20 ) ) ) ) , ( 59 , ( 21 , 57 ) ) ) , ( ( 43 , ( 39 , ( 40 , ( 36 , ( 37 , 38 ) ) ) ) ) , ( 41 , 42 ) ) ) , ( 27 , ( 75 , ( 30 , 74 ) ) ) ) ) , ( 25 , ( 24 , ( 22 , 23 ) ) ) ) , ( 60 , ( 76 , ( 61 , ( 78 , ( 46 , ( ( 67 , ( ( ( 45 , ( 44 , 68 ) ) , ( 65 , 66 ) ) , ( 64 , ( 69 , ( 77 , 79 ) ) ) ) ) , ( 62 , 63 ) ) ) ) ) ) ) ) ) ) , ( 34 , ( 49 , ( 35 , ( 51 , ( 33 , ( 32 , ( 31 , ( 50 , 52 ) ) ) ) ) ) ) ) ) , ( ( 71 , ( 47 , 48 ) ) , ( 53 , ( 54 , 55 ) ) ) ) ) );
tree tnt_224 =
 ( 1 , ( 2 , ( ( ( ( ( ( ( ( 29 , ( ( ( 3 , ( 4 , 7 ) ) , ( 5 , 6 ) ) , ( 9 , ( 10 , 28 ) ) ) ) , ( 8 , 73 ) ) , ( ( ( ( 56 , ( 58 , ( ( ( ( 17 , ( 11 , 14 ) ) , ( 12 , ( 16 , ( 15 , 18 ) ) ) ) , ( 13 , 70 ) ) , ( 19 , 20 ) ) ) ) , ( 59 , ( 21 , 57 ) ) ) , ( ( 43 , ( 39 , ( 40 , ( 36 , ( 37 , 38 ) ) ) ) ) , ( 41 , 42 ) ) ) , ( 27 , ( 75 , ( 30 , 74 ) ) ) ) ) , ( 25 , ( 24 , ( 22 , 23 ) ) ) ) , ( 60 , ( 76 , ( 61 , ( 78 , ( 46 , ( ( 67 , ( ( ( 45 , ( 44 , 68 ) ) , ( 65 , 66 ) ) , ( 64 , ( 69 , ( 77 , 79 ) ) ) ) ) , ( 62 , 63 ) ) ) ) ) ) ) ) , ( 26 , 72 ) ) , ( 34 , ( 49 , ( 35 , ( 51 , ( 33 , ( 32 , ( 31 , ( 50 , 52 ) ) ) ) ) ) ) ) ) , ( ( 71 , ( 47 , 48 ) ) , ( 53 , ( 54 , 55 ) ) ) ) ) );
tree tnt_225 =
 ( 1 , ( 2 , ( ( ( 26 , ( 72 , ( ( ( ( ( 29 , ( ( ( 3 , ( 4 , 7 ) ) , ( 5 , 6 ) ) , ( 9 , ( 10 , 28 ) ) ) ) , ( 8 , 73 ) ) , ( ( ( ( 56 , ( 58 , ( ( ( ( 17 , ( 11 , 14 ) ) , ( 12 , ( 16 , ( 15 , 18 ) ) ) ) , ( 13 , 70 ) ) , ( 19 , 20 ) ) ) ) , ( 59 , ( 21 , 57 ) ) ) , ( ( 43 , ( 39 , ( 40 , ( 36 , ( 37 , 38 ) ) ) ) ) , ( 41 , 42 ) ) ) , ( 27 , ( 75 , ( 30 , 74 ) ) ) ) ) , ( 25 , ( 24 , ( 22 , 23 ) ) ) ) , ( 60 , ( 76 , ( 61 , ( 78 , ( 46 , ( ( 67 , ( ( ( 45 , ( 44 , 68 ) ) , ( 65 , 66 ) ) , ( 64 , ( 69 , ( 77 , 79 ) ) ) ) ) , ( 62 , 63 ) ) ) ) ) ) ) ) ) ) , ( 34 , ( 49 , ( 35 , ( 51 , ( 33 , ( 32 , ( 31 , ( 50 , 52 ) ) ) ) ) ) ) ) ) , ( ( 71 , ( 47 , 48 ) ) , ( 55 , ( 53 , 54 ) ) ) ) ) );
tree tnt_226 =
 ( 1 , ( 2 , ( ( ( 26 , ( 72 , ( ( ( ( ( 29 , ( ( ( 3 , ( 4 , 7 ) ) , ( 5 , 6 ) ) , ( 9 , ( 10 , 28 ) ) ) ) , ( 8 , 73 ) ) , ( ( ( ( 56 , ( 58 , ( ( ( ( 17 , ( 11 , 14 ) ) , ( 12 , ( 16 , ( 15 , 18 ) ) ) ) , ( 13 , 70 ) ) , ( 19 , 20 ) ) ) ) , ( 59 , ( 21 , 57 ) ) ) , ( ( 43 , ( 39 , ( 40 , ( 36 , ( 37 , 38 ) ) ) ) ) , ( 41 , 42 ) ) ) , ( 27 , ( 75 , ( 30 , 74 ) ) ) ) ) , ( 25 , ( 24 , ( 22 , 23 ) ) ) ) , ( 60 , ( 76 , ( 61 , ( 78 , ( 46 , ( ( 67 , ( ( ( 44 , 45 ) , ( 65 , 66 ) ) , ( 68 , ( 64 , ( 69 , ( 77 , 79 ) ) ) ) ) ) , ( 62 , 63 ) ) ) ) ) ) ) ) ) ) , ( 34 , ( 49 , ( 35 , ( 51 , ( 33 , ( 32 , ( 31 , ( 50 , 52 ) ) ) ) ) ) ) ) ) , ( ( 71 , ( 47 , 48 ) ) , ( 53 , ( 54 , 55 ) ) ) ) ) );
tree tnt_227 =
 ( 1 , ( 2 , ( ( ( 26 , ( 72 , ( ( ( ( ( 29 , ( ( ( 3 , ( 4 , 7 ) ) , ( 5 , 6 ) ) , ( 9 , ( 10 , 28 ) ) ) ) , ( 8 , 73 ) ) , ( ( ( ( 56 , ( 58 , ( ( ( ( 17 , ( 11 , 14 ) ) , ( 12 , ( 16 , ( 15 , 18 ) ) ) ) , ( 13 , 70 ) ) , ( 19 , 20 ) ) ) ) , ( 59 , ( 21 , 57 ) ) ) , ( ( 43 , ( 39 , ( 40 , ( 36 , ( 37 , 38 ) ) ) ) ) , ( 41 , 42 ) ) ) , ( 27 , ( 75 , ( 30 , 74 ) ) ) ) ) , ( 25 , ( 24 , ( 22 , 23 ) ) ) ) , ( 60 , ( 76 , ( 61 , ( 78 , ( 46 , ( ( 67 , ( ( ( 44 , 45 ) , ( 65 , 66 ) ) , ( 64 , ( 68 , ( 69 , ( 77 , 79 ) ) ) ) ) ) , ( 62 , 63 ) ) ) ) ) ) ) ) ) ) , ( 34 , ( 49 , ( 35 , ( 51 , ( 33 , ( 32 , ( 31 , ( 50 , 52 ) ) ) ) ) ) ) ) ) , ( ( 71 , ( 47 , 48 ) ) , ( 53 , ( 54 , 55 ) ) ) ) ) );
tree tnt_228 =
 ( 1 , ( 2 , ( ( ( 26 , ( 72 , ( ( ( ( ( 29 , ( ( ( 3 , ( 4 , 7 ) ) , ( 5 , 6 ) ) , ( 9 , ( 10 , 28 ) ) ) ) , ( 8 , 73 ) ) , ( ( ( ( 56 , ( 58 , ( ( ( ( 17 , ( 11 , 14 ) ) , ( 12 , ( 16 , ( 15 , 18 ) ) ) ) , ( 13 , 70 ) ) , ( 19 , 20 ) ) ) ) , ( 59 , ( 21 , 57 ) ) ) , ( ( 43 , ( 39 , ( 40 , ( 36 , ( 37 , 38 ) ) ) ) ) , ( 41 , 42 ) ) ) , ( 27 , ( 75 , ( 30 , 74 ) ) ) ) ) , ( 25 , ( 24 , ( 22 , 23 ) ) ) ) , ( 60 , ( 76 , ( 61 , ( 78 , ( 46 , ( ( 67 , ( ( ( 44 , 45 ) , ( 65 , 66 ) ) , ( 64 , ( 69 , ( 68 , ( 77 , 79 ) ) ) ) ) ) , ( 62 , 63 ) ) ) ) ) ) ) ) ) ) , ( 34 , ( 49 , ( 35 , ( 51 , ( 33 , ( 32 , ( 31 , ( 50 , 52 ) ) ) ) ) ) ) ) ) , ( ( 71 , ( 47 , 48 ) ) , ( 53 , ( 54 , 55 ) ) ) ) ) );
tree tnt_229 =
 ( 1 , ( 2 , ( ( ( 26 , ( 72 , ( ( ( ( ( 29 , ( ( ( 3 , ( 4 , 7 ) ) , ( 5 , 6 ) ) , ( 9 , ( 10 , 28 ) ) ) ) , ( 8 , 73 ) ) , ( ( ( ( 56 , ( 58 , ( ( ( ( 17 , ( 11 , 14 ) ) , ( 12 , ( 16 , ( 15 , 18 ) ) ) ) , ( 13 , 70 ) ) , ( 19 , 20 ) ) ) ) , ( 59 , ( 21 , 57 ) ) ) , ( ( 43 , ( 39 , ( 40 , ( 36 , ( 37 , 38 ) ) ) ) ) , ( 41 , 42 ) ) ) , ( 27 , ( 75 , ( 30 , 74 ) ) ) ) ) , ( 25 , ( 24 , ( 22 , 23 ) ) ) ) , ( 60 , ( 76 , ( 61 , ( 78 , ( 46 , ( ( 67 , ( ( 68 , ( ( 44 , 45 ) , ( 65 , 66 ) ) ) , ( 64 , ( 69 , ( 77 , 79 ) ) ) ) ) , ( 62 , 63 ) ) ) ) ) ) ) ) ) ) , ( 34 , ( 49 , ( 35 , ( 51 , ( 33 , ( 32 , ( 31 , ( 50 , 52 ) ) ) ) ) ) ) ) ) , ( ( 71 , ( 47 , 48 ) ) , ( 53 , ( 54 , 55 ) ) ) ) ) );
tree tnt_230 =
 ( 1 , ( 2 , ( ( ( 26 , ( 72 , ( ( ( ( ( 29 , ( ( ( 3 , ( 4 , 7 ) ) , ( 5 , 6 ) ) , ( 9 , ( 10 , 28 ) ) ) ) , ( 8 , 73 ) ) , ( ( ( ( 56 , ( 58 , ( ( 13 , ( ( 17 , ( 11 , 14 ) ) , ( 70 , ( 12 , ( 16 , ( 15 , 18 ) ) ) ) ) ) , ( 19 , 20 ) ) ) ) , ( 59 , ( 21 , 57 ) ) ) , ( ( 43 , ( 39 , ( 40 , ( 36 , ( 37 , 38 ) ) ) ) ) , ( 41 , 42 ) ) ) , ( 27 , ( 75 , ( 30 , 74 ) ) ) ) ) , ( 25 , ( 24 , ( 22 , 23 ) ) ) ) , ( 60 , ( 76 , ( 61 , ( 78 , ( 46 , ( ( 67 , ( ( ( 45 , ( 44 , 68 ) ) , ( 65 , 66 ) ) , ( 64 , ( 69 , ( 77 , 79 ) ) ) ) ) , ( 62 , 63 ) ) ) ) ) ) ) ) ) ) , ( 34 , ( 49 , ( 35 , ( 51 , ( 33 , ( 32 , ( 31 , ( 50 , 52 ) ) ) ) ) ) ) ) ) , ( ( 71 , ( 47 , 48 ) ) , ( 53 , ( 54 , 55 ) ) ) ) ) );
tree tnt_231 =
 ( 1 , ( 2 , ( ( ( 26 , ( 72 , ( ( ( ( ( 29 , ( ( 3 , ( ( 4 , 7 ) , ( 5 , 6 ) ) ) , ( 9 , ( 28 , ( 10 , 70 ) ) ) ) ) , ( 8 , 73 ) ) , ( ( ( 59 , ( ( 58 , ( ( 13 , ( ( 17 , ( 11 , 14 ) ) , ( 12 , ( 16 , ( 15 , 18 ) ) ) ) ) , ( 19 , 20 ) ) ) , ( 56 , ( 21 , 57 ) ) ) ) , ( ( 43 , ( 39 , ( 40 , ( 36 , ( 37 , 38 ) ) ) ) ) , ( 41 , 42 ) ) ) , ( 27 , ( 75 , ( 30 , 74 ) ) ) ) ) , ( 25 , ( 24 , ( 22 , 23 ) ) ) ) , ( 60 , ( 76 , ( 61 , ( 78 , ( 46 , ( ( 67 , ( ( ( 44 , 45 ) , ( 65 , 66 ) ) , ( ( 64 , 68 ) , ( 77 , ( 69 , 79 ) ) ) ) ) , ( 62 , 63 ) ) ) ) ) ) ) ) ) ) , ( 34 , ( 49 , ( 35 , ( 51 , ( 33 , ( 32 , ( 31 , ( 50 , 52 ) ) ) ) ) ) ) ) ) , ( ( 71 , ( 47 , 48 ) ) , ( 53 , ( 54 , 55 ) ) ) ) ) );
tree tnt_232 =
 ( 1 , ( 2 , ( ( ( 26 , ( 72 , ( ( ( ( ( 29 , ( ( 3 , ( ( 4 , 7 ) , ( 5 , 6 ) ) ) , ( 9 , ( 28 , ( 10 , 70 ) ) ) ) ) , ( 8 , 73 ) ) , ( ( ( 59 , ( ( 58 , ( ( 13 , ( ( 17 , ( 11 , 14 ) ) , ( 12 , ( 16 , ( 15 , 18 ) ) ) ) ) , ( 19 , 20 ) ) ) , ( 56 , ( 21 , 57 ) ) ) ) , ( ( 43 , ( 39 , ( 40 , ( 36 , ( 37 , 38 ) ) ) ) ) , ( 41 , 42 ) ) ) , ( 27 , ( 75 , ( 30 , 74 ) ) ) ) ) , ( 25 , ( 24 , ( 22 , 23 ) ) ) ) , ( 60 , ( 76 , ( 61 , ( 78 , ( 46 , ( ( 67 , ( ( 68 , ( ( 44 , 45 ) , ( 65 , 66 ) ) ) , ( 64 , ( 77 , ( 69 , 79 ) ) ) ) ) , ( 62 , 63 ) ) ) ) ) ) ) ) ) ) , ( 34 , ( 49 , ( 35 , ( 51 , ( 33 , ( 32 , ( 31 , ( 50 , 52 ) ) ) ) ) ) ) ) ) , ( ( 71 , ( 47 , 48 ) ) , ( 53 , ( 54 , 55 ) ) ) ) ) );
tree tnt_233 =
 ( 1 , ( 2 , ( ( ( 26 , ( 72 , ( ( ( ( ( 29 , ( ( 3 , ( ( 4 , 7 ) , ( 5 , 6 ) ) ) , ( 9 , ( 28 , ( 10 , 70 ) ) ) ) ) , ( 8 , 73 ) ) , ( ( ( 59 , ( ( 58 , ( ( 13 , ( ( 17 , ( 11 , 14 ) ) , ( 12 , ( 16 , ( 15 , 18 ) ) ) ) ) , ( 19 , 20 ) ) ) , ( 56 , ( 21 , 57 ) ) ) ) , ( ( 43 , ( 39 , ( 40 , ( 36 , ( 37 , 38 ) ) ) ) ) , ( 41 , 42 ) ) ) , ( 27 , ( 75 , ( 30 , 74 ) ) ) ) ) , ( 25 , ( 24 , ( 22 , 23 ) ) ) ) , ( 60 , ( 76 , ( 61 , ( 78 , ( 46 , ( ( 67 , ( ( ( 44 , 45 ) , ( 65 , 66 ) ) , ( 64 , ( 77 , ( 68 , ( 69 , 79 ) ) ) ) ) ) , ( 62 , 63 ) ) ) ) ) ) ) ) ) ) , ( 34 , ( 49 , ( 35 , ( 51 , ( 33 , ( 32 , ( 31 , ( 50 , 52 ) ) ) ) ) ) ) ) ) , ( ( 71 , ( 47 , 48 ) ) , ( 53 , ( 54 , 55 ) ) ) ) ) );
tree tnt_234 =
 ( 1 , ( 2 , ( ( ( 26 , ( 72 , ( ( ( ( ( 29 , ( ( 3 , ( ( 4 , 7 ) , ( 5 , 6 ) ) ) , ( 9 , ( 10 , 28 ) ) ) ) , ( 8 , 73 ) ) , ( ( ( 59 , ( ( 58 , ( ( 70 , ( 13 , ( ( 17 , ( 11 , 14 ) ) , ( 12 , ( 16 , ( 15 , 18 ) ) ) ) ) ) , ( 19 , 20 ) ) ) , ( 56 , ( 21 , 57 ) ) ) ) , ( ( 43 , ( 39 , ( 40 , ( 36 , ( 37 , 38 ) ) ) ) ) , ( 41 , 42 ) ) ) , ( 27 , ( 75 , ( 30 , 74 ) ) ) ) ) , ( 25 , ( 24 , ( 22 , 23 ) ) ) ) , ( 60 , ( 76 , ( 61 , ( 78 , ( 46 , ( ( 67 , ( ( ( 44 , 45 ) , ( 65 , 66 ) ) , ( ( 64 , 68 ) , ( 77 , ( 69 , 79 ) ) ) ) ) , ( 62 , 63 ) ) ) ) ) ) ) ) ) ) , ( 34 , ( 49 , ( 35 , ( 51 , ( 33 , ( 32 , ( 31 , ( 50 , 52 ) ) ) ) ) ) ) ) ) , ( ( 71 , ( 47 , 48 ) ) , ( 53 , ( 54 , 55 ) ) ) ) ) );
tree tnt_235 =
 ( 1 , ( 2 , ( ( ( 26 , ( 72 , ( ( ( ( ( 29 , ( ( 3 , ( ( 4 , 7 ) , ( 5 , 6 ) ) ) , ( 9 , ( 10 , 28 ) ) ) ) , ( 8 , 73 ) ) , ( ( ( 59 , ( ( 58 , ( ( 13 , ( 70 , ( ( 17 , ( 11 , 14 ) ) , ( 12 , ( 16 , ( 15 , 18 ) ) ) ) ) ) , ( 19 , 20 ) ) ) , ( 56 , ( 21 , 57 ) ) ) ) , ( ( 43 , ( 39 , ( 40 , ( 36 , ( 37 , 38 ) ) ) ) ) , ( 41 , 42 ) ) ) , ( 27 , ( 75 , ( 30 , 74 ) ) ) ) ) , ( 25 , ( 24 , ( 22 , 23 ) ) ) ) , ( 60 , ( 76 , ( 61 , ( 78 , ( 46 , ( ( 67 , ( ( ( 44 , 45 ) , ( 65 , 66 ) ) , ( ( 64 , 68 ) , ( 77 , ( 69 , 79 ) ) ) ) ) , ( 62 , 63 ) ) ) ) ) ) ) ) ) ) , ( 34 , ( 49 , ( 35 , ( 51 , ( 33 , ( 32 , ( 31 , ( 50 , 52 ) ) ) ) ) ) ) ) ) , ( ( 71 , ( 47 , 48 ) ) , ( 53 , ( 54 , 55 ) ) ) ) ) );
tree tnt_236 =
 ( 1 , ( 2 , ( ( ( 26 , ( 72 , ( ( ( ( ( 29 , ( ( 3 , ( ( 4 , 7 ) , ( 5 , 6 ) ) ) , ( 9 , ( 10 , 28 ) ) ) ) , ( 8 , 73 ) ) , ( ( ( 59 , ( ( 58 , ( ( 13 , ( ( 17 , ( 11 , 14 ) ) , ( 70 , ( 12 , ( 16 , ( 15 , 18 ) ) ) ) ) ) , ( 19 , 20 ) ) ) , ( 56 , ( 21 , 57 ) ) ) ) , ( ( 43 , ( 39 , ( 40 , ( 36 , ( 37 , 38 ) ) ) ) ) , ( 41 , 42 ) ) ) , ( 27 , ( 75 , ( 30 , 74 ) ) ) ) ) , ( 25 , ( 24 , ( 22 , 23 ) ) ) ) , ( 60 , ( 76 , ( 61 , ( 78 , ( 46 , ( ( 67 , ( ( ( 44 , 45 ) , ( 65 , 66 ) ) , ( ( 64 , 68 ) , ( 77 , ( 69 , 79 ) ) ) ) ) , ( 62 , 63 ) ) ) ) ) ) ) ) ) ) , ( 34 , ( 49 , ( 35 , ( 51 , ( 33 , ( 32 , ( 31 , ( 50 , 52 ) ) ) ) ) ) ) ) ) , ( ( 71 , ( 47 , 48 ) ) , ( 53 , ( 54 , 55 ) ) ) ) ) );
tree tnt_237 =
 ( 1 , ( 2 , ( ( ( 26 , ( 72 , ( ( ( ( ( 29 , ( ( 3 , ( ( 4 , 7 ) , ( 5 , 6 ) ) ) , ( 9 , ( 10 , 28 ) ) ) ) , ( 8 , 73 ) ) , ( ( ( 59 , ( ( 58 , ( ( 13 , ( ( 70 , ( 17 , ( 11 , 14 ) ) ) , ( 12 , ( 16 , ( 15 , 18 ) ) ) ) ) , ( 19 , 20 ) ) ) , ( 56 , ( 21 , 57 ) ) ) ) , ( ( 43 , ( 39 , ( 40 , ( 36 , ( 37 , 38 ) ) ) ) ) , ( 41 , 42 ) ) ) , ( 27 , ( 75 , ( 30 , 74 ) ) ) ) ) , ( 25 , ( 24 , ( 22 , 23 ) ) ) ) , ( 60 , ( 76 , ( 61 , ( 78 , ( 46 , ( ( 67 , ( ( ( 44 , 45 ) , ( 65 , 66 ) ) , ( ( 64 , 68 ) , ( 77 , ( 69 , 79 ) ) ) ) ) , ( 62 , 63 ) ) ) ) ) ) ) ) ) ) , ( 34 , ( 49 , ( 35 , ( 51 , ( 33 , ( 32 , ( 31 , ( 50 , 52 ) ) ) ) ) ) ) ) ) , ( ( 71 , ( 47 , 48 ) ) , ( 53 , ( 54 , 55 ) ) ) ) ) );
tree tnt_238 =
 ( 1 , ( 2 , ( ( ( 26 , ( 72 , ( ( ( ( ( 29 , ( ( 3 , ( ( 4 , 7 ) , ( 5 , 6 ) ) ) , ( 9 , ( 10 , 28 ) ) ) ) , ( 8 , 73 ) ) , ( ( ( 59 , ( ( 58 , ( ( 13 , ( ( ( 11 , 14 ) , ( 17 , 70 ) ) , ( 12 , ( 16 , ( 15 , 18 ) ) ) ) ) , ( 19 , 20 ) ) ) , ( 56 , ( 21 , 57 ) ) ) ) , ( ( 43 , ( 39 , ( 40 , ( 36 , ( 37 , 38 ) ) ) ) ) , ( 41 , 42 ) ) ) , ( 27 , ( 75 , ( 30 , 74 ) ) ) ) ) , ( 25 , ( 24 , ( 22 , 23 ) ) ) ) , ( 60 , ( 76 , ( 61 , ( 78 , ( 46 , ( ( 67 , ( ( ( 44 , 45 ) , ( 65 , 66 ) ) , ( ( 64 , 68 ) , ( 77 , ( 69 , 79 ) ) ) ) ) , ( 62 , 63 ) ) ) ) ) ) ) ) ) ) , ( 34 , ( 49 , ( 35 , ( 51 , ( 33 , ( 32 , ( 31 , ( 50 , 52 ) ) ) ) ) ) ) ) ) , ( ( 71 , ( 47 , 48 ) ) , ( 53 , ( 54 , 55 ) ) ) ) ) );
tree tnt_239 =
 ( 1 , ( 2 , ( ( ( 26 , ( 72 , ( ( ( ( ( 29 , ( ( 3 , ( ( 4 , 7 ) , ( 5 , 6 ) ) ) , ( 9 , ( 10 , 28 ) ) ) ) , ( 8 , 73 ) ) , ( ( ( 59 , ( ( 58 , ( ( 13 , ( ( 17 , ( 70 , ( 11 , 14 ) ) ) , ( 12 , ( 16 , ( 15 , 18 ) ) ) ) ) , ( 19 , 20 ) ) ) , ( 56 , ( 21 , 57 ) ) ) ) , ( ( 43 , ( 39 , ( 40 , ( 36 , ( 37 , 38 ) ) ) ) ) , ( 41 , 42 ) ) ) , ( 27 , ( 75 , ( 30 , 74 ) ) ) ) ) , ( 25 , ( 24 , ( 22 , 23 ) ) ) ) , ( 60 , ( 76 , ( 61 , ( 78 , ( 46 , ( ( 67 , ( ( ( 44 , 45 ) , ( 65 , 66 ) ) , ( ( 64 , 68 ) , ( 77 , ( 69 , 79 ) ) ) ) ) , ( 62 , 63 ) ) ) ) ) ) ) ) ) ) , ( 34 , ( 49 , ( 35 , ( 51 , ( 33 , ( 32 , ( 31 , ( 50 , 52 ) ) ) ) ) ) ) ) ) , ( ( 71 , ( 47 , 48 ) ) , ( 53 , ( 54 , 55 ) ) ) ) ) );
tree tnt_240 =
 ( 1 , ( 2 , ( ( ( 26 , ( 72 , ( ( ( ( ( 29 , ( ( 3 , ( ( 4 , 7 ) , ( 5 , 6 ) ) ) , ( 9 , ( 10 , 28 ) ) ) ) , ( 8 , 73 ) ) , ( ( ( 59 , ( ( 58 , ( ( 13 , ( ( 17 , ( 11 , ( 14 , 70 ) ) ) , ( 12 , ( 16 , ( 15 , 18 ) ) ) ) ) , ( 19 , 20 ) ) ) , ( 56 , ( 21 , 57 ) ) ) ) , ( ( 43 , ( 39 , ( 40 , ( 36 , ( 37 , 38 ) ) ) ) ) , ( 41 , 42 ) ) ) , ( 27 , ( 75 , ( 30 , 74 ) ) ) ) ) , ( 25 , ( 24 , ( 22 , 23 ) ) ) ) , ( 60 , ( 76 , ( 61 , ( 78 , ( 46 , ( ( 67 , ( ( ( 44 , 45 ) , ( 65 , 66 ) ) , ( ( 64 , 68 ) , ( 77 , ( 69 , 79 ) ) ) ) ) , ( 62 , 63 ) ) ) ) ) ) ) ) ) ) , ( 34 , ( 49 , ( 35 , ( 51 , ( 33 , ( 32 , ( 31 , ( 50 , 52 ) ) ) ) ) ) ) ) ) , ( ( 71 , ( 47 , 48 ) ) , ( 53 , ( 54 , 55 ) ) ) ) ) );
tree tnt_241 =
 ( 1 , ( 2 , ( ( ( ( ( ( ( ( 29 , ( ( 3 , ( ( 4 , 7 ) , ( 5 , 6 ) ) ) , ( ( 9 , 28 ) , ( 10 , 70 ) ) ) ) , ( 8 , 73 ) ) , ( ( ( 59 , ( ( 58 , ( ( 13 , ( ( 17 , ( 11 , 14 ) ) , ( 12 , ( 16 , ( 15 , 18 ) ) ) ) ) , ( 19 , 20 ) ) ) , ( 56 , ( 21 , 57 ) ) ) ) , ( ( 43 , ( 39 , ( 40 , ( 36 , ( 37 , 38 ) ) ) ) ) , ( 41 , 42 ) ) ) , ( 27 , ( 75 , ( 30 , 74 ) ) ) ) ) , ( 25 , ( 24 , ( 22 , 23 ) ) ) ) , ( 60 , ( 76 , ( 61 , ( 78 , ( 46 , ( ( 67 , ( ( ( 44 , 45 ) , ( 65 , 66 ) ) , ( ( 64 , 68 ) , ( 79 , ( 69 , 77 ) ) ) ) ) , ( 62 , 63 ) ) ) ) ) ) ) ) , ( 26 , 72 ) ) , ( 34 , ( 49 , ( 35 , ( 51 , ( 33 , ( 32 , ( 31 , ( 50 , 52 ) ) ) ) ) ) ) ) ) , ( ( 71 , ( 47 , 48 ) ) , ( 53 , ( 54 , 55 ) ) ) ) ) );
tree tnt_242 =
 ( 1 , ( 2 , ( ( ( ( ( ( ( ( 29 , ( ( 3 , ( ( 4 , 7 ) , ( 5 , 6 ) ) ) , ( ( 9 , 28 ) , ( 10 , 70 ) ) ) ) , ( 8 , 73 ) ) , ( ( ( 59 , ( ( 58 , ( ( 13 , ( ( 17 , ( 11 , 14 ) ) , ( 12 , ( 16 , ( 15 , 18 ) ) ) ) ) , ( 19 , 20 ) ) ) , ( 56 , ( 21 , 57 ) ) ) ) , ( ( 43 , ( 39 , ( 40 , ( 36 , ( 37 , 38 ) ) ) ) ) , ( 41 , 42 ) ) ) , ( 27 , ( 75 , ( 30 , 74 ) ) ) ) ) , ( 25 , ( 24 , ( 22 , 23 ) ) ) ) , ( 60 , ( 76 , ( 61 , ( 78 , ( 46 , ( ( 67 , ( ( 68 , ( ( 44 , 45 ) , ( 65 , 66 ) ) ) , ( 64 , ( 79 , ( 69 , 77 ) ) ) ) ) , ( 62 , 63 ) ) ) ) ) ) ) ) , ( 26 , 72 ) ) , ( 34 , ( 49 , ( 35 , ( 51 , ( 33 , ( 32 , ( 31 , ( 50 , 52 ) ) ) ) ) ) ) ) ) , ( ( 71 , ( 47 , 48 ) ) , ( 53 , ( 54 , 55 ) ) ) ) ) );
tree tnt_243 =
 ( 1 , ( 2 , ( ( ( ( ( ( ( ( 29 , ( ( 3 , ( ( 4 , 7 ) , ( 5 , 6 ) ) ) , ( 10 , ( 9 , 28 ) ) ) ) , ( 8 , 73 ) ) , ( ( ( 59 , ( ( 58 , ( ( 70 , ( 13 , ( ( 17 , ( 11 , 14 ) ) , ( 12 , ( 16 , ( 15 , 18 ) ) ) ) ) ) , ( 19 , 20 ) ) ) , ( 56 , ( 21 , 57 ) ) ) ) , ( ( 43 , ( 39 , ( 40 , ( 36 , ( 37 , 38 ) ) ) ) ) , ( 41 , 42 ) ) ) , ( 27 , ( 75 , ( 30 , 74 ) ) ) ) ) , ( 25 , ( 24 , ( 22 , 23 ) ) ) ) , ( 60 , ( 76 , ( 61 , ( 78 , ( 46 , ( ( 67 , ( ( ( 44 , 45 ) , ( 65 , 66 ) ) , ( ( 64 , 68 ) , ( 79 , ( 69 , 77 ) ) ) ) ) , ( 62 , 63 ) ) ) ) ) ) ) ) , ( 26 , 72 ) ) , ( 34 , ( 49 , ( 35 , ( 51 , ( 33 , ( 32 , ( 31 , ( 50 , 52 ) ) ) ) ) ) ) ) ) , ( ( 71 , ( 47 , 48 ) ) , ( 53 , ( 54 , 55 ) ) ) ) ) );
tree tnt_244 =
 ( 1 , ( 2 , ( ( ( ( ( ( ( ( 29 , ( ( 3 , ( ( 4 , 7 ) , ( 5 , 6 ) ) ) , ( 10 , ( 9 , 28 ) ) ) ) , ( 8 , 73 ) ) , ( ( ( 59 , ( ( 58 , ( ( 13 , ( 70 , ( ( 17 , ( 11 , 14 ) ) , ( 12 , ( 16 , ( 15 , 18 ) ) ) ) ) ) , ( 19 , 20 ) ) ) , ( 56 , ( 21 , 57 ) ) ) ) , ( ( 43 , ( 39 , ( 40 , ( 36 , ( 37 , 38 ) ) ) ) ) , ( 41 , 42 ) ) ) , ( 27 , ( 75 , ( 30 , 74 ) ) ) ) ) , ( 25 , ( 24 , ( 22 , 23 ) ) ) ) , ( 60 , ( 76 , ( 61 , ( 78 , ( 46 , ( ( 67 , ( ( ( 44 , 45 ) , ( 65 , 66 ) ) , ( ( 64 , 68 ) , ( 79 , ( 69 , 77 ) ) ) ) ) , ( 62 , 63 ) ) ) ) ) ) ) ) , ( 26 , 72 ) ) , ( 34 , ( 49 , ( 35 , ( 51 , ( 33 , ( 32 , ( 31 , ( 50 , 52 ) ) ) ) ) ) ) ) ) , ( ( 71 , ( 47 , 48 ) ) , ( 53 , ( 54 , 55 ) ) ) ) ) );
tree tnt_245 =
 ( 1 , ( 2 , ( ( ( ( ( ( ( ( 29 , ( ( 3 , ( ( 4 , 7 ) , ( 5 , 6 ) ) ) , ( 10 , ( 9 , 28 ) ) ) ) , ( 8 , 73 ) ) , ( ( ( 59 , ( ( 58 , ( ( 13 , ( ( 17 , ( 11 , 14 ) ) , ( 70 , ( 12 , ( 16 , ( 15 , 18 ) ) ) ) ) ) , ( 19 , 20 ) ) ) , ( 56 , ( 21 , 57 ) ) ) ) , ( ( 43 , ( 39 , ( 40 , ( 36 , ( 37 , 38 ) ) ) ) ) , ( 41 , 42 ) ) ) , ( 27 , ( 75 , ( 30 , 74 ) ) ) ) ) , ( 25 , ( 24 , ( 22 , 23 ) ) ) ) , ( 60 , ( 76 , ( 61 , ( 78 , ( 46 , ( ( 67 , ( ( ( 44 , 45 ) , ( 65 , 66 ) ) , ( ( 64 , 68 ) , ( 79 , ( 69 , 77 ) ) ) ) ) , ( 62 , 63 ) ) ) ) ) ) ) ) , ( 26 , 72 ) ) , ( 34 , ( 49 , ( 35 , ( 51 , ( 33 , ( 32 , ( 31 , ( 50 , 52 ) ) ) ) ) ) ) ) ) , ( ( 71 , ( 47 , 48 ) ) , ( 53 , ( 54 , 55 ) ) ) ) ) );
tree tnt_246 =
 ( 1 , ( 2 , ( ( ( ( ( ( ( ( 29 , ( ( 3 , ( ( 4 , 7 ) , ( 5 , 6 ) ) ) , ( 10 , ( 9 , 28 ) ) ) ) , ( 8 , 73 ) ) , ( ( ( 59 , ( ( 58 , ( ( 13 , ( ( 70 , ( 17 , ( 11 , 14 ) ) ) , ( 12 , ( 16 , ( 15 , 18 ) ) ) ) ) , ( 19 , 20 ) ) ) , ( 56 , ( 21 , 57 ) ) ) ) , ( ( 43 , ( 39 , ( 40 , ( 36 , ( 37 , 38 ) ) ) ) ) , ( 41 , 42 ) ) ) , ( 27 , ( 75 , ( 30 , 74 ) ) ) ) ) , ( 25 , ( 24 , ( 22 , 23 ) ) ) ) , ( 60 , ( 76 , ( 61 , ( 78 , ( 46 , ( ( 67 , ( ( ( 44 , 45 ) , ( 65 , 66 ) ) , ( ( 64 , 68 ) , ( 79 , ( 69 , 77 ) ) ) ) ) , ( 62 , 63 ) ) ) ) ) ) ) ) , ( 26 , 72 ) ) , ( 34 , ( 49 , ( 35 , ( 51 , ( 33 , ( 32 , ( 31 , ( 50 , 52 ) ) ) ) ) ) ) ) ) , ( ( 71 , ( 47 , 48 ) ) , ( 53 , ( 54 , 55 ) ) ) ) ) );
tree tnt_247 =
 ( 1 , ( 2 , ( ( ( ( ( ( ( ( 29 , ( ( 3 , ( ( 4 , 7 ) , ( 5 , 6 ) ) ) , ( 10 , ( 9 , 28 ) ) ) ) , ( 8 , 73 ) ) , ( ( ( 59 , ( ( 58 , ( ( 13 , ( ( ( 11 , 14 ) , ( 17 , 70 ) ) , ( 12 , ( 16 , ( 15 , 18 ) ) ) ) ) , ( 19 , 20 ) ) ) , ( 56 , ( 21 , 57 ) ) ) ) , ( ( 43 , ( 39 , ( 40 , ( 36 , ( 37 , 38 ) ) ) ) ) , ( 41 , 42 ) ) ) , ( 27 , ( 75 , ( 30 , 74 ) ) ) ) ) , ( 25 , ( 24 , ( 22 , 23 ) ) ) ) , ( 60 , ( 76 , ( 61 , ( 78 , ( 46 , ( ( 67 , ( ( ( 44 , 45 ) , ( 65 , 66 ) ) , ( ( 64 , 68 ) , ( 79 , ( 69 , 77 ) ) ) ) ) , ( 62 , 63 ) ) ) ) ) ) ) ) , ( 26 , 72 ) ) , ( 34 , ( 49 , ( 35 , ( 51 , ( 33 , ( 32 , ( 31 , ( 50 , 52 ) ) ) ) ) ) ) ) ) , ( ( 71 , ( 47 , 48 ) ) , ( 53 , ( 54 , 55 ) ) ) ) ) );
tree tnt_248 =
 ( 1 , ( 2 , ( ( ( ( ( ( ( ( 29 , ( ( 3 , ( ( 4 , 7 ) , ( 5 , 6 ) ) ) , ( 10 , ( 9 , 28 ) ) ) ) , ( 8 , 73 ) ) , ( ( ( 59 , ( ( 58 , ( ( 13 , ( ( 17 , ( 70 , ( 11 , 14 ) ) ) , ( 12 , ( 16 , ( 15 , 18 ) ) ) ) ) , ( 19 , 20 ) ) ) , ( 56 , ( 21 , 57 ) ) ) ) , ( ( 43 , ( 39 , ( 40 , ( 36 , ( 37 , 38 ) ) ) ) ) , ( 41 , 42 ) ) ) , ( 27 , ( 75 , ( 30 , 74 ) ) ) ) ) , ( 25 , ( 24 , ( 22 , 23 ) ) ) ) , ( 60 , ( 76 , ( 61 , ( 78 , ( 46 , ( ( 67 , ( ( ( 44 , 45 ) , ( 65 , 66 ) ) , ( ( 64 , 68 ) , ( 79 , ( 69 , 77 ) ) ) ) ) , ( 62 , 63 ) ) ) ) ) ) ) ) , ( 26 , 72 ) ) , ( 34 , ( 49 , ( 35 , ( 51 , ( 33 , ( 32 , ( 31 , ( 50 , 52 ) ) ) ) ) ) ) ) ) , ( ( 71 , ( 47 , 48 ) ) , ( 53 , ( 54 , 55 ) ) ) ) ) );
tree tnt_249 =
 ( 1 , ( 2 , ( ( ( ( ( ( ( ( 29 , ( ( 3 , ( ( 4 , 7 ) , ( 5 , 6 ) ) ) , ( 10 , ( 9 , 28 ) ) ) ) , ( 8 , 73 ) ) , ( ( ( 59 , ( ( 58 , ( ( 13 , ( ( 17 , ( 11 , ( 14 , 70 ) ) ) , ( 12 , ( 16 , ( 15 , 18 ) ) ) ) ) , ( 19 , 20 ) ) ) , ( 56 , ( 21 , 57 ) ) ) ) , ( ( 43 , ( 39 , ( 40 , ( 36 , ( 37 , 38 ) ) ) ) ) , ( 41 , 42 ) ) ) , ( 27 , ( 75 , ( 30 , 74 ) ) ) ) ) , ( 25 , ( 24 , ( 22 , 23 ) ) ) ) , ( 60 , ( 76 , ( 61 , ( 78 , ( 46 , ( ( 67 , ( ( ( 44 , 45 ) , ( 65 , 66 ) ) , ( ( 64 , 68 ) , ( 79 , ( 69 , 77 ) ) ) ) ) , ( 62 , 63 ) ) ) ) ) ) ) ) , ( 26 , 72 ) ) , ( 34 , ( 49 , ( 35 , ( 51 , ( 33 , ( 32 , ( 31 , ( 50 , 52 ) ) ) ) ) ) ) ) ) , ( ( 71 , ( 47 , 48 ) ) , ( 53 , ( 54 , 55 ) ) ) ) ) );
tree tnt_250 =
 ( 1 , ( 2 , ( ( ( ( ( ( ( ( 29 , ( ( ( 3 , ( 5 , 6 ) ) , ( 4 , 7 ) ) , ( ( 9 , 28 ) , ( 10 , 70 ) ) ) ) , ( 8 , 73 ) ) , ( ( ( 59 , ( ( 58 , ( ( 13 , ( ( 17 , ( 11 , 14 ) ) , ( 12 , ( 16 , ( 15 , 18 ) ) ) ) ) , ( 19 , 20 ) ) ) , ( 56 , ( 21 , 57 ) ) ) ) , ( ( 43 , ( 39 , ( 40 , ( 36 , ( 37 , 38 ) ) ) ) ) , ( 41 , 42 ) ) ) , ( 27 , ( 75 , ( 30 , 74 ) ) ) ) ) , ( 25 , ( 24 , ( 22 , 23 ) ) ) ) , ( 60 , ( 76 , ( 61 , ( 78 , ( 46 , ( ( 67 , ( ( ( 44 , 45 ) , ( 65 , 66 ) ) , ( ( 64 , 68 ) , ( 79 , ( 69 , 77 ) ) ) ) ) , ( 62 , 63 ) ) ) ) ) ) ) ) , ( 26 , 72 ) ) , ( 34 , ( 49 , ( 35 , ( 51 , ( 33 , ( 32 , ( 31 , ( 50 , 52 ) ) ) ) ) ) ) ) ) , ( ( 71 , ( 47 , 48 ) ) , ( 53 , ( 54 , 55 ) ) ) ) ) );
tree tnt_251 =
 ( 1 , ( 2 , ( ( ( ( ( ( ( ( 29 , ( ( ( 6 , ( 3 , 5 ) ) , ( 4 , 7 ) ) , ( 10 , ( 28 , ( 9 , 70 ) ) ) ) ) , ( 8 , 73 ) ) , ( ( ( ( 58 , ( ( 13 , ( ( 17 , ( 11 , 14 ) ) , ( 12 , ( 16 , ( 15 , 18 ) ) ) ) ) , ( 19 , 20 ) ) ) , ( 59 , ( 56 , ( 21 , 57 ) ) ) ) , ( ( 39 , ( 43 , ( 40 , ( 36 , ( 37 , 38 ) ) ) ) ) , ( 41 , 42 ) ) ) , ( 27 , ( 75 , ( 30 , 74 ) ) ) ) ) , ( 25 , ( 24 , ( 22 , 23 ) ) ) ) , ( 60 , ( 76 , ( 61 , ( 78 , ( 46 , ( ( 67 , ( ( ( 45 , ( 44 , 68 ) ) , ( 65 , 66 ) ) , ( 64 , ( 79 , ( 69 , 77 ) ) ) ) ) , ( 62 , 63 ) ) ) ) ) ) ) ) , ( 26 , 72 ) ) , ( 34 , ( 49 , ( 35 , ( 51 , ( 33 , ( 32 , ( 31 , ( 50 , 52 ) ) ) ) ) ) ) ) ) , ( ( 71 , ( 47 , 48 ) ) , ( 53 , ( 54 , 55 ) ) ) ) ) );
tree tnt_252 =
 ( 1 , ( 2 , ( ( ( 26 , ( 72 , ( ( ( ( ( 29 , ( ( ( 6 , ( 3 , 5 ) ) , ( 4 , 7 ) ) , ( 10 , ( 28 , ( 9 , 70 ) ) ) ) ) , ( 8 , 73 ) ) , ( ( ( ( 58 , ( ( 13 , ( ( 17 , ( 11 , 14 ) ) , ( 12 , ( 16 , ( 15 , 18 ) ) ) ) ) , ( 19 , 20 ) ) ) , ( 59 , ( 56 , ( 21 , 57 ) ) ) ) , ( ( 39 , ( 43 , ( 40 , ( 36 , ( 37 , 38 ) ) ) ) ) , ( 41 , 42 ) ) ) , ( 27 , ( 75 , ( 30 , 74 ) ) ) ) ) , ( 25 , ( 24 , ( 22 , 23 ) ) ) ) , ( 60 , ( 76 , ( 61 , ( 78 , ( 46 , ( ( 67 , ( ( ( 45 , ( 44 , 68 ) ) , ( 65 , 66 ) ) , ( 64 , ( 79 , ( 69 , 77 ) ) ) ) ) , ( 62 , 63 ) ) ) ) ) ) ) ) ) ) , ( 34 , ( 49 , ( 35 , ( 51 , ( 33 , ( 32 , ( 31 , ( 50 , 52 ) ) ) ) ) ) ) ) ) , ( ( 71 , ( 47 , 48 ) ) , ( 53 , ( 54 , 55 ) ) ) ) ) );
tree tnt_253 =
 ( 1 , ( 2 , ( ( ( ( ( ( ( ( 29 , ( ( ( 6 , ( 3 , 5 ) ) , ( 4 , 7 ) ) , ( 10 , ( 28 , ( 9 , 70 ) ) ) ) ) , ( 8 , 73 ) ) , ( ( ( ( 58 , ( ( 13 , ( ( 17 , ( 11 , 14 ) ) , ( 12 , ( 16 , ( 15 , 18 ) ) ) ) ) , ( 19 , 20 ) ) ) , ( 59 , ( 56 , ( 21 , 57 ) ) ) ) , ( ( 39 , ( 43 , ( 40 , ( 36 , ( 37 , 38 ) ) ) ) ) , ( 41 , 42 ) ) ) , ( 27 , ( 75 , ( 30 , 74 ) ) ) ) ) , ( 25 , ( 24 , ( 22 , 23 ) ) ) ) , ( 60 , ( 76 , ( 61 , ( 78 , ( 46 , ( ( 67 , ( ( ( 45 , ( 44 , 68 ) ) , ( 65 , 66 ) ) , ( 64 , ( 79 , ( 69 , 77 ) ) ) ) ) , ( 62 , 63 ) ) ) ) ) ) ) ) , ( 26 , 72 ) ) , ( 34 , ( 49 , ( 35 , ( 51 , ( 33 , ( 32 , ( 31 , ( 50 , 52 ) ) ) ) ) ) ) ) ) , ( ( 71 , ( 47 , 48 ) ) , ( 54 , ( 53 , 55 ) ) ) ) ) );
tree tnt_254 =
 ( 1 , ( 2 , ( ( ( ( ( ( ( ( 29 , ( ( ( 6 , ( 3 , 5 ) ) , ( 4 , 7 ) ) , ( 10 , ( 28 , ( 9 , 70 ) ) ) ) ) , ( 8 , 73 ) ) , ( ( ( ( 58 , ( ( 13 , ( ( 17 , ( 11 , 14 ) ) , ( 12 , ( 16 , ( 15 , 18 ) ) ) ) ) , ( 19 , 20 ) ) ) , ( 59 , ( 56 , ( 21 , 57 ) ) ) ) , ( ( 39 , ( 43 , ( 40 , ( 36 , ( 37 , 38 ) ) ) ) ) , ( 41 , 42 ) ) ) , ( 27 , ( 75 , ( 30 , 74 ) ) ) ) ) , ( 25 , ( 24 , ( 22 , 23 ) ) ) ) , ( 60 , ( 76 , ( 61 , ( 78 , ( 46 , ( ( 67 , ( ( ( 45 , ( 44 , 68 ) ) , ( 65 , 66 ) ) , ( 64 , ( 79 , ( 69 , 77 ) ) ) ) ) , ( 62 , 63 ) ) ) ) ) ) ) ) , ( 26 , 72 ) ) , ( 34 , ( 49 , ( 35 , ( 51 , ( 33 , ( 32 , ( 31 , ( 50 , 52 ) ) ) ) ) ) ) ) ) , ( ( 71 , ( 47 , 48 ) ) , ( 55 , ( 53 , 54 ) ) ) ) ) );
tree tnt_255 =
 ( 1 , ( 2 , ( ( ( ( ( ( ( ( 29 , ( ( ( 6 , ( 3 , 5 ) ) , ( 4 , 7 ) ) , ( 10 , ( 28 , ( 9 , 70 ) ) ) ) ) , ( 8 , 73 ) ) , ( ( ( ( 56 , ( 58 , ( ( 13 , ( ( 17 , ( 11 , 14 ) ) , ( 12 , ( 16 , ( 15 , 18 ) ) ) ) ) , ( 19 , 20 ) ) ) ) , ( 59 , ( 21 , 57 ) ) ) , ( ( 39 , ( 43 , ( 40 , ( 36 , ( 37 , 38 ) ) ) ) ) , ( 41 , 42 ) ) ) , ( 27 , ( 75 , ( 30 , 74 ) ) ) ) ) , ( 25 , ( 24 , ( 22 , 23 ) ) ) ) , ( 60 , ( 76 , ( 61 , ( 78 , ( 46 , ( ( 67 , ( ( ( 45 , ( 44 , 68 ) ) , ( 65 , 66 ) ) , ( 64 , ( 79 , ( 69 , 77 ) ) ) ) ) , ( 62 , 63 ) ) ) ) ) ) ) ) , ( 26 , 72 ) ) , ( 34 , ( 49 , ( 35 , ( 51 , ( 33 , ( 32 , ( 31 , ( 50 , 52 ) ) ) ) ) ) ) ) ) , ( ( 71 , ( 47 , 48 ) ) , ( 53 , ( 54 , 55 ) ) ) ) ) );
tree tnt_256 =
 ( 1 , ( 2 , ( ( ( ( ( ( ( ( 29 , ( ( ( 6 , ( 3 , 5 ) ) , ( 4 , 7 ) ) , ( 10 , ( 28 , ( 9 , 70 ) ) ) ) ) , ( 8 , 73 ) ) , ( ( ( 59 , ( ( 58 , ( ( 13 , ( ( 17 , ( 11 , 14 ) ) , ( 12 , ( 16 , ( 15 , 18 ) ) ) ) ) , ( 19 , 20 ) ) ) , ( 56 , ( 21 , 57 ) ) ) ) , ( ( 39 , ( 43 , ( 40 , ( 36 , ( 37 , 38 ) ) ) ) ) , ( 41 , 42 ) ) ) , ( 27 , ( 75 , ( 30 , 74 ) ) ) ) ) , ( 25 , ( 24 , ( 22 , 23 ) ) ) ) , ( 60 , ( 76 , ( 61 , ( 78 , ( 46 , ( ( 67 , ( ( ( 45 , ( 44 , 68 ) ) , ( 65 , 66 ) ) , ( 64 , ( 79 , ( 69 , 77 ) ) ) ) ) , ( 62 , 63 ) ) ) ) ) ) ) ) , ( 26 , 72 ) ) , ( 34 , ( 49 , ( 35 , ( 51 , ( 33 , ( 32 , ( 31 , ( 50 , 52 ) ) ) ) ) ) ) ) ) , ( ( 71 , ( 47 , 48 ) ) , ( 53 , ( 54 , 55 ) ) ) ) ) );
tree tnt_257 =
 ( 1 , ( 2 , ( ( ( ( ( ( ( ( 29 , ( ( ( 6 , ( 3 , 5 ) ) , ( 4 , 7 ) ) , ( 10 , ( 28 , ( 9 , 70 ) ) ) ) ) , ( 8 , 73 ) ) , ( ( ( ( 58 , ( ( 13 , ( ( 17 , ( 11 , 14 ) ) , ( 12 , ( 16 , ( 15 , 18 ) ) ) ) ) , ( 19 , 20 ) ) ) , ( 59 , ( 56 , ( 21 , 57 ) ) ) ) , ( ( 39 , ( 43 , ( 40 , ( 36 , ( 37 , 38 ) ) ) ) ) , ( 41 , 42 ) ) ) , ( 27 , ( 75 , ( 30 , 74 ) ) ) ) ) , ( 25 , ( 24 , ( 22 , 23 ) ) ) ) , ( 60 , ( 76 , ( 61 , ( 78 , ( 46 , ( ( 67 , ( ( ( 44 , 45 ) , ( 65 , 66 ) ) , ( 68 , ( 64 , ( 79 , ( 69 , 77 ) ) ) ) ) ) , ( 62 , 63 ) ) ) ) ) ) ) ) , ( 26 , 72 ) ) , ( 34 , ( 49 , ( 35 , ( 51 , ( 33 , ( 32 , ( 31 , ( 50 , 52 ) ) ) ) ) ) ) ) ) , ( ( 71 , ( 47 , 48 ) ) , ( 53 , ( 54 , 55 ) ) ) ) ) );
tree tnt_258 =
 ( 1 , ( 2 , ( ( ( ( ( ( ( ( 29 , ( ( ( 6 , ( 3 , 5 ) ) , ( 4 , 7 ) ) , ( 10 , ( 28 , ( 9 , 70 ) ) ) ) ) , ( 8 , 73 ) ) , ( ( ( ( 58 , ( ( 13 , ( ( 17 , ( 11 , 14 ) ) , ( 12 , ( 16 , ( 15 , 18 ) ) ) ) ) , ( 19 , 20 ) ) ) , ( 59 , ( 56 , ( 21 , 57 ) ) ) ) , ( ( 39 , ( 43 , ( 40 , ( 36 , ( 37 , 38 ) ) ) ) ) , ( 41 , 42 ) ) ) , ( 27 , ( 75 , ( 30 , 74 ) ) ) ) ) , ( 25 , ( 24 , ( 22 , 23 ) ) ) ) , ( 60 , ( 76 , ( 61 , ( 78 , ( 46 , ( ( 67 , ( ( 68 , ( ( 44 , 45 ) , ( 65 , 66 ) ) ) , ( 64 , ( 79 , ( 69 , 77 ) ) ) ) ) , ( 62 , 63 ) ) ) ) ) ) ) ) , ( 26 , 72 ) ) , ( 34 , ( 49 , ( 35 , ( 51 , ( 33 , ( 32 , ( 31 , ( 50 , 52 ) ) ) ) ) ) ) ) ) , ( ( 71 , ( 47 , 48 ) ) , ( 53 , ( 54 , 55 ) ) ) ) ) );
tree tnt_259 =
 ( 1 , ( 2 , ( ( ( ( ( ( ( ( 29 , ( ( ( 6 , ( 3 , 5 ) ) , ( 4 , 7 ) ) , ( 10 , ( 9 , 28 ) ) ) ) , ( 8 , 73 ) ) , ( ( ( ( 58 , ( ( 70 , ( 13 , ( ( 17 , ( 11 , 14 ) ) , ( 12 , ( 16 , ( 15 , 18 ) ) ) ) ) ) , ( 19 , 20 ) ) ) , ( 59 , ( 56 , ( 21 , 57 ) ) ) ) , ( ( 39 , ( 43 , ( 40 , ( 36 , ( 37 , 38 ) ) ) ) ) , ( 41 , 42 ) ) ) , ( 27 , ( 75 , ( 30 , 74 ) ) ) ) ) , ( 25 , ( 24 , ( 22 , 23 ) ) ) ) , ( 60 , ( 76 , ( 61 , ( 78 , ( 46 , ( ( 67 , ( ( ( 45 , ( 44 , 68 ) ) , ( 65 , 66 ) ) , ( 64 , ( 79 , ( 69 , 77 ) ) ) ) ) , ( 62 , 63 ) ) ) ) ) ) ) ) , ( 26 , 72 ) ) , ( 34 , ( 49 , ( 35 , ( 51 , ( 33 , ( 32 , ( 31 , ( 50 , 52 ) ) ) ) ) ) ) ) ) , ( ( 71 , ( 47 , 48 ) ) , ( 53 , ( 54 , 55 ) ) ) ) ) );
tree tnt_260 =
 ( 1 , ( 2 , ( ( ( ( ( ( ( ( 29 , ( ( ( 6 , ( 3 , 5 ) ) , ( 4 , 7 ) ) , ( 10 , ( 9 , 28 ) ) ) ) , ( 8 , 73 ) ) , ( ( ( ( 58 , ( ( 13 , ( 70 , ( ( 17 , ( 11 , 14 ) ) , ( 12 , ( 16 , ( 15 , 18 ) ) ) ) ) ) , ( 19 , 20 ) ) ) , ( 59 , ( 56 , ( 21 , 57 ) ) ) ) , ( ( 39 , ( 43 , ( 40 , ( 36 , ( 37 , 38 ) ) ) ) ) , ( 41 , 42 ) ) ) , ( 27 , ( 75 , ( 30 , 74 ) ) ) ) ) , ( 25 , ( 24 , ( 22 , 23 ) ) ) ) , ( 60 , ( 76 , ( 61 , ( 78 , ( 46 , ( ( 67 , ( ( ( 45 , ( 44 , 68 ) ) , ( 65 , 66 ) ) , ( 64 , ( 79 , ( 69 , 77 ) ) ) ) ) , ( 62 , 63 ) ) ) ) ) ) ) ) , ( 26 , 72 ) ) , ( 34 , ( 49 , ( 35 , ( 51 , ( 33 , ( 32 , ( 31 , ( 50 , 52 ) ) ) ) ) ) ) ) ) , ( ( 71 , ( 47 , 48 ) ) , ( 53 , ( 54 , 55 ) ) ) ) ) );
tree tnt_261 =
 ( 1 , ( 2 , ( ( ( 26 , ( 72 , ( ( ( ( ( 29 , ( ( ( 5 , ( 3 , 6 ) ) , ( 4 , 7 ) ) , ( 9 , ( 28 , ( 10 , 70 ) ) ) ) ) , ( 8 , 73 ) ) , ( ( ( ( 56 , ( 58 , ( ( 13 , ( ( 17 , ( 11 , 14 ) ) , ( 12 , ( 16 , ( 15 , 18 ) ) ) ) ) , ( 19 , 20 ) ) ) ) , ( 59 , ( 21 , 57 ) ) ) , ( ( ( 40 , ( 36 , ( 37 , 38 ) ) ) , ( 39 , 43 ) ) , ( 41 , 42 ) ) ) , ( 27 , ( 75 , ( 30 , 74 ) ) ) ) ) , ( 25 , ( 24 , ( 22 , 23 ) ) ) ) , ( 60 , ( 76 , ( 61 , ( 78 , ( 46 , ( ( 67 , ( ( ( 44 , 45 ) , ( 65 , 66 ) ) , ( ( 64 , 68 ) , ( 79 , ( 69 , 77 ) ) ) ) ) , ( 62 , 63 ) ) ) ) ) ) ) ) ) ) , ( 34 , ( 49 , ( 35 , ( 51 , ( 33 , ( 32 , ( 31 , ( 50 , 52 ) ) ) ) ) ) ) ) ) , ( ( 71 , ( 47 , 48 ) ) , ( 54 , ( 53 , 55 ) ) ) ) ) );
tree tnt_262 =
 ( 1 , ( 2 , ( ( ( 26 , ( 72 , ( ( ( ( ( 29 , ( ( ( 5 , ( 3 , 6 ) ) , ( 4 , 7 ) ) , ( 9 , ( 28 , ( 10 , 70 ) ) ) ) ) , ( 8 , 73 ) ) , ( ( ( ( 56 , ( 58 , ( ( 13 , ( ( 17 , ( 11 , 14 ) ) , ( 12 , ( 16 , ( 15 , 18 ) ) ) ) ) , ( 19 , 20 ) ) ) ) , ( 59 , ( 21 , 57 ) ) ) , ( ( ( 40 , ( 36 , ( 37 , 38 ) ) ) , ( 39 , 43 ) ) , ( 41 , 42 ) ) ) , ( 27 , ( 75 , ( 30 , 74 ) ) ) ) ) , ( 25 , ( 24 , ( 22 , 23 ) ) ) ) , ( 60 , ( 76 , ( 61 , ( 78 , ( 46 , ( ( 67 , ( ( ( 44 , 45 ) , ( 65 , 66 ) ) , ( ( 79 , ( 64 , 68 ) ) , ( 69 , 77 ) ) ) ) , ( 62 , 63 ) ) ) ) ) ) ) ) ) ) , ( 34 , ( 49 , ( 35 , ( 51 , ( 33 , ( 32 , ( 31 , ( 50 , 52 ) ) ) ) ) ) ) ) ) , ( ( 71 , ( 47 , 48 ) ) , ( 54 , ( 53 , 55 ) ) ) ) ) );
tree tnt_263 =
 ( 1 , ( 2 , ( ( ( 26 , ( 72 , ( ( ( ( ( 29 , ( ( ( 3 , ( 5 , 6 ) ) , ( 4 , 7 ) ) , ( 9 , ( 28 , ( 10 , 70 ) ) ) ) ) , ( 8 , 73 ) ) , ( ( ( ( 56 , ( 58 , ( ( 13 , ( ( 17 , ( 11 , 14 ) ) , ( 12 , ( 16 , ( 15 , 18 ) ) ) ) ) , ( 19 , 20 ) ) ) ) , ( 59 , ( 21 , 57 ) ) ) , ( ( ( 40 , ( 36 , ( 37 , 38 ) ) ) , ( 39 , 43 ) ) , ( 41 , 42 ) ) ) , ( 27 , ( 75 , ( 30 , 74 ) ) ) ) ) , ( 25 , ( 24 , ( 22 , 23 ) ) ) ) , ( 60 , ( 76 , ( 61 , ( 78 , ( 46 , ( ( 67 , ( ( ( 44 , 45 ) , ( 65 , 66 ) ) , ( ( 64 , 68 ) , ( 79 , ( 69 , 77 ) ) ) ) ) , ( 62 , 63 ) ) ) ) ) ) ) ) ) ) , ( 34 , ( 49 , ( 35 , ( 51 , ( 33 , ( 32 , ( 31 , ( 50 , 52 ) ) ) ) ) ) ) ) ) , ( ( 71 , ( 47 , 48 ) ) , ( 54 , ( 53 , 55 ) ) ) ) ) );
tree tnt_264 =
 ( 1 , ( 2 , ( ( ( ( ( ( ( ( 29 , ( ( ( 5 , ( 3 , 6 ) ) , ( 4 , 7 ) ) , ( 9 , ( 28 , ( 10 , 70 ) ) ) ) ) , ( 8 , 73 ) ) , ( ( ( ( 56 , ( 58 , ( ( 13 , ( ( 17 , ( 11 , 14 ) ) , ( 12 , ( 16 , ( 15 , 18 ) ) ) ) ) , ( 19 , 20 ) ) ) ) , ( 59 , ( 21 , 57 ) ) ) , ( ( ( 40 , ( 36 , ( 37 , 38 ) ) ) , ( 39 , 43 ) ) , ( 41 , 42 ) ) ) , ( 27 , ( 75 , ( 30 , 74 ) ) ) ) ) , ( 25 , ( 24 , ( 22 , 23 ) ) ) ) , ( 60 , ( 76 , ( 61 , ( 78 , ( 46 , ( ( 67 , ( ( ( 44 , 45 ) , ( 65 , 66 ) ) , ( ( 64 , 68 ) , ( 79 , ( 69 , 77 ) ) ) ) ) , ( 62 , 63 ) ) ) ) ) ) ) ) , ( 26 , 72 ) ) , ( 34 , ( 49 , ( 35 , ( 51 , ( 33 , ( 32 , ( 31 , ( 50 , 52 ) ) ) ) ) ) ) ) ) , ( ( 71 , ( 47 , 48 ) ) , ( 54 , ( 53 , 55 ) ) ) ) ) );
tree tnt_265 =
 ( 1 , ( 2 , ( ( ( 26 , ( 72 , ( ( ( ( ( 29 , ( ( ( 5 , ( 3 , 6 ) ) , ( 4 , 7 ) ) , ( 9 , ( 28 , ( 10 , 70 ) ) ) ) ) , ( 8 , 73 ) ) , ( ( ( ( 56 , ( 58 , ( ( 13 , ( ( 17 , ( 11 , 14 ) ) , ( 12 , ( 16 , ( 15 , 18 ) ) ) ) ) , ( 19 , 20 ) ) ) ) , ( 59 , ( 21 , 57 ) ) ) , ( ( ( 40 , ( 36 , ( 37 , 38 ) ) ) , ( 39 , 43 ) ) , ( 41 , 42 ) ) ) , ( 27 , ( 75 , ( 30 , 74 ) ) ) ) ) , ( 25 , ( 24 , ( 22 , 23 ) ) ) ) , ( 60 , ( 76 , ( 61 , ( 78 , ( 46 , ( ( 67 , ( ( ( 44 , 45 ) , ( 65 , 66 ) ) , ( ( 64 , 68 ) , ( 79 , ( 69 , 77 ) ) ) ) ) , ( 62 , 63 ) ) ) ) ) ) ) ) ) ) , ( 34 , ( 49 , ( 35 , ( 51 , ( 33 , ( 32 , ( 31 , ( 50 , 52 ) ) ) ) ) ) ) ) ) , ( ( 71 , ( 47 , 48 ) ) , ( 53 , ( 54 , 55 ) ) ) ) ) );
tree tnt_266 =
 ( 1 , ( 2 , ( ( ( 26 , ( 72 , ( ( ( ( ( 29 , ( ( ( 5 , ( 3 , 6 ) ) , ( 4 , 7 ) ) , ( 9 , ( 28 , ( 10 , 70 ) ) ) ) ) , ( 8 , 73 ) ) , ( ( ( ( 56 , ( 58 , ( ( 13 , ( ( 17 , ( 11 , 14 ) ) , ( 12 , ( 16 , ( 15 , 18 ) ) ) ) ) , ( 19 , 20 ) ) ) ) , ( 59 , ( 21 , 57 ) ) ) , ( ( ( 40 , ( 36 , ( 37 , 38 ) ) ) , ( 39 , 43 ) ) , ( 41 , 42 ) ) ) , ( 27 , ( 75 , ( 30 , 74 ) ) ) ) ) , ( 25 , ( 24 , ( 22 , 23 ) ) ) ) , ( 60 , ( 76 , ( 61 , ( 78 , ( 46 , ( ( 67 , ( ( ( 44 , 45 ) , ( 65 , 66 ) ) , ( ( 64 , 68 ) , ( 79 , ( 69 , 77 ) ) ) ) ) , ( 62 , 63 ) ) ) ) ) ) ) ) ) ) , ( 34 , ( 49 , ( 35 , ( 51 , ( 33 , ( 32 , ( 31 , ( 50 , 52 ) ) ) ) ) ) ) ) ) , ( ( 71 , ( 47 , 48 ) ) , ( 55 , ( 53 , 54 ) ) ) ) ) );
tree tnt_267 =
 ( 1 , ( 2 , ( ( ( 26 , ( 72 , ( ( ( ( ( 29 , ( ( ( 5 , ( 3 , 6 ) ) , ( 4 , 7 ) ) , ( 9 , ( 28 , ( 10 , 70 ) ) ) ) ) , ( 8 , 73 ) ) , ( ( ( ( 58 , ( ( 13 , ( ( 17 , ( 11 , 14 ) ) , ( 12 , ( 16 , ( 15 , 18 ) ) ) ) ) , ( 19 , 20 ) ) ) , ( 59 , ( 56 , ( 21 , 57 ) ) ) ) , ( ( ( 40 , ( 36 , ( 37 , 38 ) ) ) , ( 39 , 43 ) ) , ( 41 , 42 ) ) ) , ( 27 , ( 75 , ( 30 , 74 ) ) ) ) ) , ( 25 , ( 24 , ( 22 , 23 ) ) ) ) , ( 60 , ( 76 , ( 61 , ( 78 , ( 46 , ( ( 67 , ( ( ( 44 , 45 ) , ( 65 , 66 ) ) , ( ( 64 , 68 ) , ( 79 , ( 69 , 77 ) ) ) ) ) , ( 62 , 63 ) ) ) ) ) ) ) ) ) ) , ( 34 , ( 49 , ( 35 , ( 51 , ( 33 , ( 32 , ( 31 , ( 50 , 52 ) ) ) ) ) ) ) ) ) , ( ( 71 , ( 47 , 48 ) ) , ( 54 , ( 53 , 55 ) ) ) ) ) );
tree tnt_268 =
 ( 1 , ( 2 , ( ( ( 26 , ( 72 , ( ( ( ( ( 29 , ( ( ( 5 , ( 3 , 6 ) ) , ( 4 , 7 ) ) , ( 9 , ( 28 , ( 10 , 70 ) ) ) ) ) , ( 8 , 73 ) ) , ( ( ( ( 56 , ( 58 , ( ( 13 , ( ( 17 , ( 11 , 14 ) ) , ( 12 , ( 16 , ( 15 , 18 ) ) ) ) ) , ( 19 , 20 ) ) ) ) , ( 59 , ( 21 , 57 ) ) ) , ( ( ( 40 , ( 36 , ( 37 , 38 ) ) ) , ( 39 , 43 ) ) , ( 41 , 42 ) ) ) , ( 27 , ( 75 , ( 30 , 74 ) ) ) ) ) , ( 25 , ( 24 , ( 22 , 23 ) ) ) ) , ( 60 , ( 76 , ( 61 , ( 78 , ( 46 , ( ( 67 , ( ( 68 , ( ( 44 , 45 ) , ( 65 , 66 ) ) ) , ( 64 , ( 79 , ( 69 , 77 ) ) ) ) ) , ( 62 , 63 ) ) ) ) ) ) ) ) ) ) , ( 34 , ( 49 , ( 35 , ( 51 , ( 33 , ( 32 , ( 31 , ( 50 , 52 ) ) ) ) ) ) ) ) ) , ( ( 71 , ( 47 , 48 ) ) , ( 54 , ( 53 , 55 ) ) ) ) ) );
tree tnt_269 =
 ( 1 , ( 2 , ( ( ( 26 , ( 72 , ( ( ( ( ( 29 , ( ( ( 5 , ( 3 , 6 ) ) , ( 4 , 7 ) ) , ( 9 , ( 28 , ( 10 , 70 ) ) ) ) ) , ( 8 , 73 ) ) , ( ( ( ( 56 , ( 58 , ( ( 13 , ( ( 17 , ( 11 , 14 ) ) , ( 12 , ( 16 , ( 15 , 18 ) ) ) ) ) , ( 19 , 20 ) ) ) ) , ( 59 , ( 21 , 57 ) ) ) , ( ( ( 40 , ( 36 , ( 37 , 38 ) ) ) , ( 39 , 43 ) ) , ( 41 , 42 ) ) ) , ( 27 , ( 75 , ( 30 , 74 ) ) ) ) ) , ( 25 , ( 24 , ( 22 , 23 ) ) ) ) , ( 60 , ( 76 , ( 61 , ( 78 , ( 46 , ( ( 67 , ( ( ( 68 , ( 44 , 45 ) ) , ( 65 , 66 ) ) , ( 64 , ( 79 , ( 69 , 77 ) ) ) ) ) , ( 62 , 63 ) ) ) ) ) ) ) ) ) ) , ( 34 , ( 49 , ( 35 , ( 51 , ( 33 , ( 32 , ( 31 , ( 50 , 52 ) ) ) ) ) ) ) ) ) , ( ( 71 , ( 47 , 48 ) ) , ( 54 , ( 53 , 55 ) ) ) ) ) );
tree tnt_270 =
 ( 1 , ( 2 , ( ( ( 26 , ( 72 , ( ( ( ( ( 29 , ( ( ( 5 , ( 3 , 6 ) ) , ( 4 , 7 ) ) , ( 9 , ( 10 , 28 ) ) ) ) , ( 8 , 73 ) ) , ( ( ( ( 56 , ( 58 , ( ( 70 , ( 13 , ( ( 17 , ( 11 , 14 ) ) , ( 12 , ( 16 , ( 15 , 18 ) ) ) ) ) ) , ( 19 , 20 ) ) ) ) , ( 59 , ( 21 , 57 ) ) ) , ( ( ( 40 , ( 36 , ( 37 , 38 ) ) ) , ( 39 , 43 ) ) , ( 41 , 42 ) ) ) , ( 27 , ( 75 , ( 30 , 74 ) ) ) ) ) , ( 25 , ( 24 , ( 22 , 23 ) ) ) ) , ( 60 , ( 76 , ( 61 , ( 78 , ( 46 , ( ( 67 , ( ( ( 44 , 45 ) , ( 65 , 66 ) ) , ( ( 64 , 68 ) , ( 79 , ( 69 , 77 ) ) ) ) ) , ( 62 , 63 ) ) ) ) ) ) ) ) ) ) , ( 34 , ( 49 , ( 35 , ( 51 , ( 33 , ( 32 , ( 31 , ( 50 , 52 ) ) ) ) ) ) ) ) ) , ( ( 71 , ( 47 , 48 ) ) , ( 54 , ( 53 , 55 ) ) ) ) ) );
tree tnt_271 =
 ( 1 , ( 2 , ( ( ( 26 , ( 72 , ( ( ( ( ( 29 , ( ( ( 3 , ( 4 , 7 ) ) , ( 5 , 6 ) ) , ( 9 , ( 10 , 28 ) ) ) ) , ( 8 , 73 ) ) , ( ( ( 59 , ( ( 58 , ( ( ( ( 17 , ( 11 , 14 ) ) , ( 12 , ( 16 , ( 15 , 18 ) ) ) ) , ( 13 , 70 ) ) , ( 19 , 20 ) ) ) , ( 56 , ( 21 , 57 ) ) ) ) , ( ( 39 , ( 43 , ( 40 , ( 36 , ( 37 , 38 ) ) ) ) ) , ( 41 , 42 ) ) ) , ( 27 , ( 75 , ( 30 , 74 ) ) ) ) ) , ( 25 , ( 24 , ( 22 , 23 ) ) ) ) , ( 60 , ( 76 , ( 61 , ( 78 , ( 46 , ( ( 67 , ( ( ( 68 , ( 44 , 45 ) ) , ( 65 , 66 ) ) , ( 64 , ( 69 , ( 77 , 79 ) ) ) ) ) , ( 62 , 63 ) ) ) ) ) ) ) ) ) ) , ( 34 , ( 49 , ( 35 , ( 51 , ( 33 , ( 32 , ( 31 , ( 50 , 52 ) ) ) ) ) ) ) ) ) , ( ( 71 , ( 47 , 48 ) ) , ( 55 , ( 53 , 54 ) ) ) ) ) );
tree tnt_272 =
 ( 1 , ( 2 , ( ( ( 26 , ( 72 , ( ( ( ( ( 29 , ( ( ( 5 , ( 3 , 6 ) ) , ( 4 , 7 ) ) , ( 9 , ( 10 , 28 ) ) ) ) , ( 8 , 73 ) ) , ( ( ( 59 , ( ( 58 , ( ( ( ( 17 , ( 11 , 14 ) ) , ( 12 , ( 16 , ( 15 , 18 ) ) ) ) , ( 13 , 70 ) ) , ( 19 , 20 ) ) ) , ( 56 , ( 21 , 57 ) ) ) ) , ( ( 39 , ( 43 , ( 40 , ( 36 , ( 37 , 38 ) ) ) ) ) , ( 41 , 42 ) ) ) , ( 27 , ( 75 , ( 30 , 74 ) ) ) ) ) , ( 25 , ( 24 , ( 22 , 23 ) ) ) ) , ( 60 , ( 76 , ( 61 , ( 78 , ( 46 , ( ( 67 , ( ( ( 68 , ( 44 , 45 ) ) , ( 65 , 66 ) ) , ( 64 , ( 69 , ( 77 , 79 ) ) ) ) ) , ( 62 , 63 ) ) ) ) ) ) ) ) ) ) , ( 34 , ( 49 , ( 35 , ( 51 , ( 33 , ( 32 , ( 31 , ( 50 , 52 ) ) ) ) ) ) ) ) ) , ( ( 71 , ( 47 , 48 ) ) , ( 55 , ( 53 , 54 ) ) ) ) ) );
tree tnt_273 =
 ( 1 , ( 2 , ( ( ( 26 , ( 72 , ( ( ( ( ( 29 , ( ( ( 3 , ( 4 , 7 ) ) , ( 5 , 6 ) ) , ( 9 , ( 10 , 28 ) ) ) ) , ( 8 , 73 ) ) , ( ( ( 59 , ( ( 58 , ( ( 13 , ( 70 , ( ( 17 , ( 11 , 14 ) ) , ( 12 , ( 16 , ( 15 , 18 ) ) ) ) ) ) , ( 19 , 20 ) ) ) , ( 56 , ( 21 , 57 ) ) ) ) , ( ( 39 , ( 43 , ( 40 , ( 36 , ( 37 , 38 ) ) ) ) ) , ( 41 , 42 ) ) ) , ( 27 , ( 75 , ( 30 , 74 ) ) ) ) ) , ( 25 , ( 24 , ( 22 , 23 ) ) ) ) , ( 60 , ( 76 , ( 61 , ( 78 , ( 46 , ( ( 67 , ( ( ( 68 , ( 44 , 45 ) ) , ( 65 , 66 ) ) , ( 64 , ( 69 , ( 77 , 79 ) ) ) ) ) , ( 62 , 63 ) ) ) ) ) ) ) ) ) ) , ( 34 , ( 49 , ( 35 , ( 51 , ( 33 , ( 32 , ( 31 , ( 50 , 52 ) ) ) ) ) ) ) ) ) , ( ( 71 , ( 47 , 48 ) ) , ( 55 , ( 53 , 54 ) ) ) ) ) );
tree tnt_274 =
 ( 1 , ( 2 , ( ( ( ( ( ( ( ( 29 , ( ( ( 3 , ( 4 , 7 ) ) , ( 5 , 6 ) ) , ( 9 , ( 10 , 28 ) ) ) ) , ( 8 , 73 ) ) , ( ( ( 59 , ( ( 58 , ( ( ( ( 17 , ( 11 , 14 ) ) , ( 12 , ( 16 , ( 15 , 18 ) ) ) ) , ( 13 , 70 ) ) , ( 19 , 20 ) ) ) , ( 56 , ( 21 , 57 ) ) ) ) , ( ( 39 , ( 43 , ( 40 , ( 36 , ( 37 , 38 ) ) ) ) ) , ( 41 , 42 ) ) ) , ( 27 , ( 75 , ( 30 , 74 ) ) ) ) ) , ( 25 , ( 24 , ( 22 , 23 ) ) ) ) , ( 60 , ( 76 , ( 61 , ( 78 , ( 46 , ( ( 67 , ( ( ( 68 , ( 44 , 45 ) ) , ( 65 , 66 ) ) , ( 64 , ( 69 , ( 77 , 79 ) ) ) ) ) , ( 62 , 63 ) ) ) ) ) ) ) ) , ( 26 , 72 ) ) , ( 34 , ( 49 , ( 35 , ( 51 , ( 33 , ( 32 , ( 31 , ( 50 , 52 ) ) ) ) ) ) ) ) ) , ( ( 71 , ( 47 , 48 ) ) , ( 55 , ( 53 , 54 ) ) ) ) ) );
tree tnt_275 =
 ( 1 , ( 2 , ( ( ( 26 , ( 72 , ( ( ( ( ( 29 , ( ( ( 3 , ( 4 , 7 ) ) , ( 5 , 6 ) ) , ( 9 , ( 10 , 28 ) ) ) ) , ( 8 , 73 ) ) , ( ( ( 59 , ( ( 58 , ( ( ( ( 17 , ( 11 , 14 ) ) , ( 12 , ( 16 , ( 15 , 18 ) ) ) ) , ( 13 , 70 ) ) , ( 19 , 20 ) ) ) , ( 56 , ( 21 , 57 ) ) ) ) , ( ( 39 , ( 43 , ( 40 , ( 36 , ( 37 , 38 ) ) ) ) ) , ( 41 , 42 ) ) ) , ( 27 , ( 75 , ( 30 , 74 ) ) ) ) ) , ( 25 , ( 24 , ( 22 , 23 ) ) ) ) , ( 60 , ( 76 , ( 61 , ( 78 , ( 46 , ( ( 67 , ( ( ( 68 , ( 44 , 45 ) ) , ( 65 , 66 ) ) , ( 64 , ( 69 , ( 77 , 79 ) ) ) ) ) , ( 62 , 63 ) ) ) ) ) ) ) ) ) ) , ( 34 , ( 49 , ( 35 , ( 51 , ( 33 , ( 32 , ( 31 , ( 50 , 52 ) ) ) ) ) ) ) ) ) , ( ( 71 , ( 47 , 48 ) ) , ( 53 , ( 54 , 55 ) ) ) ) ) );
tree tnt_276 =
 ( 1 , ( 2 , ( ( ( 26 , ( 72 , ( ( ( ( ( 29 , ( ( ( 3 , ( 4 , 7 ) ) , ( 5 , 6 ) ) , ( 9 , ( 10 , 28 ) ) ) ) , ( 8 , 73 ) ) , ( ( ( 59 , ( ( 58 , ( ( ( ( 17 , ( 11 , 14 ) ) , ( 12 , ( 16 , ( 15 , 18 ) ) ) ) , ( 13 , 70 ) ) , ( 19 , 20 ) ) ) , ( 56 , ( 21 , 57 ) ) ) ) , ( ( 39 , ( 43 , ( 40 , ( 36 , ( 37 , 38 ) ) ) ) ) , ( 41 , 42 ) ) ) , ( 27 , ( 75 , ( 30 , 74 ) ) ) ) ) , ( 25 , ( 24 , ( 22 , 23 ) ) ) ) , ( 60 , ( 76 , ( 61 , ( 78 , ( 46 , ( ( 67 , ( ( ( 68 , ( 44 , 45 ) ) , ( 65 , 66 ) ) , ( 64 , ( 69 , ( 77 , 79 ) ) ) ) ) , ( 62 , 63 ) ) ) ) ) ) ) ) ) ) , ( 34 , ( 49 , ( 35 , ( 51 , ( 33 , ( 32 , ( 31 , ( 50 , 52 ) ) ) ) ) ) ) ) ) , ( ( 71 , ( 47 , 48 ) ) , ( 54 , ( 53 , 55 ) ) ) ) ) );
tree tnt_277 =
 ( 1 , ( 2 , ( ( ( 26 , ( 72 , ( ( ( ( ( 29 , ( ( ( 3 , ( 4 , 7 ) ) , ( 5 , 6 ) ) , ( 9 , ( 10 , 28 ) ) ) ) , ( 8 , 73 ) ) , ( ( ( 59 , ( ( 58 , ( ( ( ( 17 , ( 11 , 14 ) ) , ( 12 , ( 16 , ( 15 , 18 ) ) ) ) , ( 13 , 70 ) ) , ( 19 , 20 ) ) ) , ( 56 , ( 21 , 57 ) ) ) ) , ( ( 39 , ( 43 , ( 40 , ( 36 , ( 37 , 38 ) ) ) ) ) , ( 41 , 42 ) ) ) , ( 27 , ( 75 , ( 30 , 74 ) ) ) ) ) , ( 25 , ( 24 , ( 22 , 23 ) ) ) ) , ( 60 , ( 76 , ( 61 , ( 78 , ( 46 , ( ( 67 , ( ( ( 44 , 45 ) , ( 65 , 66 ) ) , ( 68 , ( 64 , ( 69 , ( 77 , 79 ) ) ) ) ) ) , ( 62 , 63 ) ) ) ) ) ) ) ) ) ) , ( 34 , ( 49 , ( 35 , ( 51 , ( 33 , ( 32 , ( 31 , ( 50 , 52 ) ) ) ) ) ) ) ) ) , ( ( 71 , ( 47 , 48 ) ) , ( 55 , ( 53 , 54 ) ) ) ) ) );
tree tnt_278 =
 ( 1 , ( 2 , ( ( ( 26 , ( 72 , ( ( ( ( ( 29 , ( ( ( 3 , ( 4 , 7 ) ) , ( 5 , 6 ) ) , ( 9 , ( 10 , 28 ) ) ) ) , ( 8 , 73 ) ) , ( ( ( 59 , ( ( 58 , ( ( ( ( 17 , ( 11 , 14 ) ) , ( 12 , ( 16 , ( 15 , 18 ) ) ) ) , ( 13 , 70 ) ) , ( 19 , 20 ) ) ) , ( 56 , ( 21 , 57 ) ) ) ) , ( ( 39 , ( 43 , ( 40 , ( 36 , ( 37 , 38 ) ) ) ) ) , ( 41 , 42 ) ) ) , ( 27 , ( 75 , ( 30 , 74 ) ) ) ) ) , ( 25 , ( 24 , ( 22 , 23 ) ) ) ) , ( 60 , ( 76 , ( 61 , ( 78 , ( 46 , ( ( 67 , ( ( ( 44 , 45 ) , ( 65 , 66 ) ) , ( 64 , ( 69 , ( 68 , ( 77 , 79 ) ) ) ) ) ) , ( 62 , 63 ) ) ) ) ) ) ) ) ) ) , ( 34 , ( 49 , ( 35 , ( 51 , ( 33 , ( 32 , ( 31 , ( 50 , 52 ) ) ) ) ) ) ) ) ) , ( ( 71 , ( 47 , 48 ) ) , ( 55 , ( 53 , 54 ) ) ) ) ) );
tree tnt_279 =
 ( 1 , ( 2 , ( ( ( 26 , ( 72 , ( ( ( ( ( 29 , ( ( ( 3 , ( 4 , 7 ) ) , ( 5 , 6 ) ) , ( 9 , ( 10 , 28 ) ) ) ) , ( 8 , 73 ) ) , ( ( ( 59 , ( ( 58 , ( ( ( ( 17 , ( 11 , 14 ) ) , ( 12 , ( 16 , ( 15 , 18 ) ) ) ) , ( 13 , 70 ) ) , ( 19 , 20 ) ) ) , ( 56 , ( 21 , 57 ) ) ) ) , ( ( 39 , ( 43 , ( 40 , ( 36 , ( 37 , 38 ) ) ) ) ) , ( 41 , 42 ) ) ) , ( 27 , ( 75 , ( 30 , 74 ) ) ) ) ) , ( 25 , ( 24 , ( 22 , 23 ) ) ) ) , ( 60 , ( 76 , ( 61 , ( 78 , ( 46 , ( ( 67 , ( ( 68 , ( ( 44 , 45 ) , ( 65 , 66 ) ) ) , ( 64 , ( 69 , ( 77 , 79 ) ) ) ) ) , ( 62 , 63 ) ) ) ) ) ) ) ) ) ) , ( 34 , ( 49 , ( 35 , ( 51 , ( 33 , ( 32 , ( 31 , ( 50 , 52 ) ) ) ) ) ) ) ) ) , ( ( 71 , ( 47 , 48 ) ) , ( 55 , ( 53 , 54 ) ) ) ) ) );
tree tnt_280 =
 ( 1 , ( 2 , ( ( ( 26 , ( 72 , ( ( ( ( ( 29 , ( ( ( 3 , ( 4 , 7 ) ) , ( 5 , 6 ) ) , ( 9 , ( 10 , 28 ) ) ) ) , ( 8 , 73 ) ) , ( ( ( 59 , ( ( 58 , ( ( 13 , ( ( 17 , ( 11 , 14 ) ) , ( 70 , ( 12 , ( 16 , ( 15 , 18 ) ) ) ) ) ) , ( 19 , 20 ) ) ) , ( 56 , ( 21 , 57 ) ) ) ) , ( ( 39 , ( 43 , ( 40 , ( 36 , ( 37 , 38 ) ) ) ) ) , ( 41 , 42 ) ) ) , ( 27 , ( 75 , ( 30 , 74 ) ) ) ) ) , ( 25 , ( 24 , ( 22 , 23 ) ) ) ) , ( 60 , ( 76 , ( 61 , ( 78 , ( 46 , ( ( 67 , ( ( ( 68 , ( 44 , 45 ) ) , ( 65 , 66 ) ) , ( 64 , ( 69 , ( 77 , 79 ) ) ) ) ) , ( 62 , 63 ) ) ) ) ) ) ) ) ) ) , ( 34 , ( 49 , ( 35 , ( 51 , ( 33 , ( 32 , ( 31 , ( 50 , 52 ) ) ) ) ) ) ) ) ) , ( ( 71 , ( 47 , 48 ) ) , ( 55 , ( 53 , 54 ) ) ) ) ) );
tree tnt_281 =
 ( 1 , ( 2 , ( ( ( 26 , ( 72 , ( ( ( ( ( 29 , ( ( 3 , ( ( 4 , 7 ) , ( 5 , 6 ) ) ) , ( 10 , ( 9 , 28 ) ) ) ) , ( 8 , 73 ) ) , ( ( ( ( 56 , ( 58 , ( ( 70 , ( 13 , ( ( 17 , ( 11 , 14 ) ) , ( 12 , ( 16 , ( 15 , 18 ) ) ) ) ) ) , ( 19 , 20 ) ) ) ) , ( 59 , ( 21 , 57 ) ) ) , ( ( 43 , ( 39 , ( 40 , ( 36 , ( 37 , 38 ) ) ) ) ) , ( 41 , 42 ) ) ) , ( 27 , ( 75 , ( 30 , 74 ) ) ) ) ) , ( 25 , ( 24 , ( 22 , 23 ) ) ) ) , ( 60 , ( 76 , ( 61 , ( 78 , ( 46 , ( ( 67 , ( ( ( 44 , 45 ) , ( 65 , 66 ) ) , ( ( 64 , 68 ) , ( 79 , ( 69 , 77 ) ) ) ) ) , ( 62 , 63 ) ) ) ) ) ) ) ) ) ) , ( 34 , ( 49 , ( 35 , ( 51 , ( 33 , ( 32 , ( 31 , ( 50 , 52 ) ) ) ) ) ) ) ) ) , ( ( 71 , ( 47 , 48 ) ) , ( 55 , ( 53 , 54 ) ) ) ) ) );
tree tnt_282 =
 ( 1 , ( 2 , ( ( ( 26 , ( 72 , ( ( ( ( ( 29 , ( ( ( 5 , ( 3 , 6 ) ) , ( 4 , 7 ) ) , ( 10 , ( 9 , 28 ) ) ) ) , ( 8 , 73 ) ) , ( ( ( ( 56 , ( 58 , ( ( 70 , ( 13 , ( ( 17 , ( 11 , 14 ) ) , ( 12 , ( 16 , ( 15 , 18 ) ) ) ) ) ) , ( 19 , 20 ) ) ) ) , ( 59 , ( 21 , 57 ) ) ) , ( ( 43 , ( 39 , ( 40 , ( 36 , ( 37 , 38 ) ) ) ) ) , ( 41 , 42 ) ) ) , ( 27 , ( 75 , ( 30 , 74 ) ) ) ) ) , ( 25 , ( 24 , ( 22 , 23 ) ) ) ) , ( 60 , ( 76 , ( 61 , ( 78 , ( 46 , ( ( 67 , ( ( ( 44 , 45 ) , ( 65 , 66 ) ) , ( ( 64 , 68 ) , ( 79 , ( 69 , 77 ) ) ) ) ) , ( 62 , 63 ) ) ) ) ) ) ) ) ) ) , ( 34 , ( 49 , ( 35 , ( 51 , ( 33 , ( 32 , ( 31 , ( 50 , 52 ) ) ) ) ) ) ) ) ) , ( ( 71 , ( 47 , 48 ) ) , ( 55 , ( 53 , 54 ) ) ) ) ) );
tree tnt_283 =
 ( 1 , ( 2 , ( ( ( 26 , ( 72 , ( ( ( ( ( 29 , ( ( 3 , ( ( 4 , 7 ) , ( 5 , 6 ) ) ) , ( 10 , ( 9 , 28 ) ) ) ) , ( 8 , 73 ) ) , ( ( ( ( 56 , ( 58 , ( ( 13 , ( 70 , ( ( 17 , ( 11 , 14 ) ) , ( 12 , ( 16 , ( 15 , 18 ) ) ) ) ) ) , ( 19 , 20 ) ) ) ) , ( 59 , ( 21 , 57 ) ) ) , ( ( 43 , ( 39 , ( 40 , ( 36 , ( 37 , 38 ) ) ) ) ) , ( 41 , 42 ) ) ) , ( 27 , ( 75 , ( 30 , 74 ) ) ) ) ) , ( 25 , ( 24 , ( 22 , 23 ) ) ) ) , ( 60 , ( 76 , ( 61 , ( 78 , ( 46 , ( ( 67 , ( ( ( 44 , 45 ) , ( 65 , 66 ) ) , ( ( 64 , 68 ) , ( 79 , ( 69 , 77 ) ) ) ) ) , ( 62 , 63 ) ) ) ) ) ) ) ) ) ) , ( 34 , ( 49 , ( 35 , ( 51 , ( 33 , ( 32 , ( 31 , ( 50 , 52 ) ) ) ) ) ) ) ) ) , ( ( 71 , ( 47 , 48 ) ) , ( 55 , ( 53 , 54 ) ) ) ) ) );
tree tnt_284 =
 ( 1 , ( 2 , ( ( ( ( ( ( ( ( 29 , ( ( 3 , ( ( 4 , 7 ) , ( 5 , 6 ) ) ) , ( 10 , ( 9 , 28 ) ) ) ) , ( 8 , 73 ) ) , ( ( ( ( 56 , ( 58 , ( ( 70 , ( 13 , ( ( 17 , ( 11 , 14 ) ) , ( 12 , ( 16 , ( 15 , 18 ) ) ) ) ) ) , ( 19 , 20 ) ) ) ) , ( 59 , ( 21 , 57 ) ) ) , ( ( 43 , ( 39 , ( 40 , ( 36 , ( 37 , 38 ) ) ) ) ) , ( 41 , 42 ) ) ) , ( 27 , ( 75 , ( 30 , 74 ) ) ) ) ) , ( 25 , ( 24 , ( 22 , 23 ) ) ) ) , ( 60 , ( 76 , ( 61 , ( 78 , ( 46 , ( ( 67 , ( ( ( 44 , 45 ) , ( 65 , 66 ) ) , ( ( 64 , 68 ) , ( 79 , ( 69 , 77 ) ) ) ) ) , ( 62 , 63 ) ) ) ) ) ) ) ) , ( 26 , 72 ) ) , ( 34 , ( 49 , ( 35 , ( 51 , ( 33 , ( 32 , ( 31 , ( 50 , 52 ) ) ) ) ) ) ) ) ) , ( ( 71 , ( 47 , 48 ) ) , ( 55 , ( 53 , 54 ) ) ) ) ) );
tree tnt_285 =
 ( 1 , ( 2 , ( ( ( 26 , ( 72 , ( ( ( ( ( 29 , ( ( 3 , ( ( 4 , 7 ) , ( 5 , 6 ) ) ) , ( 10 , ( 9 , 28 ) ) ) ) , ( 8 , 73 ) ) , ( ( ( ( 56 , ( 58 , ( ( 70 , ( 13 , ( ( 17 , ( 11 , 14 ) ) , ( 12 , ( 16 , ( 15 , 18 ) ) ) ) ) ) , ( 19 , 20 ) ) ) ) , ( 59 , ( 21 , 57 ) ) ) , ( ( 43 , ( 39 , ( 40 , ( 36 , ( 37 , 38 ) ) ) ) ) , ( 41 , 42 ) ) ) , ( 27 , ( 75 , ( 30 , 74 ) ) ) ) ) , ( 25 , ( 24 , ( 22 , 23 ) ) ) ) , ( 60 , ( 76 , ( 61 , ( 78 , ( 46 , ( ( 67 , ( ( ( 44 , 45 ) , ( 65 , 66 ) ) , ( ( 64 , 68 ) , ( 79 , ( 69 , 77 ) ) ) ) ) , ( 62 , 63 ) ) ) ) ) ) ) ) ) ) , ( 34 , ( 49 , ( 35 , ( 51 , ( 33 , ( 32 , ( 31 , ( 50 , 52 ) ) ) ) ) ) ) ) ) , ( ( 71 , ( 47 , 48 ) ) , ( 54 , ( 53 , 55 ) ) ) ) ) );
tree tnt_286 =
 ( 1 , ( 2 , ( ( ( 26 , ( 72 , ( ( ( ( ( 29 , ( ( 3 , ( ( 4 , 7 ) , ( 5 , 6 ) ) ) , ( 10 , ( 9 , 28 ) ) ) ) , ( 8 , 73 ) ) , ( ( ( ( 58 , ( ( 70 , ( 13 , ( ( 17 , ( 11 , 14 ) ) , ( 12 , ( 16 , ( 15 , 18 ) ) ) ) ) ) , ( 19 , 20 ) ) ) , ( 59 , ( 56 , ( 21 , 57 ) ) ) ) , ( ( 43 , ( 39 , ( 40 , ( 36 , ( 37 , 38 ) ) ) ) ) , ( 41 , 42 ) ) ) , ( 27 , ( 75 , ( 30 , 74 ) ) ) ) ) , ( 25 , ( 24 , ( 22 , 23 ) ) ) ) , ( 60 , ( 76 , ( 61 , ( 78 , ( 46 , ( ( 67 , ( ( ( 44 , 45 ) , ( 65 , 66 ) ) , ( ( 64 , 68 ) , ( 79 , ( 69 , 77 ) ) ) ) ) , ( 62 , 63 ) ) ) ) ) ) ) ) ) ) , ( 34 , ( 49 , ( 35 , ( 51 , ( 33 , ( 32 , ( 31 , ( 50 , 52 ) ) ) ) ) ) ) ) ) , ( ( 71 , ( 47 , 48 ) ) , ( 55 , ( 53 , 54 ) ) ) ) ) );
tree tnt_287 =
 ( 1 , ( 2 , ( ( ( 26 , ( 72 , ( ( ( ( ( 29 , ( ( 3 , ( ( 4 , 7 ) , ( 5 , 6 ) ) ) , ( 10 , ( 9 , 28 ) ) ) ) , ( 8 , 73 ) ) , ( ( ( ( 56 , ( 58 , ( ( 70 , ( 13 , ( ( 17 , ( 11 , 14 ) ) , ( 12 , ( 16 , ( 15 , 18 ) ) ) ) ) ) , ( 19 , 20 ) ) ) ) , ( 59 , ( 21 , 57 ) ) ) , ( ( 43 , ( 39 , ( 40 , ( 36 , ( 37 , 38 ) ) ) ) ) , ( 41 , 42 ) ) ) , ( 27 , ( 75 , ( 30 , 74 ) ) ) ) ) , ( 25 , ( 24 , ( 22 , 23 ) ) ) ) , ( 60 , ( 76 , ( 61 , ( 78 , ( 46 , ( ( 67 , ( ( 68 , ( ( 44 , 45 ) , ( 65 , 66 ) ) ) , ( 64 , ( 79 , ( 69 , 77 ) ) ) ) ) , ( 62 , 63 ) ) ) ) ) ) ) ) ) ) , ( 34 , ( 49 , ( 35 , ( 51 , ( 33 , ( 32 , ( 31 , ( 50 , 52 ) ) ) ) ) ) ) ) ) , ( ( 71 , ( 47 , 48 ) ) , ( 55 , ( 53 , 54 ) ) ) ) ) );
tree tnt_288 =
 ( 1 , ( 2 , ( ( ( 26 , ( 72 , ( ( ( ( ( 29 , ( ( 3 , ( ( 4 , 7 ) , ( 5 , 6 ) ) ) , ( 10 , ( 9 , 28 ) ) ) ) , ( 8 , 73 ) ) , ( ( ( ( 56 , ( 58 , ( ( 13 , ( ( 17 , ( 11 , 14 ) ) , ( 70 , ( 12 , ( 16 , ( 15 , 18 ) ) ) ) ) ) , ( 19 , 20 ) ) ) ) , ( 59 , ( 21 , 57 ) ) ) , ( ( 43 , ( 39 , ( 40 , ( 36 , ( 37 , 38 ) ) ) ) ) , ( 41 , 42 ) ) ) , ( 27 , ( 75 , ( 30 , 74 ) ) ) ) ) , ( 25 , ( 24 , ( 22 , 23 ) ) ) ) , ( 60 , ( 76 , ( 61 , ( 78 , ( 46 , ( ( 67 , ( ( ( 44 , 45 ) , ( 65 , 66 ) ) , ( ( 64 , 68 ) , ( 79 , ( 69 , 77 ) ) ) ) ) , ( 62 , 63 ) ) ) ) ) ) ) ) ) ) , ( 34 , ( 49 , ( 35 , ( 51 , ( 33 , ( 32 , ( 31 , ( 50 , 52 ) ) ) ) ) ) ) ) ) , ( ( 71 , ( 47 , 48 ) ) , ( 55 , ( 53 , 54 ) ) ) ) ) );
tree tnt_289 =
 ( 1 , ( 2 , ( ( ( 26 , ( 72 , ( ( ( ( ( 29 , ( ( 3 , ( ( 4 , 7 ) , ( 5 , 6 ) ) ) , ( 10 , ( 9 , 28 ) ) ) ) , ( 8 , 73 ) ) , ( ( ( ( 56 , ( 58 , ( ( 13 , ( ( 70 , ( 17 , ( 11 , 14 ) ) ) , ( 12 , ( 16 , ( 15 , 18 ) ) ) ) ) , ( 19 , 20 ) ) ) ) , ( 59 , ( 21 , 57 ) ) ) , ( ( 43 , ( 39 , ( 40 , ( 36 , ( 37 , 38 ) ) ) ) ) , ( 41 , 42 ) ) ) , ( 27 , ( 75 , ( 30 , 74 ) ) ) ) ) , ( 25 , ( 24 , ( 22 , 23 ) ) ) ) , ( 60 , ( 76 , ( 61 , ( 78 , ( 46 , ( ( 67 , ( ( ( 44 , 45 ) , ( 65 , 66 ) ) , ( ( 64 , 68 ) , ( 79 , ( 69 , 77 ) ) ) ) ) , ( 62 , 63 ) ) ) ) ) ) ) ) ) ) , ( 34 , ( 49 , ( 35 , ( 51 , ( 33 , ( 32 , ( 31 , ( 50 , 52 ) ) ) ) ) ) ) ) ) , ( ( 71 , ( 47 , 48 ) ) , ( 55 , ( 53 , 54 ) ) ) ) ) );
tree tnt_290 =
 ( 1 , ( 2 , ( ( ( 26 , ( 72 , ( ( ( ( ( 29 , ( ( 3 , ( ( 4 , 7 ) , ( 5 , 6 ) ) ) , ( 10 , ( 9 , 28 ) ) ) ) , ( 8 , 73 ) ) , ( ( ( ( 56 , ( 58 , ( ( 13 , ( ( 17 , ( 70 , ( 11 , 14 ) ) ) , ( 12 , ( 16 , ( 15 , 18 ) ) ) ) ) , ( 19 , 20 ) ) ) ) , ( 59 , ( 21 , 57 ) ) ) , ( ( 43 , ( 39 , ( 40 , ( 36 , ( 37 , 38 ) ) ) ) ) , ( 41 , 42 ) ) ) , ( 27 , ( 75 , ( 30 , 74 ) ) ) ) ) , ( 25 , ( 24 , ( 22 , 23 ) ) ) ) , ( 60 , ( 76 , ( 61 , ( 78 , ( 46 , ( ( 67 , ( ( ( 44 , 45 ) , ( 65 , 66 ) ) , ( ( 64 , 68 ) , ( 79 , ( 69 , 77 ) ) ) ) ) , ( 62 , 63 ) ) ) ) ) ) ) ) ) ) , ( 34 , ( 49 , ( 35 , ( 51 , ( 33 , ( 32 , ( 31 , ( 50 , 52 ) ) ) ) ) ) ) ) ) , ( ( 71 , ( 47 , 48 ) ) , ( 55 , ( 53 , 54 ) ) ) ) ) );
tree tnt_291 =
 ( 1 , ( 2 , ( ( ( ( ( ( ( ( 29 , ( ( 3 , ( ( 4 , 7 ) , ( 5 , 6 ) ) ) , ( ( 9 , 28 ) , ( 10 , 70 ) ) ) ) , ( 8 , 73 ) ) , ( ( ( 59 , ( ( 58 , ( ( 13 , ( ( 17 , ( 11 , 14 ) ) , ( 12 , ( 16 , ( 15 , 18 ) ) ) ) ) , ( 19 , 20 ) ) ) , ( 56 , ( 21 , 57 ) ) ) ) , ( ( 43 , ( 39 , ( 40 , ( 36 , ( 37 , 38 ) ) ) ) ) , ( 41 , 42 ) ) ) , ( 27 , ( 75 , ( 30 , 74 ) ) ) ) ) , ( 25 , ( 24 , ( 22 , 23 ) ) ) ) , ( 60 , ( 76 , ( 61 , ( 78 , ( 46 , ( ( 67 , ( ( ( 44 , 45 ) , ( 65 , 66 ) ) , ( 64 , ( 69 , ( 77 , ( 68 , 79 ) ) ) ) ) ) , ( 62 , 63 ) ) ) ) ) ) ) ) , ( 26 , 72 ) ) , ( 34 , ( 49 , ( 35 , ( 51 , ( 33 , ( 32 , ( 31 , ( 50 , 52 ) ) ) ) ) ) ) ) ) , ( ( 71 , ( 47 , 48 ) ) , ( 53 , ( 54 , 55 ) ) ) ) ) );
tree tnt_292 =
 ( 1 , ( 2 , ( ( ( ( ( ( ( ( 29 , ( ( ( 5 , ( 3 , 6 ) ) , ( 4 , 7 ) ) , ( ( 9 , 28 ) , ( 10 , 70 ) ) ) ) , ( 8 , 73 ) ) , ( ( ( 59 , ( ( 58 , ( ( 13 , ( ( 17 , ( 11 , 14 ) ) , ( 12 , ( 16 , ( 15 , 18 ) ) ) ) ) , ( 19 , 20 ) ) ) , ( 56 , ( 21 , 57 ) ) ) ) , ( ( 43 , ( 39 , ( 40 , ( 36 , ( 37 , 38 ) ) ) ) ) , ( 41 , 42 ) ) ) , ( 27 , ( 75 , ( 30 , 74 ) ) ) ) ) , ( 25 , ( 24 , ( 22 , 23 ) ) ) ) , ( 60 , ( 76 , ( 61 , ( 78 , ( 46 , ( ( 67 , ( ( ( 44 , 45 ) , ( 65 , 66 ) ) , ( 64 , ( 69 , ( 77 , ( 68 , 79 ) ) ) ) ) ) , ( 62 , 63 ) ) ) ) ) ) ) ) , ( 26 , 72 ) ) , ( 34 , ( 49 , ( 35 , ( 51 , ( 33 , ( 32 , ( 31 , ( 50 , 52 ) ) ) ) ) ) ) ) ) , ( ( 71 , ( 47 , 48 ) ) , ( 53 , ( 54 , 55 ) ) ) ) ) );
tree tnt_293 =
 ( 1 , ( 2 , ( ( ( ( ( ( ( ( 29 , ( ( 3 , ( ( 4 , 7 ) , ( 5 , 6 ) ) ) , ( ( 9 , 28 ) , ( 10 , 70 ) ) ) ) , ( 8 , 73 ) ) , ( ( ( 59 , ( ( 58 , ( ( 13 , ( ( 17 , ( 11 , 14 ) ) , ( 12 , ( 16 , ( 15 , 18 ) ) ) ) ) , ( 19 , 20 ) ) ) , ( 56 , ( 21 , 57 ) ) ) ) , ( ( 43 , ( 39 , ( 40 , ( 36 , ( 37 , 38 ) ) ) ) ) , ( 41 , 42 ) ) ) , ( 27 , ( 75 , ( 30 , 74 ) ) ) ) ) , ( 25 , ( 24 , ( 22 , 23 ) ) ) ) , ( 60 , ( 76 , ( 61 , ( 78 , ( 46 , ( ( 67 , ( ( ( 44 , 45 ) , ( 65 , 66 ) ) , ( 64 , ( 69 , ( 77 , ( 68 , 79 ) ) ) ) ) ) , ( 62 , 63 ) ) ) ) ) ) ) ) , ( 26 , 72 ) ) , ( 34 , ( 49 , ( 35 , ( 51 , ( 33 , ( 32 , ( 31 , ( 50 , 52 ) ) ) ) ) ) ) ) ) , ( ( 71 , ( 47 , 48 ) ) , ( 54 , ( 53 , 55 ) ) ) ) ) );
tree tnt_294 =
 ( 1 , ( 2 , ( ( ( ( ( ( ( ( 29 , ( ( 3 , ( ( 4 , 7 ) , ( 5 , 6 ) ) ) , ( ( 9 , 28 ) , ( 10 , 70 ) ) ) ) , ( 8 , 73 ) ) , ( ( ( 59 , ( ( 58 , ( ( 13 , ( ( 17 , ( 11 , 14 ) ) , ( 12 , ( 16 , ( 15 , 18 ) ) ) ) ) , ( 19 , 20 ) ) ) , ( 56 , ( 21 , 57 ) ) ) ) , ( ( 43 , ( 39 , ( 40 , ( 36 , ( 37 , 38 ) ) ) ) ) , ( 41 , 42 ) ) ) , ( 27 , ( 75 , ( 30 , 74 ) ) ) ) ) , ( 25 , ( 24 , ( 22 , 23 ) ) ) ) , ( 60 , ( 76 , ( 61 , ( 78 , ( 46 , ( ( 67 , ( ( ( 44 , 45 ) , ( 65 , 66 ) ) , ( 64 , ( 69 , ( 77 , ( 68 , 79 ) ) ) ) ) ) , ( 62 , 63 ) ) ) ) ) ) ) ) , ( 26 , 72 ) ) , ( 34 , ( 49 , ( 35 , ( 51 , ( 33 , ( 32 , ( 31 , ( 50 , 52 ) ) ) ) ) ) ) ) ) , ( ( 71 , ( 47 , 48 ) ) , ( 55 , ( 53 , 54 ) ) ) ) ) );
tree tnt_295 =
 ( 1 , ( 2 , ( ( ( ( ( ( ( ( 29 , ( ( 3 , ( ( 4 , 7 ) , ( 5 , 6 ) ) ) , ( ( 9 , 28 ) , ( 10 , 70 ) ) ) ) , ( 8 , 73 ) ) , ( ( ( ( 58 , ( ( 13 , ( ( 17 , ( 11 , 14 ) ) , ( 12 , ( 16 , ( 15 , 18 ) ) ) ) ) , ( 19 , 20 ) ) ) , ( 59 , ( 56 , ( 21 , 57 ) ) ) ) , ( ( 43 , ( 39 , ( 40 , ( 36 , ( 37 , 38 ) ) ) ) ) , ( 41 , 42 ) ) ) , ( 27 , ( 75 , ( 30 , 74 ) ) ) ) ) , ( 25 , ( 24 , ( 22 , 23 ) ) ) ) , ( 60 , ( 76 , ( 61 , ( 78 , ( 46 , ( ( 67 , ( ( ( 44 , 45 ) , ( 65 , 66 ) ) , ( 64 , ( 69 , ( 77 , ( 68 , 79 ) ) ) ) ) ) , ( 62 , 63 ) ) ) ) ) ) ) ) , ( 26 , 72 ) ) , ( 34 , ( 49 , ( 35 , ( 51 , ( 33 , ( 32 , ( 31 , ( 50 , 52 ) ) ) ) ) ) ) ) ) , ( ( 71 , ( 47 , 48 ) ) , ( 53 , ( 54 , 55 ) ) ) ) ) );
tree tnt_296 =
 ( 1 , ( 2 , ( ( ( ( ( ( ( ( 29 , ( ( 3 , ( ( 4 , 7 ) , ( 5 , 6 ) ) ) , ( ( 9 , 28 ) , ( 10 , 70 ) ) ) ) , ( 8 , 73 ) ) , ( ( ( 59 , ( ( 58 , ( ( 13 , ( ( 17 , ( 11 , 14 ) ) , ( 12 , ( 16 , ( 15 , 18 ) ) ) ) ) , ( 19 , 20 ) ) ) , ( 56 , ( 21 , 57 ) ) ) ) , ( ( 43 , ( 39 , ( 40 , ( 36 , ( 37 , 38 ) ) ) ) ) , ( 41 , 42 ) ) ) , ( 27 , ( 75 , ( 30 , 74 ) ) ) ) ) , ( 25 , ( 24 , ( 22 , 23 ) ) ) ) , ( 60 , ( 76 , ( 61 , ( 78 , ( 46 , ( ( 67 , ( ( 68 , ( ( 44 , 45 ) , ( 65 , 66 ) ) ) , ( 64 , ( 69 , ( 77 , 79 ) ) ) ) ) , ( 62 , 63 ) ) ) ) ) ) ) ) , ( 26 , 72 ) ) , ( 34 , ( 49 , ( 35 , ( 51 , ( 33 , ( 32 , ( 31 , ( 50 , 52 ) ) ) ) ) ) ) ) ) , ( ( 71 , ( 47 , 48 ) ) , ( 53 , ( 54 , 55 ) ) ) ) ) );
tree tnt_297 =
 ( 1 , ( 2 , ( ( ( ( ( ( ( ( 29 , ( ( 3 , ( ( 4 , 7 ) , ( 5 , 6 ) ) ) , ( ( 9 , 28 ) , ( 10 , 70 ) ) ) ) , ( 8 , 73 ) ) , ( ( ( 59 , ( ( 58 , ( ( 13 , ( ( 17 , ( 11 , 14 ) ) , ( 12 , ( 16 , ( 15 , 18 ) ) ) ) ) , ( 19 , 20 ) ) ) , ( 56 , ( 21 , 57 ) ) ) ) , ( ( 43 , ( 39 , ( 40 , ( 36 , ( 37 , 38 ) ) ) ) ) , ( 41 , 42 ) ) ) , ( 27 , ( 75 , ( 30 , 74 ) ) ) ) ) , ( 25 , ( 24 , ( 22 , 23 ) ) ) ) , ( 60 , ( 76 , ( 61 , ( 78 , ( 46 , ( ( 67 , ( ( ( 68 , ( 44 , 45 ) ) , ( 65 , 66 ) ) , ( 64 , ( 69 , ( 77 , 79 ) ) ) ) ) , ( 62 , 63 ) ) ) ) ) ) ) ) , ( 26 , 72 ) ) , ( 34 , ( 49 , ( 35 , ( 51 , ( 33 , ( 32 , ( 31 , ( 50 , 52 ) ) ) ) ) ) ) ) ) , ( ( 71 , ( 47 , 48 ) ) , ( 53 , ( 54 , 55 ) ) ) ) ) );
tree tnt_298 =
 ( 1 , ( 2 , ( ( ( ( ( ( ( ( 29 , ( ( 3 , ( ( 4 , 7 ) , ( 5 , 6 ) ) ) , ( ( 9 , 28 ) , ( 10 , 70 ) ) ) ) , ( 8 , 73 ) ) , ( ( ( 59 , ( ( 58 , ( ( 13 , ( ( 17 , ( 11 , 14 ) ) , ( 12 , ( 16 , ( 15 , 18 ) ) ) ) ) , ( 19 , 20 ) ) ) , ( 56 , ( 21 , 57 ) ) ) ) , ( ( 43 , ( 39 , ( 40 , ( 36 , ( 37 , 38 ) ) ) ) ) , ( 41 , 42 ) ) ) , ( 27 , ( 75 , ( 30 , 74 ) ) ) ) ) , ( 25 , ( 24 , ( 22 , 23 ) ) ) ) , ( 60 , ( 76 , ( 61 , ( 78 , ( 46 , ( ( 67 , ( ( ( 44 , 45 ) , ( 65 , 66 ) ) , ( 68 , ( 64 , ( 69 , ( 77 , 79 ) ) ) ) ) ) , ( 62 , 63 ) ) ) ) ) ) ) ) , ( 26 , 72 ) ) , ( 34 , ( 49 , ( 35 , ( 51 , ( 33 , ( 32 , ( 31 , ( 50 , 52 ) ) ) ) ) ) ) ) ) , ( ( 71 , ( 47 , 48 ) ) , ( 53 , ( 54 , 55 ) ) ) ) ) );
tree tnt_299 =
 ( 1 , ( 2 , ( ( ( ( ( ( ( ( 29 , ( ( 3 , ( ( 4 , 7 ) , ( 5 , 6 ) ) ) , ( 10 , ( 9 , 28 ) ) ) ) , ( 8 , 73 ) ) , ( ( ( 59 , ( ( 58 , ( ( 70 , ( 13 , ( ( 17 , ( 11 , 14 ) ) , ( 12 , ( 16 , ( 15 , 18 ) ) ) ) ) ) , ( 19 , 20 ) ) ) , ( 56 , ( 21 , 57 ) ) ) ) , ( ( 43 , ( 39 , ( 40 , ( 36 , ( 37 , 38 ) ) ) ) ) , ( 41 , 42 ) ) ) , ( 27 , ( 75 , ( 30 , 74 ) ) ) ) ) , ( 25 , ( 24 , ( 22 , 23 ) ) ) ) , ( 60 , ( 76 , ( 61 , ( 78 , ( 46 , ( ( 67 , ( ( ( 44 , 45 ) , ( 65 , 66 ) ) , ( 64 , ( 69 , ( 77 , ( 68 , 79 ) ) ) ) ) ) , ( 62 , 63 ) ) ) ) ) ) ) ) , ( 26 , 72 ) ) , ( 34 , ( 49 , ( 35 , ( 51 , ( 33 , ( 32 , ( 31 , ( 50 , 52 ) ) ) ) ) ) ) ) ) , ( ( 71 , ( 47 , 48 ) ) , ( 53 , ( 54 , 55 ) ) ) ) ) );
tree tnt_300 =
 ( 1 , ( 2 , ( ( ( ( ( ( ( ( 29 , ( ( 3 , ( ( 4 , 7 ) , ( 5 , 6 ) ) ) , ( 10 , ( 9 , 28 ) ) ) ) , ( 8 , 73 ) ) , ( ( ( 59 , ( ( 58 , ( ( 13 , ( 70 , ( ( 17 , ( 11 , 14 ) ) , ( 12 , ( 16 , ( 15 , 18 ) ) ) ) ) ) , ( 19 , 20 ) ) ) , ( 56 , ( 21 , 57 ) ) ) ) , ( ( 43 , ( 39 , ( 40 , ( 36 , ( 37 , 38 ) ) ) ) ) , ( 41 , 42 ) ) ) , ( 27 , ( 75 , ( 30 , 74 ) ) ) ) ) , ( 25 , ( 24 , ( 22 , 23 ) ) ) ) , ( 60 , ( 76 , ( 61 , ( 78 , ( 46 , ( ( 67 , ( ( ( 44 , 45 ) , ( 65 , 66 ) ) , ( 64 , ( 69 , ( 77 , ( 68 , 79 ) ) ) ) ) ) , ( 62 , 63 ) ) ) ) ) ) ) ) , ( 26 , 72 ) ) , ( 34 , ( 49 , ( 35 , ( 51 , ( 33 , ( 32 , ( 31 , ( 50 , 52 ) ) ) ) ) ) ) ) ) , ( ( 71 , ( 47 , 48 ) ) , ( 53 , ( 54 , 55 ) ) ) ) ) );
tree tnt_301 =
 ( 1 , ( 2 , ( ( ( 26 , ( 72 , ( ( ( ( ( 29 , ( ( 3 , ( ( 4 , 7 ) , ( 5 , 6 ) ) ) , ( 9 , ( 10 , 28 ) ) ) ) , ( 8 , 73 ) ) , ( ( ( ( 56 , ( 58 , ( ( ( ( 17 , ( 11 , 14 ) ) , ( 12 , ( 16 , ( 15 , 18 ) ) ) ) , ( 13 , 70 ) ) , ( 19 , 20 ) ) ) ) , ( 59 , ( 21 , 57 ) ) ) , ( ( 39 , ( 43 , ( 40 , ( 36 , ( 37 , 38 ) ) ) ) ) , ( 41 , 42 ) ) ) , ( 27 , ( 75 , ( 30 , 74 ) ) ) ) ) , ( 25 , ( 24 , ( 22 , 23 ) ) ) ) , ( 60 , ( 76 , ( 61 , ( 78 , ( 46 , ( ( 67 , ( ( ( 44 , 45 ) , ( 65 , 66 ) ) , ( ( 64 , 68 ) , ( 77 , ( 69 , 79 ) ) ) ) ) , ( 62 , 63 ) ) ) ) ) ) ) ) ) ) , ( 34 , ( 49 , ( 35 , ( 51 , ( 33 , ( 32 , ( 31 , ( 50 , 52 ) ) ) ) ) ) ) ) ) , ( ( 71 , ( 47 , 48 ) ) , ( 55 , ( 53 , 54 ) ) ) ) ) );
tree tnt_302 =
 ( 1 , ( 2 , ( ( ( 26 , ( 72 , ( ( ( ( ( 29 , ( ( 3 , ( ( 4 , 7 ) , ( 5 , 6 ) ) ) , ( 9 , ( 10 , 28 ) ) ) ) , ( 8 , 73 ) ) , ( ( ( ( 56 , ( 58 , ( ( 13 , ( 70 , ( ( 17 , ( 11 , 14 ) ) , ( 12 , ( 16 , ( 15 , 18 ) ) ) ) ) ) , ( 19 , 20 ) ) ) ) , ( 59 , ( 21 , 57 ) ) ) , ( ( 39 , ( 43 , ( 40 , ( 36 , ( 37 , 38 ) ) ) ) ) , ( 41 , 42 ) ) ) , ( 27 , ( 75 , ( 30 , 74 ) ) ) ) ) , ( 25 , ( 24 , ( 22 , 23 ) ) ) ) , ( 60 , ( 76 , ( 61 , ( 78 , ( 46 , ( ( 67 , ( ( ( 44 , 45 ) , ( 65 , 66 ) ) , ( ( 64 , 68 ) , ( 77 , ( 69 , 79 ) ) ) ) ) , ( 62 , 63 ) ) ) ) ) ) ) ) ) ) , ( 34 , ( 49 , ( 35 , ( 51 , ( 33 , ( 32 , ( 31 , ( 50 , 52 ) ) ) ) ) ) ) ) ) , ( ( 71 , ( 47 , 48 ) ) , ( 55 , ( 53 , 54 ) ) ) ) ) );
tree tnt_303 =
 ( 1 , ( 2 , ( ( ( ( ( ( ( ( 29 , ( ( 3 , ( ( 4 , 7 ) , ( 5 , 6 ) ) ) , ( 9 , ( 10 , 28 ) ) ) ) , ( 8 , 73 ) ) , ( ( ( ( 56 , ( 58 , ( ( ( ( 17 , ( 11 , 14 ) ) , ( 12 , ( 16 , ( 15 , 18 ) ) ) ) , ( 13 , 70 ) ) , ( 19 , 20 ) ) ) ) , ( 59 , ( 21 , 57 ) ) ) , ( ( 39 , ( 43 , ( 40 , ( 36 , ( 37 , 38 ) ) ) ) ) , ( 41 , 42 ) ) ) , ( 27 , ( 75 , ( 30 , 74 ) ) ) ) ) , ( 25 , ( 24 , ( 22 , 23 ) ) ) ) , ( 60 , ( 76 , ( 61 , ( 78 , ( 46 , ( ( 67 , ( ( ( 44 , 45 ) , ( 65 , 66 ) ) , ( ( 64 , 68 ) , ( 77 , ( 69 , 79 ) ) ) ) ) , ( 62 , 63 ) ) ) ) ) ) ) ) , ( 26 , 72 ) ) , ( 34 , ( 49 , ( 35 , ( 51 , ( 33 , ( 32 , ( 31 , ( 50 , 52 ) ) ) ) ) ) ) ) ) , ( ( 71 , ( 47 , 48 ) ) , ( 55 , ( 53 , 54 ) ) ) ) ) );
tree tnt_304 =
 ( 1 , ( 2 , ( ( ( 26 , ( 72 , ( ( ( ( ( 29 , ( ( 3 , ( ( 4 , 7 ) , ( 5 , 6 ) ) ) , ( 9 , ( 10 , 28 ) ) ) ) , ( 8 , 73 ) ) , ( ( ( ( 56 , ( 58 , ( ( ( ( 17 , ( 11 , 14 ) ) , ( 12 , ( 16 , ( 15 , 18 ) ) ) ) , ( 13 , 70 ) ) , ( 19 , 20 ) ) ) ) , ( 59 , ( 21 , 57 ) ) ) , ( ( 39 , ( 43 , ( 40 , ( 36 , ( 37 , 38 ) ) ) ) ) , ( 41 , 42 ) ) ) , ( 27 , ( 75 , ( 30 , 74 ) ) ) ) ) , ( 25 , ( 24 , ( 22 , 23 ) ) ) ) , ( 60 , ( 76 , ( 61 , ( 78 , ( 46 , ( ( 67 , ( ( ( 44 , 45 ) , ( 65 , 66 ) ) , ( ( 64 , 68 ) , ( 77 , ( 69 , 79 ) ) ) ) ) , ( 62 , 63 ) ) ) ) ) ) ) ) ) ) , ( 34 , ( 49 , ( 35 , ( 51 , ( 33 , ( 32 , ( 31 , ( 50 , 52 ) ) ) ) ) ) ) ) ) , ( ( 71 , ( 47 , 48 ) ) , ( 54 , ( 53 , 55 ) ) ) ) ) );
tree tnt_305 =
 ( 1 , ( 2 , ( ( ( 26 , ( 72 , ( ( ( ( ( 29 , ( ( 3 , ( ( 4 , 7 ) , ( 5 , 6 ) ) ) , ( 9 , ( 10 , 28 ) ) ) ) , ( 8 , 73 ) ) , ( ( ( ( 58 , ( ( ( ( 17 , ( 11 , 14 ) ) , ( 12 , ( 16 , ( 15 , 18 ) ) ) ) , ( 13 , 70 ) ) , ( 19 , 20 ) ) ) , ( 59 , ( 56 , ( 21 , 57 ) ) ) ) , ( ( 39 , ( 43 , ( 40 , ( 36 , ( 37 , 38 ) ) ) ) ) , ( 41 , 42 ) ) ) , ( 27 , ( 75 , ( 30 , 74 ) ) ) ) ) , ( 25 , ( 24 , ( 22 , 23 ) ) ) ) , ( 60 , ( 76 , ( 61 , ( 78 , ( 46 , ( ( 67 , ( ( ( 44 , 45 ) , ( 65 , 66 ) ) , ( ( 64 , 68 ) , ( 77 , ( 69 , 79 ) ) ) ) ) , ( 62 , 63 ) ) ) ) ) ) ) ) ) ) , ( 34 , ( 49 , ( 35 , ( 51 , ( 33 , ( 32 , ( 31 , ( 50 , 52 ) ) ) ) ) ) ) ) ) , ( ( 71 , ( 47 , 48 ) ) , ( 55 , ( 53 , 54 ) ) ) ) ) );
tree tnt_306 =
 ( 1 , ( 2 , ( ( ( 26 , ( 72 , ( ( ( ( ( 29 , ( ( 3 , ( ( 4 , 7 ) , ( 5 , 6 ) ) ) , ( 9 , ( 10 , 28 ) ) ) ) , ( 8 , 73 ) ) , ( ( ( ( 56 , ( 58 , ( ( ( ( 17 , ( 11 , 14 ) ) , ( 12 , ( 16 , ( 15 , 18 ) ) ) ) , ( 13 , 70 ) ) , ( 19 , 20 ) ) ) ) , ( 59 , ( 21 , 57 ) ) ) , ( ( 39 , ( 43 , ( 40 , ( 36 , ( 37 , 38 ) ) ) ) ) , ( 41 , 42 ) ) ) , ( 27 , ( 75 , ( 30 , 74 ) ) ) ) ) , ( 25 , ( 24 , ( 22 , 23 ) ) ) ) , ( 60 , ( 76 , ( 61 , ( 78 , ( 46 , ( ( 67 , ( ( 68 , ( ( 44 , 45 ) , ( 65 , 66 ) ) ) , ( 64 , ( 77 , ( 69 , 79 ) ) ) ) ) , ( 62 , 63 ) ) ) ) ) ) ) ) ) ) , ( 34 , ( 49 , ( 35 , ( 51 , ( 33 , ( 32 , ( 31 , ( 50 , 52 ) ) ) ) ) ) ) ) ) , ( ( 71 , ( 47 , 48 ) ) , ( 55 , ( 53 , 54 ) ) ) ) ) );
tree tnt_307 =
 ( 1 , ( 2 , ( ( ( 26 , ( 72 , ( ( ( ( ( 29 , ( ( 3 , ( ( 4 , 7 ) , ( 5 , 6 ) ) ) , ( 9 , ( 10 , 28 ) ) ) ) , ( 8 , 73 ) ) , ( ( ( ( 56 , ( 58 , ( ( ( ( 17 , ( 11 , 14 ) ) , ( 12 , ( 16 , ( 15 , 18 ) ) ) ) , ( 13 , 70 ) ) , ( 19 , 20 ) ) ) ) , ( 59 , ( 21 , 57 ) ) ) , ( ( 39 , ( 43 , ( 40 , ( 36 , ( 37 , 38 ) ) ) ) ) , ( 41 , 42 ) ) ) , ( 27 , ( 75 , ( 30 , 74 ) ) ) ) ) , ( 25 , ( 24 , ( 22 , 23 ) ) ) ) , ( 60 , ( 76 , ( 61 , ( 78 , ( 46 , ( ( 67 , ( ( ( 44 , 45 ) , ( 65 , 66 ) ) , ( 64 , ( 77 , ( 68 , ( 69 , 79 ) ) ) ) ) ) , ( 62 , 63 ) ) ) ) ) ) ) ) ) ) , ( 34 , ( 49 , ( 35 , ( 51 , ( 33 , ( 32 , ( 31 , ( 50 , 52 ) ) ) ) ) ) ) ) ) , ( ( 71 , ( 47 , 48 ) ) , ( 55 , ( 53 , 54 ) ) ) ) ) );
tree tnt_308 =
 ( 1 , ( 2 , ( ( ( 26 , ( 72 , ( ( ( ( ( 29 , ( ( 3 , ( ( 4 , 7 ) , ( 5 , 6 ) ) ) , ( 70 , ( 9 , ( 10 , 28 ) ) ) ) ) , ( 8 , 73 ) ) , ( ( ( ( 56 , ( 58 , ( ( 13 , ( ( 17 , ( 11 , 14 ) ) , ( 12 , ( 16 , ( 15 , 18 ) ) ) ) ) , ( 19 , 20 ) ) ) ) , ( 59 , ( 21 , 57 ) ) ) , ( ( 39 , ( 43 , ( 40 , ( 36 , ( 37 , 38 ) ) ) ) ) , ( 41 , 42 ) ) ) , ( 27 , ( 75 , ( 30 , 74 ) ) ) ) ) , ( 25 , ( 24 , ( 22 , 23 ) ) ) ) , ( 60 , ( 76 , ( 61 , ( 78 , ( 46 , ( ( 67 , ( ( ( 44 , 45 ) , ( 65 , 66 ) ) , ( ( 64 , 68 ) , ( 77 , ( 69 , 79 ) ) ) ) ) , ( 62 , 63 ) ) ) ) ) ) ) ) ) ) , ( 34 , ( 49 , ( 35 , ( 51 , ( 33 , ( 32 , ( 31 , ( 50 , 52 ) ) ) ) ) ) ) ) ) , ( ( 71 , ( 47 , 48 ) ) , ( 55 , ( 53 , 54 ) ) ) ) ) );
tree tnt_309 =
 ( 1 , ( 2 , ( ( ( 26 , ( 72 , ( ( ( ( ( 29 , ( ( 3 , ( ( 4 , 7 ) , ( 5 , 6 ) ) ) , ( 9 , ( 10 , 28 ) ) ) ) , ( 8 , 73 ) ) , ( ( ( ( 56 , ( 58 , ( ( 13 , ( ( 17 , ( 11 , 14 ) ) , ( 70 , ( 12 , ( 16 , ( 15 , 18 ) ) ) ) ) ) , ( 19 , 20 ) ) ) ) , ( 59 , ( 21 , 57 ) ) ) , ( ( 39 , ( 43 , ( 40 , ( 36 , ( 37 , 38 ) ) ) ) ) , ( 41 , 42 ) ) ) , ( 27 , ( 75 , ( 30 , 74 ) ) ) ) ) , ( 25 , ( 24 , ( 22 , 23 ) ) ) ) , ( 60 , ( 76 , ( 61 , ( 78 , ( 46 , ( ( 67 , ( ( ( 44 , 45 ) , ( 65 , 66 ) ) , ( ( 64 , 68 ) , ( 77 , ( 69 , 79 ) ) ) ) ) , ( 62 , 63 ) ) ) ) ) ) ) ) ) ) , ( 34 , ( 49 , ( 35 , ( 51 , ( 33 , ( 32 , ( 31 , ( 50 , 52 ) ) ) ) ) ) ) ) ) , ( ( 71 , ( 47 , 48 ) ) , ( 55 , ( 53 , 54 ) ) ) ) ) );
tree tnt_310 =
 ( 1 , ( 2 , ( ( ( 26 , ( 72 , ( ( ( ( ( 29 , ( ( 3 , ( ( 4 , 7 ) , ( 5 , 6 ) ) ) , ( 9 , ( 10 , 28 ) ) ) ) , ( 8 , 73 ) ) , ( ( ( ( 56 , ( 58 , ( ( 13 , ( ( 70 , ( 17 , ( 11 , 14 ) ) ) , ( 12 , ( 16 , ( 15 , 18 ) ) ) ) ) , ( 19 , 20 ) ) ) ) , ( 59 , ( 21 , 57 ) ) ) , ( ( 39 , ( 43 , ( 40 , ( 36 , ( 37 , 38 ) ) ) ) ) , ( 41 , 42 ) ) ) , ( 27 , ( 75 , ( 30 , 74 ) ) ) ) ) , ( 25 , ( 24 , ( 22 , 23 ) ) ) ) , ( 60 , ( 76 , ( 61 , ( 78 , ( 46 , ( ( 67 , ( ( ( 44 , 45 ) , ( 65 , 66 ) ) , ( ( 64 , 68 ) , ( 77 , ( 69 , 79 ) ) ) ) ) , ( 62 , 63 ) ) ) ) ) ) ) ) ) ) , ( 34 , ( 49 , ( 35 , ( 51 , ( 33 , ( 32 , ( 31 , ( 50 , 52 ) ) ) ) ) ) ) ) ) , ( ( 71 , ( 47 , 48 ) ) , ( 55 , ( 53 , 54 ) ) ) ) ) );
tree tnt_311 =
 ( 1 , ( 2 , ( ( ( 26 , ( 72 , ( ( ( ( ( 29 , ( ( ( 5 , ( 3 , 6 ) ) , ( 4 , 7 ) ) , ( ( 9 , 28 ) , ( 10 , 70 ) ) ) ) , ( 8 , 73 ) ) , ( ( ( ( 56 , ( 58 , ( ( 13 , ( ( 17 , ( 11 , 14 ) ) , ( 12 , ( 16 , ( 15 , 18 ) ) ) ) ) , ( 19 , 20 ) ) ) ) , ( 59 , ( 21 , 57 ) ) ) , ( ( 43 , ( 39 , ( 40 , ( 36 , ( 37 , 38 ) ) ) ) ) , ( 41 , 42 ) ) ) , ( 27 , ( 75 , ( 30 , 74 ) ) ) ) ) , ( 25 , ( 24 , ( 22 , 23 ) ) ) ) , ( 60 , ( 76 , ( 61 , ( 78 , ( 46 , ( ( 67 , ( ( 68 , ( ( 44 , 45 ) , ( 65 , 66 ) ) ) , ( ( 64 , 79 ) , ( 69 , 77 ) ) ) ) , ( 62 , 63 ) ) ) ) ) ) ) ) ) ) , ( 34 , ( 49 , ( 35 , ( 51 , ( 33 , ( 32 , ( 31 , ( 50 , 52 ) ) ) ) ) ) ) ) ) , ( ( 71 , ( 47 , 48 ) ) , ( 53 , ( 54 , 55 ) ) ) ) ) );
tree tnt_312 =
 ( 1 , ( 2 , ( ( ( 26 , ( 72 , ( ( ( ( ( 29 , ( ( ( 5 , ( 3 , 6 ) ) , ( 4 , 7 ) ) , ( ( 9 , 28 ) , ( 10 , 70 ) ) ) ) , ( 8 , 73 ) ) , ( ( ( ( 56 , ( 58 , ( ( 13 , ( ( 17 , ( 11 , 14 ) ) , ( 12 , ( 16 , ( 15 , 18 ) ) ) ) ) , ( 19 , 20 ) ) ) ) , ( 59 , ( 21 , 57 ) ) ) , ( ( 43 , ( 39 , ( 40 , ( 36 , ( 37 , 38 ) ) ) ) ) , ( 41 , 42 ) ) ) , ( 27 , ( 75 , ( 30 , 74 ) ) ) ) ) , ( 25 , ( 24 , ( 22 , 23 ) ) ) ) , ( 60 , ( 76 , ( 61 , ( 78 , ( 46 , ( ( 67 , ( ( 68 , ( ( 44 , 45 ) , ( 65 , 66 ) ) ) , ( 64 , ( 69 , ( 77 , 79 ) ) ) ) ) , ( 62 , 63 ) ) ) ) ) ) ) ) ) ) , ( 34 , ( 49 , ( 35 , ( 51 , ( 33 , ( 32 , ( 31 , ( 50 , 52 ) ) ) ) ) ) ) ) ) , ( ( 71 , ( 47 , 48 ) ) , ( 53 , ( 54 , 55 ) ) ) ) ) );
tree tnt_313 =
 ( 1 , ( 2 , ( ( ( ( ( ( ( ( 29 , ( ( ( 5 , ( 3 , 6 ) ) , ( 4 , 7 ) ) , ( ( 9 , 28 ) , ( 10 , 70 ) ) ) ) , ( 8 , 73 ) ) , ( ( ( ( 56 , ( 58 , ( ( 13 , ( ( 17 , ( 11 , 14 ) ) , ( 12 , ( 16 , ( 15 , 18 ) ) ) ) ) , ( 19 , 20 ) ) ) ) , ( 59 , ( 21 , 57 ) ) ) , ( ( 43 , ( 39 , ( 40 , ( 36 , ( 37 , 38 ) ) ) ) ) , ( 41 , 42 ) ) ) , ( 27 , ( 75 , ( 30 , 74 ) ) ) ) ) , ( 25 , ( 24 , ( 22 , 23 ) ) ) ) , ( 60 , ( 76 , ( 61 , ( 78 , ( 46 , ( ( 67 , ( ( 68 , ( ( 44 , 45 ) , ( 65 , 66 ) ) ) , ( ( 64 , 79 ) , ( 69 , 77 ) ) ) ) , ( 62 , 63 ) ) ) ) ) ) ) ) , ( 26 , 72 ) ) , ( 34 , ( 49 , ( 35 , ( 51 , ( 33 , ( 32 , ( 31 , ( 50 , 52 ) ) ) ) ) ) ) ) ) , ( ( 71 , ( 47 , 48 ) ) , ( 53 , ( 54 , 55 ) ) ) ) ) );
tree tnt_314 =
 ( 1 , ( 2 , ( ( ( 26 , ( 72 , ( ( ( ( ( 29 , ( ( ( 5 , ( 3 , 6 ) ) , ( 4 , 7 ) ) , ( ( 9 , 28 ) , ( 10 , 70 ) ) ) ) , ( 8 , 73 ) ) , ( ( ( 59 , ( ( 58 , ( ( 13 , ( ( 17 , ( 11 , 14 ) ) , ( 12 , ( 16 , ( 15 , 18 ) ) ) ) ) , ( 19 , 20 ) ) ) , ( 56 , ( 21 , 57 ) ) ) ) , ( ( 43 , ( 39 , ( 40 , ( 36 , ( 37 , 38 ) ) ) ) ) , ( 41 , 42 ) ) ) , ( 27 , ( 75 , ( 30 , 74 ) ) ) ) ) , ( 25 , ( 24 , ( 22 , 23 ) ) ) ) , ( 60 , ( 76 , ( 61 , ( 78 , ( 46 , ( ( 67 , ( ( 68 , ( ( 44 , 45 ) , ( 65 , 66 ) ) ) , ( ( 64 , 79 ) , ( 69 , 77 ) ) ) ) , ( 62 , 63 ) ) ) ) ) ) ) ) ) ) , ( 34 , ( 49 , ( 35 , ( 51 , ( 33 , ( 32 , ( 31 , ( 50 , 52 ) ) ) ) ) ) ) ) ) , ( ( 71 , ( 47 , 48 ) ) , ( 53 , ( 54 , 55 ) ) ) ) ) );
tree tnt_315 =
 ( 1 , ( 2 , ( ( ( 26 , ( 72 , ( ( ( ( ( 29 , ( ( ( 5 , ( 3 , 6 ) ) , ( 4 , 7 ) ) , ( ( 9 , 28 ) , ( 10 , 70 ) ) ) ) , ( 8 , 73 ) ) , ( ( ( ( 56 , ( 58 , ( ( 13 , ( ( 17 , ( 11 , 14 ) ) , ( 12 , ( 16 , ( 15 , 18 ) ) ) ) ) , ( 19 , 20 ) ) ) ) , ( 59 , ( 21 , 57 ) ) ) , ( ( 43 , ( 39 , ( 40 , ( 36 , ( 37 , 38 ) ) ) ) ) , ( 41 , 42 ) ) ) , ( 27 , ( 75 , ( 30 , 74 ) ) ) ) ) , ( 25 , ( 24 , ( 22 , 23 ) ) ) ) , ( 60 , ( 76 , ( 61 , ( 78 , ( 46 , ( ( 67 , ( ( ( 44 , 45 ) , ( 65 , 66 ) ) , ( 68 , ( ( 64 , 79 ) , ( 69 , 77 ) ) ) ) ) , ( 62 , 63 ) ) ) ) ) ) ) ) ) ) , ( 34 , ( 49 , ( 35 , ( 51 , ( 33 , ( 32 , ( 31 , ( 50 , 52 ) ) ) ) ) ) ) ) ) , ( ( 71 , ( 47 , 48 ) ) , ( 53 , ( 54 , 55 ) ) ) ) ) );
tree tnt_316 =
 ( 1 , ( 2 , ( ( ( 26 , ( 72 , ( ( ( ( ( 29 , ( ( ( 5 , ( 3 , 6 ) ) , ( 4 , 7 ) ) , ( ( 9 , 28 ) , ( 10 , 70 ) ) ) ) , ( 8 , 73 ) ) , ( ( ( ( 56 , ( 58 , ( ( 13 , ( ( 17 , ( 11 , 14 ) ) , ( 12 , ( 16 , ( 15 , 18 ) ) ) ) ) , ( 19 , 20 ) ) ) ) , ( 59 , ( 21 , 57 ) ) ) , ( ( 43 , ( 39 , ( 40 , ( 36 , ( 37 , 38 ) ) ) ) ) , ( 41 , 42 ) ) ) , ( 27 , ( 75 , ( 30 , 74 ) ) ) ) ) , ( 25 , ( 24 , ( 22 , 23 ) ) ) ) , ( 60 , ( 76 , ( 61 , ( 78 , ( 46 , ( ( 67 , ( ( ( 68 , ( 44 , 45 ) ) , ( 65 , 66 ) ) , ( ( 64 , 79 ) , ( 69 , 77 ) ) ) ) , ( 62 , 63 ) ) ) ) ) ) ) ) ) ) , ( 34 , ( 49 , ( 35 , ( 51 , ( 33 , ( 32 , ( 31 , ( 50 , 52 ) ) ) ) ) ) ) ) ) , ( ( 71 , ( 47 , 48 ) ) , ( 53 , ( 54 , 55 ) ) ) ) ) );
tree tnt_317 =
 ( 1 , ( 2 , ( ( ( 26 , ( 72 , ( ( ( ( ( 29 , ( ( 3 , ( ( 4 , 7 ) , ( 5 , 6 ) ) ) , ( ( 9 , 28 ) , ( 10 , 70 ) ) ) ) , ( 8 , 73 ) ) , ( ( ( ( 56 , ( 58 , ( ( 13 , ( ( 17 , ( 11 , 14 ) ) , ( 12 , ( 16 , ( 15 , 18 ) ) ) ) ) , ( 19 , 20 ) ) ) ) , ( 59 , ( 21 , 57 ) ) ) , ( ( 43 , ( 39 , ( 40 , ( 36 , ( 37 , 38 ) ) ) ) ) , ( 41 , 42 ) ) ) , ( 27 , ( 75 , ( 30 , 74 ) ) ) ) ) , ( 25 , ( 24 , ( 22 , 23 ) ) ) ) , ( 60 , ( 76 , ( 61 , ( 78 , ( 46 , ( ( 67 , ( ( 68 , ( ( 44 , 45 ) , ( 65 , 66 ) ) ) , ( ( 64 , 79 ) , ( 69 , 77 ) ) ) ) , ( 62 , 63 ) ) ) ) ) ) ) ) ) ) , ( 34 , ( 49 , ( 35 , ( 51 , ( 33 , ( 32 , ( 31 , ( 50 , 52 ) ) ) ) ) ) ) ) ) , ( ( 71 , ( 47 , 48 ) ) , ( 53 , ( 54 , 55 ) ) ) ) ) );
tree tnt_318 =
 ( 1 , ( 2 , ( ( ( 26 , ( 72 , ( ( ( ( ( 29 , ( ( ( 3 , ( 5 , 6 ) ) , ( 4 , 7 ) ) , ( ( 9 , 28 ) , ( 10 , 70 ) ) ) ) , ( 8 , 73 ) ) , ( ( ( ( 56 , ( 58 , ( ( 13 , ( ( 17 , ( 11 , 14 ) ) , ( 12 , ( 16 , ( 15 , 18 ) ) ) ) ) , ( 19 , 20 ) ) ) ) , ( 59 , ( 21 , 57 ) ) ) , ( ( 43 , ( 39 , ( 40 , ( 36 , ( 37 , 38 ) ) ) ) ) , ( 41 , 42 ) ) ) , ( 27 , ( 75 , ( 30 , 74 ) ) ) ) ) , ( 25 , ( 24 , ( 22 , 23 ) ) ) ) , ( 60 , ( 76 , ( 61 , ( 78 , ( 46 , ( ( 67 , ( ( 68 , ( ( 44 , 45 ) , ( 65 , 66 ) ) ) , ( ( 64 , 79 ) , ( 69 , 77 ) ) ) ) , ( 62 , 63 ) ) ) ) ) ) ) ) ) ) , ( 34 , ( 49 , ( 35 , ( 51 , ( 33 , ( 32 , ( 31 , ( 50 , 52 ) ) ) ) ) ) ) ) ) , ( ( 71 , ( 47 , 48 ) ) , ( 53 , ( 54 , 55 ) ) ) ) ) );
tree tnt_319 =
 ( 1 , ( 2 , ( ( ( 26 , ( 72 , ( ( ( ( ( 29 , ( ( ( 5 , ( 3 , 6 ) ) , ( 4 , 7 ) ) , ( ( 9 , 28 ) , ( 10 , 70 ) ) ) ) , ( 8 , 73 ) ) , ( ( ( ( 56 , ( 58 , ( ( 13 , ( ( 17 , ( 11 , 14 ) ) , ( 12 , ( 16 , ( 15 , 18 ) ) ) ) ) , ( 19 , 20 ) ) ) ) , ( 59 , ( 21 , 57 ) ) ) , ( ( 43 , ( 39 , ( 40 , ( 36 , ( 37 , 38 ) ) ) ) ) , ( 41 , 42 ) ) ) , ( 27 , ( 75 , ( 30 , 74 ) ) ) ) ) , ( 25 , ( 24 , ( 22 , 23 ) ) ) ) , ( 60 , ( 76 , ( 61 , ( 78 , ( 46 , ( ( 67 , ( ( 68 , ( ( 44 , 45 ) , ( 65 , 66 ) ) ) , ( ( 64 , 79 ) , ( 69 , 77 ) ) ) ) , ( 62 , 63 ) ) ) ) ) ) ) ) ) ) , ( 34 , ( 49 , ( 35 , ( 51 , ( 33 , ( 32 , ( 31 , ( 50 , 52 ) ) ) ) ) ) ) ) ) , ( ( 71 , ( 47 , 48 ) ) , ( 54 , ( 53 , 55 ) ) ) ) ) );
tree tnt_320 =
 ( 1 , ( 2 , ( ( ( 26 , ( 72 , ( ( ( ( ( 29 , ( ( ( 5 , ( 3 , 6 ) ) , ( 4 , 7 ) ) , ( ( 9 , 28 ) , ( 10 , 70 ) ) ) ) , ( 8 , 73 ) ) , ( ( ( ( 56 , ( 58 , ( ( 13 , ( ( 17 , ( 11 , 14 ) ) , ( 12 , ( 16 , ( 15 , 18 ) ) ) ) ) , ( 19 , 20 ) ) ) ) , ( 59 , ( 21 , 57 ) ) ) , ( ( 43 , ( 39 , ( 40 , ( 36 , ( 37 , 38 ) ) ) ) ) , ( 41 , 42 ) ) ) , ( 27 , ( 75 , ( 30 , 74 ) ) ) ) ) , ( 25 , ( 24 , ( 22 , 23 ) ) ) ) , ( 60 , ( 76 , ( 61 , ( 78 , ( 46 , ( ( 67 , ( ( 68 , ( ( 44 , 45 ) , ( 65 , 66 ) ) ) , ( ( 64 , 79 ) , ( 69 , 77 ) ) ) ) , ( 62 , 63 ) ) ) ) ) ) ) ) ) ) , ( 34 , ( 49 , ( 35 , ( 51 , ( 33 , ( 32 , ( 31 , ( 50 , 52 ) ) ) ) ) ) ) ) ) , ( ( 71 , ( 47 , 48 ) ) , ( 55 , ( 53 , 54 ) ) ) ) ) );
tree tnt_321 =
 ( 1 , ( 2 , ( ( ( ( ( ( ( ( 29 , ( ( ( 6 , ( 3 , 5 ) ) , ( 4 , 7 ) ) , ( 9 , ( 70 , ( 10 , 28 ) ) ) ) ) , ( 8 , 73 ) ) , ( ( ( ( 56 , ( 58 , ( ( 13 , ( ( 17 , ( 11 , 14 ) ) , ( 12 , ( 16 , ( 15 , 18 ) ) ) ) ) , ( 19 , 20 ) ) ) ) , ( 59 , ( 21 , 57 ) ) ) , ( ( ( 40 , ( 36 , ( 37 , 38 ) ) ) , ( 39 , 43 ) ) , ( 41 , 42 ) ) ) , ( 27 , ( 75 , ( 30 , 74 ) ) ) ) ) , ( 25 , ( 24 , ( 22 , 23 ) ) ) ) , ( 60 , ( 76 , ( 61 , ( 78 , ( 46 , ( ( 67 , ( ( ( 44 , 45 ) , ( 65 , 66 ) ) , ( ( 64 , 68 ) , ( 79 , ( 69 , 77 ) ) ) ) ) , ( 62 , 63 ) ) ) ) ) ) ) ) , ( 26 , 72 ) ) , ( 34 , ( 49 , ( 35 , ( 51 , ( 33 , ( 32 , ( 31 , ( 50 , 52 ) ) ) ) ) ) ) ) ) , ( ( 71 , ( 47 , 48 ) ) , ( 55 , ( 53 , 54 ) ) ) ) ) );
tree tnt_322 =
 ( 1 , ( 2 , ( ( ( ( ( ( ( ( 29 , ( ( ( 6 , ( 3 , 5 ) ) , ( 4 , 7 ) ) , ( 9 , ( 70 , ( 10 , 28 ) ) ) ) ) , ( 8 , 73 ) ) , ( ( ( ( 56 , ( 58 , ( ( 13 , ( ( 17 , ( 11 , 14 ) ) , ( 12 , ( 16 , ( 15 , 18 ) ) ) ) ) , ( 19 , 20 ) ) ) ) , ( 59 , ( 21 , 57 ) ) ) , ( ( ( 40 , ( 36 , ( 37 , 38 ) ) ) , ( 39 , 43 ) ) , ( 41 , 42 ) ) ) , ( 27 , ( 75 , ( 30 , 74 ) ) ) ) ) , ( 25 , ( 24 , ( 22 , 23 ) ) ) ) , ( 60 , ( 76 , ( 61 , ( 78 , ( 46 , ( ( 67 , ( ( ( 44 , 45 ) , ( 65 , 66 ) ) , ( ( 64 , 68 ) , ( 79 , ( 69 , 77 ) ) ) ) ) , ( 62 , 63 ) ) ) ) ) ) ) ) , ( 26 , 72 ) ) , ( 34 , ( 49 , ( 35 , ( 51 , ( 33 , ( 32 , ( 31 , ( 50 , 52 ) ) ) ) ) ) ) ) ) , ( ( 71 , ( 47 , 48 ) ) , ( 53 , ( 54 , 55 ) ) ) ) ) );
tree tnt_323 =
 ( 1 , ( 2 , ( ( ( ( ( ( ( ( 29 , ( ( ( 6 , ( 3 , 5 ) ) , ( 4 , 7 ) ) , ( 9 , ( 70 , ( 10 , 28 ) ) ) ) ) , ( 8 , 73 ) ) , ( ( ( ( 58 , ( ( 13 , ( ( 17 , ( 11 , 14 ) ) , ( 12 , ( 16 , ( 15 , 18 ) ) ) ) ) , ( 19 , 20 ) ) ) , ( 59 , ( 56 , ( 21 , 57 ) ) ) ) , ( ( ( 40 , ( 36 , ( 37 , 38 ) ) ) , ( 39 , 43 ) ) , ( 41 , 42 ) ) ) , ( 27 , ( 75 , ( 30 , 74 ) ) ) ) ) , ( 25 , ( 24 , ( 22 , 23 ) ) ) ) , ( 60 , ( 76 , ( 61 , ( 78 , ( 46 , ( ( 67 , ( ( ( 44 , 45 ) , ( 65 , 66 ) ) , ( ( 64 , 68 ) , ( 79 , ( 69 , 77 ) ) ) ) ) , ( 62 , 63 ) ) ) ) ) ) ) ) , ( 26 , 72 ) ) , ( 34 , ( 49 , ( 35 , ( 51 , ( 33 , ( 32 , ( 31 , ( 50 , 52 ) ) ) ) ) ) ) ) ) , ( ( 71 , ( 47 , 48 ) ) , ( 55 , ( 53 , 54 ) ) ) ) ) );
tree tnt_324 =
 ( 1 , ( 2 , ( ( ( ( ( ( ( ( 29 , ( ( ( 6 , ( 3 , 5 ) ) , ( 4 , 7 ) ) , ( 9 , ( 70 , ( 10 , 28 ) ) ) ) ) , ( 8 , 73 ) ) , ( ( ( ( 56 , ( 58 , ( ( 13 , ( ( 17 , ( 11 , 14 ) ) , ( 12 , ( 16 , ( 15 , 18 ) ) ) ) ) , ( 19 , 20 ) ) ) ) , ( 59 , ( 21 , 57 ) ) ) , ( ( ( 40 , ( 36 , ( 37 , 38 ) ) ) , ( 39 , 43 ) ) , ( 41 , 42 ) ) ) , ( 27 , ( 75 , ( 30 , 74 ) ) ) ) ) , ( 25 , ( 24 , ( 22 , 23 ) ) ) ) , ( 60 , ( 76 , ( 61 , ( 78 , ( 46 , ( ( 67 , ( ( 68 , ( ( 44 , 45 ) , ( 65 , 66 ) ) ) , ( 64 , ( 79 , ( 69 , 77 ) ) ) ) ) , ( 62 , 63 ) ) ) ) ) ) ) ) , ( 26 , 72 ) ) , ( 34 , ( 49 , ( 35 , ( 51 , ( 33 , ( 32 , ( 31 , ( 50 , 52 ) ) ) ) ) ) ) ) ) , ( ( 71 , ( 47 , 48 ) ) , ( 55 , ( 53 , 54 ) ) ) ) ) );
tree tnt_325 =
 ( 1 , ( 2 , ( ( ( ( ( ( ( ( 29 , ( ( ( 6 , ( 3 , 5 ) ) , ( 4 , 7 ) ) , ( 9 , ( 70 , ( 10 , 28 ) ) ) ) ) , ( 8 , 73 ) ) , ( ( ( ( 56 , ( 58 , ( ( 13 , ( ( 17 , ( 11 , 14 ) ) , ( 12 , ( 16 , ( 15 , 18 ) ) ) ) ) , ( 19 , 20 ) ) ) ) , ( 59 , ( 21 , 57 ) ) ) , ( ( ( 40 , ( 36 , ( 37 , 38 ) ) ) , ( 39 , 43 ) ) , ( 41 , 42 ) ) ) , ( 27 , ( 75 , ( 30 , 74 ) ) ) ) ) , ( 25 , ( 24 , ( 22 , 23 ) ) ) ) , ( 60 , ( 76 , ( 61 , ( 78 , ( 46 , ( ( 67 , ( ( ( 68 , ( 44 , 45 ) ) , ( 65 , 66 ) ) , ( 64 , ( 79 , ( 69 , 77 ) ) ) ) ) , ( 62 , 63 ) ) ) ) ) ) ) ) , ( 26 , 72 ) ) , ( 34 , ( 49 , ( 35 , ( 51 , ( 33 , ( 32 , ( 31 , ( 50 , 52 ) ) ) ) ) ) ) ) ) , ( ( 71 , ( 47 , 48 ) ) , ( 55 , ( 53 , 54 ) ) ) ) ) );
tree tnt_326 =
 ( 1 , ( 2 , ( ( ( ( ( ( ( ( 29 , ( ( ( 6 , ( 3 , 5 ) ) , ( 4 , 7 ) ) , ( 9 , ( 10 , 28 ) ) ) ) , ( 8 , 73 ) ) , ( ( ( ( 56 , ( 58 , ( ( 70 , ( 13 , ( ( 17 , ( 11 , 14 ) ) , ( 12 , ( 16 , ( 15 , 18 ) ) ) ) ) ) , ( 19 , 20 ) ) ) ) , ( 59 , ( 21 , 57 ) ) ) , ( ( ( 40 , ( 36 , ( 37 , 38 ) ) ) , ( 39 , 43 ) ) , ( 41 , 42 ) ) ) , ( 27 , ( 75 , ( 30 , 74 ) ) ) ) ) , ( 25 , ( 24 , ( 22 , 23 ) ) ) ) , ( 60 , ( 76 , ( 61 , ( 78 , ( 46 , ( ( 67 , ( ( ( 44 , 45 ) , ( 65 , 66 ) ) , ( ( 64 , 68 ) , ( 79 , ( 69 , 77 ) ) ) ) ) , ( 62 , 63 ) ) ) ) ) ) ) ) , ( 26 , 72 ) ) , ( 34 , ( 49 , ( 35 , ( 51 , ( 33 , ( 32 , ( 31 , ( 50 , 52 ) ) ) ) ) ) ) ) ) , ( ( 71 , ( 47 , 48 ) ) , ( 55 , ( 53 , 54 ) ) ) ) ) );
tree tnt_327 =
 ( 1 , ( 2 , ( ( ( ( ( ( ( ( 29 , ( ( ( 6 , ( 3 , 5 ) ) , ( 4 , 7 ) ) , ( 9 , ( 10 , 28 ) ) ) ) , ( 8 , 73 ) ) , ( ( ( ( 56 , ( 58 , ( ( 13 , ( 70 , ( ( 17 , ( 11 , 14 ) ) , ( 12 , ( 16 , ( 15 , 18 ) ) ) ) ) ) , ( 19 , 20 ) ) ) ) , ( 59 , ( 21 , 57 ) ) ) , ( ( ( 40 , ( 36 , ( 37 , 38 ) ) ) , ( 39 , 43 ) ) , ( 41 , 42 ) ) ) , ( 27 , ( 75 , ( 30 , 74 ) ) ) ) ) , ( 25 , ( 24 , ( 22 , 23 ) ) ) ) , ( 60 , ( 76 , ( 61 , ( 78 , ( 46 , ( ( 67 , ( ( ( 44 , 45 ) , ( 65 , 66 ) ) , ( ( 64 , 68 ) , ( 79 , ( 69 , 77 ) ) ) ) ) , ( 62 , 63 ) ) ) ) ) ) ) ) , ( 26 , 72 ) ) , ( 34 , ( 49 , ( 35 , ( 51 , ( 33 , ( 32 , ( 31 , ( 50 , 52 ) ) ) ) ) ) ) ) ) , ( ( 71 , ( 47 , 48 ) ) , ( 55 , ( 53 , 54 ) ) ) ) ) );
tree tnt_328 =
 ( 1 , ( 2 , ( ( ( ( ( ( ( ( 29 , ( ( ( 6 , ( 3 , 5 ) ) , ( 4 , 7 ) ) , ( 9 , ( 10 , 28 ) ) ) ) , ( 8 , 73 ) ) , ( ( ( ( 56 , ( 58 , ( ( 13 , ( ( 17 , ( 11 , 14 ) ) , ( 70 , ( 12 , ( 16 , ( 15 , 18 ) ) ) ) ) ) , ( 19 , 20 ) ) ) ) , ( 59 , ( 21 , 57 ) ) ) , ( ( ( 40 , ( 36 , ( 37 , 38 ) ) ) , ( 39 , 43 ) ) , ( 41 , 42 ) ) ) , ( 27 , ( 75 , ( 30 , 74 ) ) ) ) ) , ( 25 , ( 24 , ( 22 , 23 ) ) ) ) , ( 60 , ( 76 , ( 61 , ( 78 , ( 46 , ( ( 67 , ( ( ( 44 , 45 ) , ( 65 , 66 ) ) , ( ( 64 , 68 ) , ( 79 , ( 69 , 77 ) ) ) ) ) , ( 62 , 63 ) ) ) ) ) ) ) ) , ( 26 , 72 ) ) , ( 34 , ( 49 , ( 35 , ( 51 , ( 33 , ( 32 , ( 31 , ( 50 , 52 ) ) ) ) ) ) ) ) ) , ( ( 71 , ( 47 , 48 ) ) , ( 55 , ( 53 , 54 ) ) ) ) ) );
tree tnt_329 =
 ( 1 , ( 2 , ( ( ( ( ( ( ( ( 29 , ( ( ( 6 , ( 3 , 5 ) ) , ( 4 , 7 ) ) , ( 9 , ( 10 , 28 ) ) ) ) , ( 8 , 73 ) ) , ( ( ( ( 56 , ( 58 , ( ( 13 , ( ( 70 , ( 17 , ( 11 , 14 ) ) ) , ( 12 , ( 16 , ( 15 , 18 ) ) ) ) ) , ( 19 , 20 ) ) ) ) , ( 59 , ( 21 , 57 ) ) ) , ( ( ( 40 , ( 36 , ( 37 , 38 ) ) ) , ( 39 , 43 ) ) , ( 41 , 42 ) ) ) , ( 27 , ( 75 , ( 30 , 74 ) ) ) ) ) , ( 25 , ( 24 , ( 22 , 23 ) ) ) ) , ( 60 , ( 76 , ( 61 , ( 78 , ( 46 , ( ( 67 , ( ( ( 44 , 45 ) , ( 65 , 66 ) ) , ( ( 64 , 68 ) , ( 79 , ( 69 , 77 ) ) ) ) ) , ( 62 , 63 ) ) ) ) ) ) ) ) , ( 26 , 72 ) ) , ( 34 , ( 49 , ( 35 , ( 51 , ( 33 , ( 32 , ( 31 , ( 50 , 52 ) ) ) ) ) ) ) ) ) , ( ( 71 , ( 47 , 48 ) ) , ( 55 , ( 53 , 54 ) ) ) ) ) );
tree tnt_330 =
 ( 1 , ( 2 , ( ( ( ( ( ( ( ( 29 , ( ( ( 6 , ( 3 , 5 ) ) , ( 4 , 7 ) ) , ( 9 , ( 10 , 28 ) ) ) ) , ( 8 , 73 ) ) , ( ( ( ( 56 , ( 58 , ( ( 13 , ( ( 17 , ( 70 , ( 11 , 14 ) ) ) , ( 12 , ( 16 , ( 15 , 18 ) ) ) ) ) , ( 19 , 20 ) ) ) ) , ( 59 , ( 21 , 57 ) ) ) , ( ( ( 40 , ( 36 , ( 37 , 38 ) ) ) , ( 39 , 43 ) ) , ( 41 , 42 ) ) ) , ( 27 , ( 75 , ( 30 , 74 ) ) ) ) ) , ( 25 , ( 24 , ( 22 , 23 ) ) ) ) , ( 60 , ( 76 , ( 61 , ( 78 , ( 46 , ( ( 67 , ( ( ( 44 , 45 ) , ( 65 , 66 ) ) , ( ( 64 , 68 ) , ( 79 , ( 69 , 77 ) ) ) ) ) , ( 62 , 63 ) ) ) ) ) ) ) ) , ( 26 , 72 ) ) , ( 34 , ( 49 , ( 35 , ( 51 , ( 33 , ( 32 , ( 31 , ( 50 , 52 ) ) ) ) ) ) ) ) ) , ( ( 71 , ( 47 , 48 ) ) , ( 55 , ( 53 , 54 ) ) ) ) ) );
tree tnt_331 =
 ( 1 , ( 2 , ( ( ( 26 , ( 72 , ( ( ( ( ( 29 , ( ( ( 6 , ( 3 , 5 ) ) , ( 4 , 7 ) ) , ( 28 , ( 9 , 10 ) ) ) ) , ( 8 , 73 ) ) , ( ( ( 59 , ( ( 58 , ( ( 13 , ( ( 17 , ( 11 , 14 ) ) , ( 70 , ( 12 , ( 16 , ( 15 , 18 ) ) ) ) ) ) , ( 19 , 20 ) ) ) , ( 56 , ( 21 , 57 ) ) ) ) , ( ( 43 , ( 39 , ( 40 , ( 36 , ( 37 , 38 ) ) ) ) ) , ( 41 , 42 ) ) ) , ( 27 , ( 75 , ( 30 , 74 ) ) ) ) ) , ( 25 , ( 24 , ( 22 , 23 ) ) ) ) , ( 60 , ( 76 , ( 61 , ( 78 , ( 46 , ( ( 67 , ( ( ( 44 , ( 45 , 68 ) ) , ( 65 , 66 ) ) , ( 64 , ( 77 , ( 69 , 79 ) ) ) ) ) , ( 62 , 63 ) ) ) ) ) ) ) ) ) ) , ( 34 , ( 49 , ( 35 , ( 51 , ( 33 , ( 32 , ( 31 , ( 50 , 52 ) ) ) ) ) ) ) ) ) , ( ( 71 , ( 47 , 48 ) ) , ( 55 , ( 53 , 54 ) ) ) ) ) );
tree tnt_332 =
 ( 1 , ( 2 , ( ( ( 26 , ( 72 , ( ( ( ( ( 29 , ( ( ( 6 , ( 3 , 5 ) ) , ( 4 , 7 ) ) , ( 28 , ( 9 , 10 ) ) ) ) , ( 8 , 73 ) ) , ( ( ( 59 , ( ( 58 , ( ( 13 , ( ( 17 , ( 11 , 14 ) ) , ( 70 , ( 12 , ( 16 , ( 15 , 18 ) ) ) ) ) ) , ( 19 , 20 ) ) ) , ( 56 , ( 21 , 57 ) ) ) ) , ( ( 43 , ( 39 , ( 40 , ( 36 , ( 37 , 38 ) ) ) ) ) , ( 41 , 42 ) ) ) , ( 27 , ( 75 , ( 30 , 74 ) ) ) ) ) , ( 25 , ( 24 , ( 22 , 23 ) ) ) ) , ( 60 , ( 76 , ( 61 , ( 78 , ( 46 , ( ( 67 , ( ( ( 44 , ( 45 , 68 ) ) , ( 65 , 66 ) ) , ( 79 , ( 64 , ( 69 , 77 ) ) ) ) ) , ( 62 , 63 ) ) ) ) ) ) ) ) ) ) , ( 34 , ( 49 , ( 35 , ( 51 , ( 33 , ( 32 , ( 31 , ( 50 , 52 ) ) ) ) ) ) ) ) ) , ( ( 71 , ( 47 , 48 ) ) , ( 55 , ( 53 , 54 ) ) ) ) ) );
tree tnt_333 =
 ( 1 , ( 2 , ( ( ( 26 , ( 72 , ( ( ( ( ( 29 , ( ( ( 6 , ( 3 , 5 ) ) , ( 4 , 7 ) ) , ( 28 , ( 9 , 10 ) ) ) ) , ( 8 , 73 ) ) , ( ( ( 59 , ( ( 58 , ( ( 13 , ( ( 17 , ( 11 , 14 ) ) , ( 70 , ( 12 , ( 16 , ( 15 , 18 ) ) ) ) ) ) , ( 19 , 20 ) ) ) , ( 56 , ( 21 , 57 ) ) ) ) , ( ( 43 , ( 39 , ( 40 , ( 36 , ( 37 , 38 ) ) ) ) ) , ( 41 , 42 ) ) ) , ( 27 , ( 75 , ( 30 , 74 ) ) ) ) ) , ( 25 , ( 24 , ( 22 , 23 ) ) ) ) , ( 60 , ( 76 , ( 61 , ( 78 , ( 46 , ( ( 67 , ( ( ( 44 , ( 45 , 68 ) ) , ( 65 , 66 ) ) , ( 64 , ( 79 , ( 69 , 77 ) ) ) ) ) , ( 62 , 63 ) ) ) ) ) ) ) ) ) ) , ( 34 , ( 49 , ( 35 , ( 51 , ( 33 , ( 32 , ( 31 , ( 50 , 52 ) ) ) ) ) ) ) ) ) , ( ( 71 , ( 47 , 48 ) ) , ( 55 , ( 53 , 54 ) ) ) ) ) );
tree tnt_334 =
 ( 1 , ( 2 , ( ( ( ( ( ( ( ( 29 , ( ( ( 6 , ( 3 , 5 ) ) , ( 4 , 7 ) ) , ( 28 , ( 9 , 10 ) ) ) ) , ( 8 , 73 ) ) , ( ( ( 59 , ( ( 58 , ( ( 13 , ( ( 17 , ( 11 , 14 ) ) , ( 70 , ( 12 , ( 16 , ( 15 , 18 ) ) ) ) ) ) , ( 19 , 20 ) ) ) , ( 56 , ( 21 , 57 ) ) ) ) , ( ( 43 , ( 39 , ( 40 , ( 36 , ( 37 , 38 ) ) ) ) ) , ( 41 , 42 ) ) ) , ( 27 , ( 75 , ( 30 , 74 ) ) ) ) ) , ( 25 , ( 24 , ( 22 , 23 ) ) ) ) , ( 60 , ( 76 , ( 61 , ( 78 , ( 46 , ( ( 67 , ( ( ( 44 , ( 45 , 68 ) ) , ( 65 , 66 ) ) , ( 64 , ( 77 , ( 69 , 79 ) ) ) ) ) , ( 62 , 63 ) ) ) ) ) ) ) ) , ( 26 , 72 ) ) , ( 34 , ( 49 , ( 35 , ( 51 , ( 33 , ( 32 , ( 31 , ( 50 , 52 ) ) ) ) ) ) ) ) ) , ( ( 71 , ( 47 , 48 ) ) , ( 55 , ( 53 , 54 ) ) ) ) ) );
tree tnt_335 =
 ( 1 , ( 2 , ( ( ( 26 , ( 72 , ( ( ( ( ( 29 , ( ( ( 6 , ( 3 , 5 ) ) , ( 4 , 7 ) ) , ( 28 , ( 9 , 10 ) ) ) ) , ( 8 , 73 ) ) , ( ( ( ( 58 , ( ( 13 , ( ( 17 , ( 11 , 14 ) ) , ( 70 , ( 12 , ( 16 , ( 15 , 18 ) ) ) ) ) ) , ( 19 , 20 ) ) ) , ( 59 , ( 56 , ( 21 , 57 ) ) ) ) , ( ( 43 , ( 39 , ( 40 , ( 36 , ( 37 , 38 ) ) ) ) ) , ( 41 , 42 ) ) ) , ( 27 , ( 75 , ( 30 , 74 ) ) ) ) ) , ( 25 , ( 24 , ( 22 , 23 ) ) ) ) , ( 60 , ( 76 , ( 61 , ( 78 , ( 46 , ( ( 67 , ( ( ( 44 , ( 45 , 68 ) ) , ( 65 , 66 ) ) , ( 64 , ( 77 , ( 69 , 79 ) ) ) ) ) , ( 62 , 63 ) ) ) ) ) ) ) ) ) ) , ( 34 , ( 49 , ( 35 , ( 51 , ( 33 , ( 32 , ( 31 , ( 50 , 52 ) ) ) ) ) ) ) ) ) , ( ( 71 , ( 47 , 48 ) ) , ( 55 , ( 53 , 54 ) ) ) ) ) );
tree tnt_336 =
 ( 1 , ( 2 , ( ( ( 26 , ( 72 , ( ( ( ( ( 29 , ( ( ( 6 , ( 3 , 5 ) ) , ( 4 , 7 ) ) , ( 28 , ( 9 , 10 ) ) ) ) , ( 8 , 73 ) ) , ( ( ( 59 , ( ( 58 , ( ( 13 , ( ( 70 , ( 17 , ( 11 , 14 ) ) ) , ( 12 , ( 16 , ( 15 , 18 ) ) ) ) ) , ( 19 , 20 ) ) ) , ( 56 , ( 21 , 57 ) ) ) ) , ( ( 43 , ( 39 , ( 40 , ( 36 , ( 37 , 38 ) ) ) ) ) , ( 41 , 42 ) ) ) , ( 27 , ( 75 , ( 30 , 74 ) ) ) ) ) , ( 25 , ( 24 , ( 22 , 23 ) ) ) ) , ( 60 , ( 76 , ( 61 , ( 78 , ( 46 , ( ( 67 , ( ( ( 44 , ( 45 , 68 ) ) , ( 65 , 66 ) ) , ( 64 , ( 77 , ( 69 , 79 ) ) ) ) ) , ( 62 , 63 ) ) ) ) ) ) ) ) ) ) , ( 34 , ( 49 , ( 35 , ( 51 , ( 33 , ( 32 , ( 31 , ( 50 , 52 ) ) ) ) ) ) ) ) ) , ( ( 71 , ( 47 , 48 ) ) , ( 55 , ( 53 , 54 ) ) ) ) ) );
tree tnt_337 =
 ( 1 , ( 2 , ( ( ( 26 , ( 72 , ( ( ( ( ( 29 , ( ( ( 6 , ( 3 , 5 ) ) , ( 4 , 7 ) ) , ( 28 , ( 9 , 10 ) ) ) ) , ( 8 , 73 ) ) , ( ( ( ( 56 , ( 58 , ( ( 13 , ( ( 17 , ( 11 , 14 ) ) , ( 70 , ( 12 , ( 16 , ( 15 , 18 ) ) ) ) ) ) , ( 19 , 20 ) ) ) ) , ( 59 , ( 21 , 57 ) ) ) , ( ( 43 , ( 39 , ( 40 , ( 36 , ( 37 , 38 ) ) ) ) ) , ( 41 , 42 ) ) ) , ( 27 , ( 75 , ( 30 , 74 ) ) ) ) ) , ( 25 , ( 24 , ( 22 , 23 ) ) ) ) , ( 60 , ( 76 , ( 61 , ( 78 , ( 46 , ( ( 67 , ( ( ( 44 , ( 45 , 68 ) ) , ( 65 , 66 ) ) , ( 64 , ( 77 , ( 69 , 79 ) ) ) ) ) , ( 62 , 63 ) ) ) ) ) ) ) ) ) ) , ( 34 , ( 49 , ( 35 , ( 51 , ( 33 , ( 32 , ( 31 , ( 50 , 52 ) ) ) ) ) ) ) ) ) , ( ( 71 , ( 47 , 48 ) ) , ( 55 , ( 53 , 54 ) ) ) ) ) );
tree tnt_338 =
 ( 1 , ( 2 , ( ( ( 26 , ( 72 , ( ( ( ( ( 29 , ( ( ( 3 , ( 5 , 6 ) ) , ( 4 , 7 ) ) , ( 28 , ( 9 , 10 ) ) ) ) , ( 8 , 73 ) ) , ( ( ( 59 , ( ( 58 , ( ( 13 , ( ( 17 , ( 11 , 14 ) ) , ( 70 , ( 12 , ( 16 , ( 15 , 18 ) ) ) ) ) ) , ( 19 , 20 ) ) ) , ( 56 , ( 21 , 57 ) ) ) ) , ( ( 43 , ( 39 , ( 40 , ( 36 , ( 37 , 38 ) ) ) ) ) , ( 41 , 42 ) ) ) , ( 27 , ( 75 , ( 30 , 74 ) ) ) ) ) , ( 25 , ( 24 , ( 22 , 23 ) ) ) ) , ( 60 , ( 76 , ( 61 , ( 78 , ( 46 , ( ( 67 , ( ( ( 44 , ( 45 , 68 ) ) , ( 65 , 66 ) ) , ( 64 , ( 77 , ( 69 , 79 ) ) ) ) ) , ( 62 , 63 ) ) ) ) ) ) ) ) ) ) , ( 34 , ( 49 , ( 35 , ( 51 , ( 33 , ( 32 , ( 31 , ( 50 , 52 ) ) ) ) ) ) ) ) ) , ( ( 71 , ( 47 , 48 ) ) , ( 55 , ( 53 , 54 ) ) ) ) ) );
tree tnt_339 =
 ( 1 , ( 2 , ( ( ( 26 , ( 72 , ( ( ( ( ( 29 , ( ( ( 6 , ( 3 , 5 ) ) , ( 4 , 7 ) ) , ( 28 , ( 9 , 10 ) ) ) ) , ( 8 , 73 ) ) , ( ( ( 59 , ( ( 58 , ( ( 13 , ( ( 17 , ( 11 , 14 ) ) , ( 70 , ( 12 , ( 16 , ( 15 , 18 ) ) ) ) ) ) , ( 19 , 20 ) ) ) , ( 56 , ( 21 , 57 ) ) ) ) , ( ( 43 , ( 39 , ( 40 , ( 36 , ( 37 , 38 ) ) ) ) ) , ( 41 , 42 ) ) ) , ( 27 , ( 75 , ( 30 , 74 ) ) ) ) ) , ( 25 , ( 24 , ( 22 , 23 ) ) ) ) , ( 60 , ( 76 , ( 61 , ( 78 , ( 46 , ( ( 67 , ( ( ( 44 , ( 45 , 68 ) ) , ( 65 , 66 ) ) , ( 64 , ( 77 , ( 69 , 79 ) ) ) ) ) , ( 62 , 63 ) ) ) ) ) ) ) ) ) ) , ( 34 , ( 49 , ( 35 , ( 51 , ( 33 , ( 32 , ( 31 , ( 50 , 52 ) ) ) ) ) ) ) ) ) , ( ( 71 , ( 47 , 48 ) ) , ( 53 , ( 54 , 55 ) ) ) ) ) );
tree tnt_340 =
 ( 1 , ( 2 , ( ( ( 26 , ( 72 , ( ( ( ( ( 29 , ( ( ( 6 , ( 3 , 5 ) ) , ( 4 , 7 ) ) , ( 28 , ( 9 , 10 ) ) ) ) , ( 8 , 73 ) ) , ( ( ( 59 , ( ( 58 , ( ( 13 , ( ( 17 , ( 11 , 14 ) ) , ( 70 , ( 12 , ( 16 , ( 15 , 18 ) ) ) ) ) ) , ( 19 , 20 ) ) ) , ( 56 , ( 21 , 57 ) ) ) ) , ( ( 43 , ( 39 , ( 40 , ( 36 , ( 37 , 38 ) ) ) ) ) , ( 41 , 42 ) ) ) , ( 27 , ( 75 , ( 30 , 74 ) ) ) ) ) , ( 25 , ( 24 , ( 22 , 23 ) ) ) ) , ( 60 , ( 76 , ( 61 , ( 78 , ( 46 , ( ( 67 , ( ( ( 44 , ( 45 , 68 ) ) , ( 65 , 66 ) ) , ( 64 , ( 77 , ( 69 , 79 ) ) ) ) ) , ( 62 , 63 ) ) ) ) ) ) ) ) ) ) , ( 34 , ( 49 , ( 35 , ( 51 , ( 33 , ( 32 , ( 31 , ( 50 , 52 ) ) ) ) ) ) ) ) ) , ( ( 71 , ( 47 , 48 ) ) , ( 54 , ( 53 , 55 ) ) ) ) ) );
tree tnt_341 =
 ( 1 , ( 2 , ( ( ( ( ( ( ( ( 29 , ( ( ( 3 , ( 4 , 7 ) ) , ( 5 , 6 ) ) , ( 10 , ( 9 , 28 ) ) ) ) , ( 8 , 73 ) ) , ( ( ( 59 , ( ( 58 , ( ( 70 , ( 13 , ( ( 17 , ( 11 , 14 ) ) , ( 12 , ( 16 , ( 15 , 18 ) ) ) ) ) ) , ( 19 , 20 ) ) ) , ( 56 , ( 21 , 57 ) ) ) ) , ( ( ( 40 , ( 36 , ( 37 , 38 ) ) ) , ( 39 , 43 ) ) , ( 41 , 42 ) ) ) , ( 27 , ( 75 , ( 30 , 74 ) ) ) ) ) , ( 25 , ( 24 , ( 22 , 23 ) ) ) ) , ( 60 , ( 76 , ( 61 , ( 78 , ( 46 , ( ( 67 , ( ( ( 45 , ( 44 , 68 ) ) , ( 65 , 66 ) ) , ( 64 , ( 79 , ( 69 , 77 ) ) ) ) ) , ( 62 , 63 ) ) ) ) ) ) ) ) , ( 26 , 72 ) ) , ( 34 , ( 49 , ( 35 , ( 51 , ( 33 , ( 32 , ( 31 , ( 50 , 52 ) ) ) ) ) ) ) ) ) , ( ( 71 , ( 47 , 48 ) ) , ( 53 , ( 54 , 55 ) ) ) ) ) );
tree tnt_342 =
 ( 1 , ( 2 , ( ( ( ( ( ( ( ( 29 , ( ( ( 3 , ( 4 , 7 ) ) , ( 5 , 6 ) ) , ( 10 , ( 9 , 28 ) ) ) ) , ( 8 , 73 ) ) , ( ( ( 59 , ( ( 58 , ( ( 70 , ( 13 , ( ( 17 , ( 11 , 14 ) ) , ( 12 , ( 16 , ( 15 , 18 ) ) ) ) ) ) , ( 19 , 20 ) ) ) , ( 56 , ( 21 , 57 ) ) ) ) , ( ( ( 40 , ( 36 , ( 37 , 38 ) ) ) , ( 39 , 43 ) ) , ( 41 , 42 ) ) ) , ( 27 , ( 75 , ( 30 , 74 ) ) ) ) ) , ( 25 , ( 24 , ( 22 , 23 ) ) ) ) , ( 60 , ( 76 , ( 61 , ( 78 , ( 46 , ( ( 67 , ( ( 68 , ( ( 44 , 45 ) , ( 65 , 66 ) ) ) , ( 64 , ( 79 , ( 69 , 77 ) ) ) ) ) , ( 62 , 63 ) ) ) ) ) ) ) ) , ( 26 , 72 ) ) , ( 34 , ( 49 , ( 35 , ( 51 , ( 33 , ( 32 , ( 31 , ( 50 , 52 ) ) ) ) ) ) ) ) ) , ( ( 71 , ( 47 , 48 ) ) , ( 53 , ( 54 , 55 ) ) ) ) ) );
tree tnt_343 =
 ( 1 , ( 2 , ( ( ( ( ( ( ( ( 29 , ( ( ( 3 , ( 4 , 7 ) ) , ( 5 , 6 ) ) , ( 10 , ( 9 , 28 ) ) ) ) , ( 8 , 73 ) ) , ( ( ( 59 , ( ( 58 , ( ( 13 , ( ( 17 , ( 11 , 14 ) ) , ( 70 , ( 12 , ( 16 , ( 15 , 18 ) ) ) ) ) ) , ( 19 , 20 ) ) ) , ( 56 , ( 21 , 57 ) ) ) ) , ( ( ( 40 , ( 36 , ( 37 , 38 ) ) ) , ( 39 , 43 ) ) , ( 41 , 42 ) ) ) , ( 27 , ( 75 , ( 30 , 74 ) ) ) ) ) , ( 25 , ( 24 , ( 22 , 23 ) ) ) ) , ( 60 , ( 76 , ( 61 , ( 78 , ( 46 , ( ( 67 , ( ( ( 45 , ( 44 , 68 ) ) , ( 65 , 66 ) ) , ( 64 , ( 79 , ( 69 , 77 ) ) ) ) ) , ( 62 , 63 ) ) ) ) ) ) ) ) , ( 26 , 72 ) ) , ( 34 , ( 49 , ( 35 , ( 51 , ( 33 , ( 32 , ( 31 , ( 50 , 52 ) ) ) ) ) ) ) ) ) , ( ( 71 , ( 47 , 48 ) ) , ( 53 , ( 54 , 55 ) ) ) ) ) );
tree tnt_344 =
 ( 1 , ( 2 , ( ( ( ( ( ( ( ( 29 , ( ( ( 3 , ( 4 , 7 ) ) , ( 5 , 6 ) ) , ( 10 , ( 9 , 28 ) ) ) ) , ( 8 , 73 ) ) , ( ( ( 59 , ( ( 58 , ( ( 13 , ( ( 70 , ( 17 , ( 11 , 14 ) ) ) , ( 12 , ( 16 , ( 15 , 18 ) ) ) ) ) , ( 19 , 20 ) ) ) , ( 56 , ( 21 , 57 ) ) ) ) , ( ( ( 40 , ( 36 , ( 37 , 38 ) ) ) , ( 39 , 43 ) ) , ( 41 , 42 ) ) ) , ( 27 , ( 75 , ( 30 , 74 ) ) ) ) ) , ( 25 , ( 24 , ( 22 , 23 ) ) ) ) , ( 60 , ( 76 , ( 61 , ( 78 , ( 46 , ( ( 67 , ( ( ( 45 , ( 44 , 68 ) ) , ( 65 , 66 ) ) , ( 64 , ( 79 , ( 69 , 77 ) ) ) ) ) , ( 62 , 63 ) ) ) ) ) ) ) ) , ( 26 , 72 ) ) , ( 34 , ( 49 , ( 35 , ( 51 , ( 33 , ( 32 , ( 31 , ( 50 , 52 ) ) ) ) ) ) ) ) ) , ( ( 71 , ( 47 , 48 ) ) , ( 53 , ( 54 , 55 ) ) ) ) ) );
tree tnt_345 =
 ( 1 , ( 2 , ( ( ( ( ( ( ( ( 29 , ( ( ( 3 , ( 4 , 7 ) ) , ( 5 , 6 ) ) , ( 10 , ( 9 , 28 ) ) ) ) , ( 8 , 73 ) ) , ( ( ( 59 , ( ( 58 , ( ( 13 , ( ( ( 11 , 14 ) , ( 17 , 70 ) ) , ( 12 , ( 16 , ( 15 , 18 ) ) ) ) ) , ( 19 , 20 ) ) ) , ( 56 , ( 21 , 57 ) ) ) ) , ( ( ( 40 , ( 36 , ( 37 , 38 ) ) ) , ( 39 , 43 ) ) , ( 41 , 42 ) ) ) , ( 27 , ( 75 , ( 30 , 74 ) ) ) ) ) , ( 25 , ( 24 , ( 22 , 23 ) ) ) ) , ( 60 , ( 76 , ( 61 , ( 78 , ( 46 , ( ( 67 , ( ( ( 45 , ( 44 , 68 ) ) , ( 65 , 66 ) ) , ( 64 , ( 79 , ( 69 , 77 ) ) ) ) ) , ( 62 , 63 ) ) ) ) ) ) ) ) , ( 26 , 72 ) ) , ( 34 , ( 49 , ( 35 , ( 51 , ( 33 , ( 32 , ( 31 , ( 50 , 52 ) ) ) ) ) ) ) ) ) , ( ( 71 , ( 47 , 48 ) ) , ( 53 , ( 54 , 55 ) ) ) ) ) );
tree tnt_346 =
 ( 1 , ( 2 , ( ( ( ( ( ( ( ( 29 , ( ( ( 3 , ( 4 , 7 ) ) , ( 5 , 6 ) ) , ( 10 , ( 9 , 28 ) ) ) ) , ( 8 , 73 ) ) , ( ( ( 59 , ( ( 58 , ( ( 13 , ( ( 17 , ( 70 , ( 11 , 14 ) ) ) , ( 12 , ( 16 , ( 15 , 18 ) ) ) ) ) , ( 19 , 20 ) ) ) , ( 56 , ( 21 , 57 ) ) ) ) , ( ( ( 40 , ( 36 , ( 37 , 38 ) ) ) , ( 39 , 43 ) ) , ( 41 , 42 ) ) ) , ( 27 , ( 75 , ( 30 , 74 ) ) ) ) ) , ( 25 , ( 24 , ( 22 , 23 ) ) ) ) , ( 60 , ( 76 , ( 61 , ( 78 , ( 46 , ( ( 67 , ( ( ( 45 , ( 44 , 68 ) ) , ( 65 , 66 ) ) , ( 64 , ( 79 , ( 69 , 77 ) ) ) ) ) , ( 62 , 63 ) ) ) ) ) ) ) ) , ( 26 , 72 ) ) , ( 34 , ( 49 , ( 35 , ( 51 , ( 33 , ( 32 , ( 31 , ( 50 , 52 ) ) ) ) ) ) ) ) ) , ( ( 71 , ( 47 , 48 ) ) , ( 53 , ( 54 , 55 ) ) ) ) ) );
tree tnt_347 =
 ( 1 , ( 2 , ( ( ( ( ( ( ( ( 29 , ( ( ( 3 , ( 4 , 7 ) ) , ( 5 , 6 ) ) , ( 10 , ( 9 , 28 ) ) ) ) , ( 8 , 73 ) ) , ( ( ( 59 , ( ( 58 , ( ( 13 , ( ( 17 , ( 11 , ( 14 , 70 ) ) ) , ( 12 , ( 16 , ( 15 , 18 ) ) ) ) ) , ( 19 , 20 ) ) ) , ( 56 , ( 21 , 57 ) ) ) ) , ( ( ( 40 , ( 36 , ( 37 , 38 ) ) ) , ( 39 , 43 ) ) , ( 41 , 42 ) ) ) , ( 27 , ( 75 , ( 30 , 74 ) ) ) ) ) , ( 25 , ( 24 , ( 22 , 23 ) ) ) ) , ( 60 , ( 76 , ( 61 , ( 78 , ( 46 , ( ( 67 , ( ( ( 45 , ( 44 , 68 ) ) , ( 65 , 66 ) ) , ( 64 , ( 79 , ( 69 , 77 ) ) ) ) ) , ( 62 , 63 ) ) ) ) ) ) ) ) , ( 26 , 72 ) ) , ( 34 , ( 49 , ( 35 , ( 51 , ( 33 , ( 32 , ( 31 , ( 50 , 52 ) ) ) ) ) ) ) ) ) , ( ( 71 , ( 47 , 48 ) ) , ( 53 , ( 54 , 55 ) ) ) ) ) );
tree tnt_348 =
 ( 1 , ( 2 , ( ( ( ( ( ( ( ( 29 , ( ( ( 3 , ( 4 , 7 ) ) , ( 5 , 6 ) ) , ( 10 , ( 9 , 28 ) ) ) ) , ( 8 , 73 ) ) , ( ( ( 59 , ( ( 58 , ( ( 70 , ( 13 , ( ( 17 , ( 11 , 14 ) ) , ( 12 , ( 16 , ( 15 , 18 ) ) ) ) ) ) , ( 19 , 20 ) ) ) , ( 56 , ( 21 , 57 ) ) ) ) , ( ( ( 40 , ( 36 , ( 37 , 38 ) ) ) , ( 39 , 43 ) ) , ( 41 , 42 ) ) ) , ( 27 , ( 75 , ( 30 , 74 ) ) ) ) ) , ( 25 , ( 24 , ( 22 , 23 ) ) ) ) , ( 60 , ( 76 , ( 61 , ( 78 , ( 46 , ( ( 67 , ( ( ( 45 , ( 44 , 68 ) ) , ( 65 , 66 ) ) , ( 79 , ( 64 , ( 69 , 77 ) ) ) ) ) , ( 62 , 63 ) ) ) ) ) ) ) ) , ( 26 , 72 ) ) , ( 34 , ( 49 , ( 35 , ( 51 , ( 33 , ( 32 , ( 31 , ( 50 , 52 ) ) ) ) ) ) ) ) ) , ( ( 71 , ( 47 , 48 ) ) , ( 53 , ( 54 , 55 ) ) ) ) ) );
tree tnt_349 =
 ( 1 , ( 2 , ( ( ( 26 , ( 72 , ( ( ( ( ( 29 , ( ( ( 3 , ( 4 , 7 ) ) , ( 5 , 6 ) ) , ( 10 , ( 9 , 28 ) ) ) ) , ( 8 , 73 ) ) , ( ( ( 59 , ( ( 58 , ( ( 70 , ( 13 , ( ( 17 , ( 11 , 14 ) ) , ( 12 , ( 16 , ( 15 , 18 ) ) ) ) ) ) , ( 19 , 20 ) ) ) , ( 56 , ( 21 , 57 ) ) ) ) , ( ( ( 40 , ( 36 , ( 37 , 38 ) ) ) , ( 39 , 43 ) ) , ( 41 , 42 ) ) ) , ( 27 , ( 75 , ( 30 , 74 ) ) ) ) ) , ( 25 , ( 24 , ( 22 , 23 ) ) ) ) , ( 60 , ( 76 , ( 61 , ( 78 , ( 46 , ( ( 67 , ( ( ( 45 , ( 44 , 68 ) ) , ( 65 , 66 ) ) , ( 64 , ( 79 , ( 69 , 77 ) ) ) ) ) , ( 62 , 63 ) ) ) ) ) ) ) ) ) ) , ( 34 , ( 49 , ( 35 , ( 51 , ( 33 , ( 32 , ( 31 , ( 50 , 52 ) ) ) ) ) ) ) ) ) , ( ( 71 , ( 47 , 48 ) ) , ( 53 , ( 54 , 55 ) ) ) ) ) );
tree tnt_350 =
 ( 1 , ( 2 , ( ( ( ( ( ( ( ( 29 , ( ( ( 3 , ( 5 , 6 ) ) , ( 4 , 7 ) ) , ( 10 , ( 9 , 28 ) ) ) ) , ( 8 , 73 ) ) , ( ( ( 59 , ( ( 58 , ( ( 70 , ( 13 , ( ( 17 , ( 11 , 14 ) ) , ( 12 , ( 16 , ( 15 , 18 ) ) ) ) ) ) , ( 19 , 20 ) ) ) , ( 56 , ( 21 , 57 ) ) ) ) , ( ( ( 40 , ( 36 , ( 37 , 38 ) ) ) , ( 39 , 43 ) ) , ( 41 , 42 ) ) ) , ( 27 , ( 75 , ( 30 , 74 ) ) ) ) ) , ( 25 , ( 24 , ( 22 , 23 ) ) ) ) , ( 60 , ( 76 , ( 61 , ( 78 , ( 46 , ( ( 67 , ( ( ( 45 , ( 44 , 68 ) ) , ( 65 , 66 ) ) , ( 64 , ( 79 , ( 69 , 77 ) ) ) ) ) , ( 62 , 63 ) ) ) ) ) ) ) ) , ( 26 , 72 ) ) , ( 34 , ( 49 , ( 35 , ( 51 , ( 33 , ( 32 , ( 31 , ( 50 , 52 ) ) ) ) ) ) ) ) ) , ( ( 71 , ( 47 , 48 ) ) , ( 53 , ( 54 , 55 ) ) ) ) ) );
tree tnt_351 =
 ( 1 , ( 2 , ( ( ( 26 , ( 72 , ( ( ( ( ( 29 , ( ( ( 3 , ( 4 , 7 ) ) , ( 5 , 6 ) ) , ( 10 , ( 9 , 28 ) ) ) ) , ( 8 , 73 ) ) , ( ( ( ( 56 , ( 58 , ( ( 13 , ( ( 70 , ( 17 , ( 11 , 14 ) ) ) , ( 12 , ( 16 , ( 15 , 18 ) ) ) ) ) , ( 19 , 20 ) ) ) ) , ( 59 , ( 21 , 57 ) ) ) , ( ( 39 , ( 43 , ( 40 , ( 36 , ( 37 , 38 ) ) ) ) ) , ( 41 , 42 ) ) ) , ( 27 , ( 75 , ( 30 , 74 ) ) ) ) ) , ( 25 , ( 24 , ( 22 , 23 ) ) ) ) , ( 60 , ( 76 , ( 61 , ( 78 , ( 46 , ( ( 67 , ( ( 68 , ( ( 44 , 45 ) , ( 65 , 66 ) ) ) , ( 64 , ( 69 , ( 77 , 79 ) ) ) ) ) , ( 62 , 63 ) ) ) ) ) ) ) ) ) ) , ( 34 , ( 49 , ( 35 , ( 51 , ( 33 , ( 32 , ( 31 , ( 50 , 52 ) ) ) ) ) ) ) ) ) , ( ( 71 , ( 47 , 48 ) ) , ( 55 , ( 53 , 54 ) ) ) ) ) );
tree tnt_352 =
 ( 1 , ( 2 , ( ( ( ( ( ( ( ( 29 , ( ( ( 3 , ( 4 , 7 ) ) , ( 5 , 6 ) ) , ( 10 , ( 9 , 28 ) ) ) ) , ( 8 , 73 ) ) , ( ( ( ( 56 , ( 58 , ( ( 13 , ( ( 70 , ( 17 , ( 11 , 14 ) ) ) , ( 12 , ( 16 , ( 15 , 18 ) ) ) ) ) , ( 19 , 20 ) ) ) ) , ( 59 , ( 21 , 57 ) ) ) , ( ( 39 , ( 43 , ( 40 , ( 36 , ( 37 , 38 ) ) ) ) ) , ( 41 , 42 ) ) ) , ( 27 , ( 75 , ( 30 , 74 ) ) ) ) ) , ( 25 , ( 24 , ( 22 , 23 ) ) ) ) , ( 60 , ( 76 , ( 61 , ( 78 , ( 46 , ( ( 67 , ( ( 68 , ( ( 44 , 45 ) , ( 65 , 66 ) ) ) , ( 64 , ( 69 , ( 77 , 79 ) ) ) ) ) , ( 62 , 63 ) ) ) ) ) ) ) ) , ( 26 , 72 ) ) , ( 34 , ( 49 , ( 35 , ( 51 , ( 33 , ( 32 , ( 31 , ( 50 , 52 ) ) ) ) ) ) ) ) ) , ( ( 71 , ( 47 , 48 ) ) , ( 55 , ( 53 , 54 ) ) ) ) ) );
tree tnt_353 =
 ( 1 , ( 2 , ( ( ( 26 , ( 72 , ( ( ( ( ( 29 , ( ( ( 3 , ( 4 , 7 ) ) , ( 5 , 6 ) ) , ( 10 , ( 9 , 28 ) ) ) ) , ( 8 , 73 ) ) , ( ( ( ( 56 , ( 58 , ( ( 13 , ( ( 70 , ( 17 , ( 11 , 14 ) ) ) , ( 12 , ( 16 , ( 15 , 18 ) ) ) ) ) , ( 19 , 20 ) ) ) ) , ( 59 , ( 21 , 57 ) ) ) , ( ( 39 , ( 43 , ( 40 , ( 36 , ( 37 , 38 ) ) ) ) ) , ( 41 , 42 ) ) ) , ( 27 , ( 75 , ( 30 , 74 ) ) ) ) ) , ( 25 , ( 24 , ( 22 , 23 ) ) ) ) , ( 60 , ( 76 , ( 61 , ( 78 , ( 46 , ( ( 67 , ( ( 68 , ( ( 44 , 45 ) , ( 65 , 66 ) ) ) , ( 64 , ( 69 , ( 77 , 79 ) ) ) ) ) , ( 62 , 63 ) ) ) ) ) ) ) ) ) ) , ( 34 , ( 49 , ( 35 , ( 51 , ( 33 , ( 32 , ( 31 , ( 50 , 52 ) ) ) ) ) ) ) ) ) , ( ( 71 , ( 47 , 48 ) ) , ( 53 , ( 54 , 55 ) ) ) ) ) );
tree tnt_354 =
 ( 1 , ( 2 , ( ( ( 26 , ( 72 , ( ( ( ( ( 29 , ( ( ( 3 , ( 4 , 7 ) ) , ( 5 , 6 ) ) , ( 10 , ( 9 , 28 ) ) ) ) , ( 8 , 73 ) ) , ( ( ( ( 56 , ( 58 , ( ( 13 , ( ( 70 , ( 17 , ( 11 , 14 ) ) ) , ( 12 , ( 16 , ( 15 , 18 ) ) ) ) ) , ( 19 , 20 ) ) ) ) , ( 59 , ( 21 , 57 ) ) ) , ( ( 39 , ( 43 , ( 40 , ( 36 , ( 37 , 38 ) ) ) ) ) , ( 41 , 42 ) ) ) , ( 27 , ( 75 , ( 30 , 74 ) ) ) ) ) , ( 25 , ( 24 , ( 22 , 23 ) ) ) ) , ( 60 , ( 76 , ( 61 , ( 78 , ( 46 , ( ( 67 , ( ( 68 , ( ( 44 , 45 ) , ( 65 , 66 ) ) ) , ( 64 , ( 69 , ( 77 , 79 ) ) ) ) ) , ( 62 , 63 ) ) ) ) ) ) ) ) ) ) , ( 34 , ( 49 , ( 35 , ( 51 , ( 33 , ( 32 , ( 31 , ( 50 , 52 ) ) ) ) ) ) ) ) ) , ( ( 71 , ( 47 , 48 ) ) , ( 54 , ( 53 , 55 ) ) ) ) ) );
tree tnt_355 =
 ( 1 , ( 2 , ( ( ( 26 , ( 72 , ( ( ( ( ( 29 , ( ( ( 3 , ( 4 , 7 ) ) , ( 5 , 6 ) ) , ( 10 , ( 9 , 28 ) ) ) ) , ( 8 , 73 ) ) , ( ( ( ( 58 , ( ( 13 , ( ( 70 , ( 17 , ( 11 , 14 ) ) ) , ( 12 , ( 16 , ( 15 , 18 ) ) ) ) ) , ( 19 , 20 ) ) ) , ( 59 , ( 56 , ( 21 , 57 ) ) ) ) , ( ( 39 , ( 43 , ( 40 , ( 36 , ( 37 , 38 ) ) ) ) ) , ( 41 , 42 ) ) ) , ( 27 , ( 75 , ( 30 , 74 ) ) ) ) ) , ( 25 , ( 24 , ( 22 , 23 ) ) ) ) , ( 60 , ( 76 , ( 61 , ( 78 , ( 46 , ( ( 67 , ( ( 68 , ( ( 44 , 45 ) , ( 65 , 66 ) ) ) , ( 64 , ( 69 , ( 77 , 79 ) ) ) ) ) , ( 62 , 63 ) ) ) ) ) ) ) ) ) ) , ( 34 , ( 49 , ( 35 , ( 51 , ( 33 , ( 32 , ( 31 , ( 50 , 52 ) ) ) ) ) ) ) ) ) , ( ( 71 , ( 47 , 48 ) ) , ( 55 , ( 53 , 54 ) ) ) ) ) );
tree tnt_356 =
 ( 1 , ( 2 , ( ( ( 26 , ( 72 , ( ( ( ( ( 29 , ( ( ( 3 , ( 4 , 7 ) ) , ( 5 , 6 ) ) , ( 10 , ( 9 , 28 ) ) ) ) , ( 8 , 73 ) ) , ( ( ( ( 56 , ( 58 , ( ( 13 , ( ( 70 , ( 17 , ( 11 , 14 ) ) ) , ( 12 , ( 16 , ( 15 , 18 ) ) ) ) ) , ( 19 , 20 ) ) ) ) , ( 59 , ( 21 , 57 ) ) ) , ( ( 39 , ( 43 , ( 40 , ( 36 , ( 37 , 38 ) ) ) ) ) , ( 41 , 42 ) ) ) , ( 27 , ( 75 , ( 30 , 74 ) ) ) ) ) , ( 25 , ( 24 , ( 22 , 23 ) ) ) ) , ( 60 , ( 76 , ( 61 , ( 78 , ( 46 , ( ( 67 , ( ( ( 44 , 45 ) , ( 65 , 66 ) ) , ( 64 , ( 69 , ( 68 , ( 77 , 79 ) ) ) ) ) ) , ( 62 , 63 ) ) ) ) ) ) ) ) ) ) , ( 34 , ( 49 , ( 35 , ( 51 , ( 33 , ( 32 , ( 31 , ( 50 , 52 ) ) ) ) ) ) ) ) ) , ( ( 71 , ( 47 , 48 ) ) , ( 55 , ( 53 , 54 ) ) ) ) ) );
tree tnt_357 =
 ( 1 , ( 2 , ( ( ( 26 , ( 72 , ( ( ( ( ( 29 , ( ( ( 3 , ( 4 , 7 ) ) , ( 5 , 6 ) ) , ( 10 , ( 9 , 28 ) ) ) ) , ( 8 , 73 ) ) , ( ( ( ( 56 , ( 58 , ( ( 13 , ( ( 70 , ( 17 , ( 11 , 14 ) ) ) , ( 12 , ( 16 , ( 15 , 18 ) ) ) ) ) , ( 19 , 20 ) ) ) ) , ( 59 , ( 21 , 57 ) ) ) , ( ( 39 , ( 43 , ( 40 , ( 36 , ( 37 , 38 ) ) ) ) ) , ( 41 , 42 ) ) ) , ( 27 , ( 75 , ( 30 , 74 ) ) ) ) ) , ( 25 , ( 24 , ( 22 , 23 ) ) ) ) , ( 60 , ( 76 , ( 61 , ( 78 , ( 46 , ( ( 67 , ( ( ( 68 , ( 44 , 45 ) ) , ( 65 , 66 ) ) , ( 64 , ( 69 , ( 77 , 79 ) ) ) ) ) , ( 62 , 63 ) ) ) ) ) ) ) ) ) ) , ( 34 , ( 49 , ( 35 , ( 51 , ( 33 , ( 32 , ( 31 , ( 50 , 52 ) ) ) ) ) ) ) ) ) , ( ( 71 , ( 47 , 48 ) ) , ( 55 , ( 53 , 54 ) ) ) ) ) );
tree tnt_358 =
 ( 1 , ( 2 , ( ( ( 26 , ( 72 , ( ( ( ( ( 29 , ( ( ( 3 , ( 4 , 7 ) ) , ( 5 , 6 ) ) , ( 10 , ( 9 , 28 ) ) ) ) , ( 8 , 73 ) ) , ( ( ( ( 56 , ( 58 , ( ( 13 , ( 70 , ( ( 17 , ( 11 , 14 ) ) , ( 12 , ( 16 , ( 15 , 18 ) ) ) ) ) ) , ( 19 , 20 ) ) ) ) , ( 59 , ( 21 , 57 ) ) ) , ( ( 39 , ( 43 , ( 40 , ( 36 , ( 37 , 38 ) ) ) ) ) , ( 41 , 42 ) ) ) , ( 27 , ( 75 , ( 30 , 74 ) ) ) ) ) , ( 25 , ( 24 , ( 22 , 23 ) ) ) ) , ( 60 , ( 76 , ( 61 , ( 78 , ( 46 , ( ( 67 , ( ( 68 , ( ( 44 , 45 ) , ( 65 , 66 ) ) ) , ( 64 , ( 69 , ( 77 , 79 ) ) ) ) ) , ( 62 , 63 ) ) ) ) ) ) ) ) ) ) , ( 34 , ( 49 , ( 35 , ( 51 , ( 33 , ( 32 , ( 31 , ( 50 , 52 ) ) ) ) ) ) ) ) ) , ( ( 71 , ( 47 , 48 ) ) , ( 55 , ( 53 , 54 ) ) ) ) ) );
tree tnt_359 =
 ( 1 , ( 2 , ( ( ( 26 , ( 72 , ( ( ( ( ( 29 , ( ( ( 3 , ( 4 , 7 ) ) , ( 5 , 6 ) ) , ( 10 , ( 9 , 28 ) ) ) ) , ( 8 , 73 ) ) , ( ( ( ( 56 , ( 58 , ( ( 13 , ( ( 17 , ( 11 , ( 14 , 70 ) ) ) , ( 12 , ( 16 , ( 15 , 18 ) ) ) ) ) , ( 19 , 20 ) ) ) ) , ( 59 , ( 21 , 57 ) ) ) , ( ( 39 , ( 43 , ( 40 , ( 36 , ( 37 , 38 ) ) ) ) ) , ( 41 , 42 ) ) ) , ( 27 , ( 75 , ( 30 , 74 ) ) ) ) ) , ( 25 , ( 24 , ( 22 , 23 ) ) ) ) , ( 60 , ( 76 , ( 61 , ( 78 , ( 46 , ( ( 67 , ( ( 68 , ( ( 44 , 45 ) , ( 65 , 66 ) ) ) , ( 64 , ( 69 , ( 77 , 79 ) ) ) ) ) , ( 62 , 63 ) ) ) ) ) ) ) ) ) ) , ( 34 , ( 49 , ( 35 , ( 51 , ( 33 , ( 32 , ( 31 , ( 50 , 52 ) ) ) ) ) ) ) ) ) , ( ( 71 , ( 47 , 48 ) ) , ( 55 , ( 53 , 54 ) ) ) ) ) );
tree tnt_360 =
 ( 1 , ( 2 , ( ( ( 26 , ( 72 , ( ( ( ( ( 29 , ( ( ( 3 , ( 4 , 7 ) ) , ( 5 , 6 ) ) , ( 10 , ( 9 , 28 ) ) ) ) , ( 8 , 73 ) ) , ( ( ( ( 56 , ( 58 , ( ( 13 , ( ( 70 , ( 17 , ( 11 , 14 ) ) ) , ( 12 , ( 16 , ( 15 , 18 ) ) ) ) ) , ( 19 , 20 ) ) ) ) , ( 59 , ( 21 , 57 ) ) ) , ( ( 39 , ( 43 , ( 40 , ( 36 , ( 37 , 38 ) ) ) ) ) , ( 41 , 42 ) ) ) , ( 27 , ( 75 , ( 30 , 74 ) ) ) ) ) , ( 25 , ( 24 , ( 22 , 23 ) ) ) ) , ( 60 , ( 76 , ( 61 , ( 78 , ( 46 , ( ( 67 , ( ( 68 , ( ( 44 , 45 ) , ( 65 , 66 ) ) ) , ( 79 , ( 64 , ( 69 , 77 ) ) ) ) ) , ( 62 , 63 ) ) ) ) ) ) ) ) ) ) , ( 34 , ( 49 , ( 35 , ( 51 , ( 33 , ( 32 , ( 31 , ( 50 , 52 ) ) ) ) ) ) ) ) ) , ( ( 71 , ( 47 , 48 ) ) , ( 55 , ( 53 , 54 ) ) ) ) ) );
tree tnt_361 =
 ( 1 , ( 2 , ( ( ( ( ( ( ( ( 29 , ( ( ( 5 , ( 3 , 6 ) ) , ( 4 , 7 ) ) , ( 10 , ( 9 , 28 ) ) ) ) , ( 8 , 73 ) ) , ( ( ( 59 , ( ( 58 , ( ( 70 , ( 13 , ( ( 17 , ( 11 , 14 ) ) , ( 12 , ( 16 , ( 15 , 18 ) ) ) ) ) ) , ( 19 , 20 ) ) ) , ( 56 , ( 21 , 57 ) ) ) ) , ( ( 39 , ( 43 , ( 40 , ( 36 , ( 37 , 38 ) ) ) ) ) , ( 41 , 42 ) ) ) , ( 27 , ( 75 , ( 30 , 74 ) ) ) ) ) , ( 25 , ( 24 , ( 22 , 23 ) ) ) ) , ( 60 , ( 76 , ( 61 , ( 78 , ( 46 , ( ( 67 , ( ( ( 44 , 45 ) , ( 65 , 66 ) ) , ( 79 , ( ( 64 , 68 ) , ( 69 , 77 ) ) ) ) ) , ( 62 , 63 ) ) ) ) ) ) ) ) , ( 26 , 72 ) ) , ( 34 , ( 49 , ( 35 , ( 51 , ( 33 , ( 32 , ( 31 , ( 50 , 52 ) ) ) ) ) ) ) ) ) , ( ( 71 , ( 47 , 48 ) ) , ( 55 , ( 53 , 54 ) ) ) ) ) );
tree tnt_362 =
 ( 1 , ( 2 , ( ( ( ( ( ( ( ( 29 , ( ( 3 , ( ( 4 , 7 ) , ( 5 , 6 ) ) ) , ( 10 , ( 9 , 28 ) ) ) ) , ( 8 , 73 ) ) , ( ( ( 59 , ( ( 58 , ( ( 70 , ( 13 , ( ( 17 , ( 11 , 14 ) ) , ( 12 , ( 16 , ( 15 , 18 ) ) ) ) ) ) , ( 19 , 20 ) ) ) , ( 56 , ( 21 , 57 ) ) ) ) , ( ( 39 , ( 43 , ( 40 , ( 36 , ( 37 , 38 ) ) ) ) ) , ( 41 , 42 ) ) ) , ( 27 , ( 75 , ( 30 , 74 ) ) ) ) ) , ( 25 , ( 24 , ( 22 , 23 ) ) ) ) , ( 60 , ( 76 , ( 61 , ( 78 , ( 46 , ( ( 67 , ( ( ( 44 , 45 ) , ( 65 , 66 ) ) , ( 79 , ( ( 64 , 68 ) , ( 69 , 77 ) ) ) ) ) , ( 62 , 63 ) ) ) ) ) ) ) ) , ( 26 , 72 ) ) , ( 34 , ( 49 , ( 35 , ( 51 , ( 33 , ( 32 , ( 31 , ( 50 , 52 ) ) ) ) ) ) ) ) ) , ( ( 71 , ( 47 , 48 ) ) , ( 55 , ( 53 , 54 ) ) ) ) ) );
tree tnt_363 =
 ( 1 , ( 2 , ( ( ( ( ( ( ( ( 29 , ( ( ( 3 , ( 5 , 6 ) ) , ( 4 , 7 ) ) , ( 10 , ( 9 , 28 ) ) ) ) , ( 8 , 73 ) ) , ( ( ( 59 , ( ( 58 , ( ( 70 , ( 13 , ( ( 17 , ( 11 , 14 ) ) , ( 12 , ( 16 , ( 15 , 18 ) ) ) ) ) ) , ( 19 , 20 ) ) ) , ( 56 , ( 21 , 57 ) ) ) ) , ( ( 39 , ( 43 , ( 40 , ( 36 , ( 37 , 38 ) ) ) ) ) , ( 41 , 42 ) ) ) , ( 27 , ( 75 , ( 30 , 74 ) ) ) ) ) , ( 25 , ( 24 , ( 22 , 23 ) ) ) ) , ( 60 , ( 76 , ( 61 , ( 78 , ( 46 , ( ( 67 , ( ( ( 44 , 45 ) , ( 65 , 66 ) ) , ( 79 , ( ( 64 , 68 ) , ( 69 , 77 ) ) ) ) ) , ( 62 , 63 ) ) ) ) ) ) ) ) , ( 26 , 72 ) ) , ( 34 , ( 49 , ( 35 , ( 51 , ( 33 , ( 32 , ( 31 , ( 50 , 52 ) ) ) ) ) ) ) ) ) , ( ( 71 , ( 47 , 48 ) ) , ( 55 , ( 53 , 54 ) ) ) ) ) );
tree tnt_364 =
 ( 1 , ( 2 , ( ( ( ( ( ( ( ( 29 , ( ( ( 5 , ( 3 , 6 ) ) , ( 4 , 7 ) ) , ( 10 , ( 9 , 28 ) ) ) ) , ( 8 , 73 ) ) , ( ( ( 59 , ( ( 58 , ( ( 13 , ( 70 , ( ( 17 , ( 11 , 14 ) ) , ( 12 , ( 16 , ( 15 , 18 ) ) ) ) ) ) , ( 19 , 20 ) ) ) , ( 56 , ( 21 , 57 ) ) ) ) , ( ( 39 , ( 43 , ( 40 , ( 36 , ( 37 , 38 ) ) ) ) ) , ( 41 , 42 ) ) ) , ( 27 , ( 75 , ( 30 , 74 ) ) ) ) ) , ( 25 , ( 24 , ( 22 , 23 ) ) ) ) , ( 60 , ( 76 , ( 61 , ( 78 , ( 46 , ( ( 67 , ( ( ( 44 , 45 ) , ( 65 , 66 ) ) , ( 79 , ( ( 64 , 68 ) , ( 69 , 77 ) ) ) ) ) , ( 62 , 63 ) ) ) ) ) ) ) ) , ( 26 , 72 ) ) , ( 34 , ( 49 , ( 35 , ( 51 , ( 33 , ( 32 , ( 31 , ( 50 , 52 ) ) ) ) ) ) ) ) ) , ( ( 71 , ( 47 , 48 ) ) , ( 55 , ( 53 , 54 ) ) ) ) ) );
tree tnt_365 =
 ( 1 , ( 2 , ( ( ( 26 , ( 72 , ( ( ( ( ( 29 , ( ( ( 5 , ( 3 , 6 ) ) , ( 4 , 7 ) ) , ( 10 , ( 9 , 28 ) ) ) ) , ( 8 , 73 ) ) , ( ( ( 59 , ( ( 58 , ( ( 70 , ( 13 , ( ( 17 , ( 11 , 14 ) ) , ( 12 , ( 16 , ( 15 , 18 ) ) ) ) ) ) , ( 19 , 20 ) ) ) , ( 56 , ( 21 , 57 ) ) ) ) , ( ( 39 , ( 43 , ( 40 , ( 36 , ( 37 , 38 ) ) ) ) ) , ( 41 , 42 ) ) ) , ( 27 , ( 75 , ( 30 , 74 ) ) ) ) ) , ( 25 , ( 24 , ( 22 , 23 ) ) ) ) , ( 60 , ( 76 , ( 61 , ( 78 , ( 46 , ( ( 67 , ( ( ( 44 , 45 ) , ( 65 , 66 ) ) , ( 79 , ( ( 64 , 68 ) , ( 69 , 77 ) ) ) ) ) , ( 62 , 63 ) ) ) ) ) ) ) ) ) ) , ( 34 , ( 49 , ( 35 , ( 51 , ( 33 , ( 32 , ( 31 , ( 50 , 52 ) ) ) ) ) ) ) ) ) , ( ( 71 , ( 47 , 48 ) ) , ( 55 , ( 53 , 54 ) ) ) ) ) );
tree tnt_366 =
 ( 1 , ( 2 , ( ( ( ( ( ( ( ( 29 , ( ( ( 5 , ( 3 , 6 ) ) , ( 4 , 7 ) ) , ( 10 , ( 9 , 28 ) ) ) ) , ( 8 , 73 ) ) , ( ( ( 59 , ( ( 58 , ( ( 70 , ( 13 , ( ( 17 , ( 11 , 14 ) ) , ( 12 , ( 16 , ( 15 , 18 ) ) ) ) ) ) , ( 19 , 20 ) ) ) , ( 56 , ( 21 , 57 ) ) ) ) , ( ( 39 , ( 43 , ( 40 , ( 36 , ( 37 , 38 ) ) ) ) ) , ( 41 , 42 ) ) ) , ( 27 , ( 75 , ( 30 , 74 ) ) ) ) ) , ( 25 , ( 24 , ( 22 , 23 ) ) ) ) , ( 60 , ( 76 , ( 61 , ( 78 , ( 46 , ( ( 67 , ( ( ( 44 , 45 ) , ( 65 , 66 ) ) , ( 79 , ( ( 64 , 68 ) , ( 69 , 77 ) ) ) ) ) , ( 62 , 63 ) ) ) ) ) ) ) ) , ( 26 , 72 ) ) , ( 34 , ( 49 , ( 35 , ( 51 , ( 33 , ( 32 , ( 31 , ( 50 , 52 ) ) ) ) ) ) ) ) ) , ( ( 71 , ( 47 , 48 ) ) , ( 53 , ( 54 , 55 ) ) ) ) ) );
tree tnt_367 =
 ( 1 , ( 2 , ( ( ( ( ( ( ( ( 29 , ( ( ( 5 , ( 3 , 6 ) ) , ( 4 , 7 ) ) , ( 10 , ( 9 , 28 ) ) ) ) , ( 8 , 73 ) ) , ( ( ( 59 , ( ( 58 , ( ( 70 , ( 13 , ( ( 17 , ( 11 , 14 ) ) , ( 12 , ( 16 , ( 15 , 18 ) ) ) ) ) ) , ( 19 , 20 ) ) ) , ( 56 , ( 21 , 57 ) ) ) ) , ( ( 39 , ( 43 , ( 40 , ( 36 , ( 37 , 38 ) ) ) ) ) , ( 41 , 42 ) ) ) , ( 27 , ( 75 , ( 30 , 74 ) ) ) ) ) , ( 25 , ( 24 , ( 22 , 23 ) ) ) ) , ( 60 , ( 76 , ( 61 , ( 78 , ( 46 , ( ( 67 , ( ( ( 44 , 45 ) , ( 65 , 66 ) ) , ( 79 , ( ( 64 , 68 ) , ( 69 , 77 ) ) ) ) ) , ( 62 , 63 ) ) ) ) ) ) ) ) , ( 26 , 72 ) ) , ( 34 , ( 49 , ( 35 , ( 51 , ( 33 , ( 32 , ( 31 , ( 50 , 52 ) ) ) ) ) ) ) ) ) , ( ( 71 , ( 47 , 48 ) ) , ( 54 , ( 53 , 55 ) ) ) ) ) );
tree tnt_368 =
 ( 1 , ( 2 , ( ( ( ( ( ( ( ( 29 , ( ( ( 5 , ( 3 , 6 ) ) , ( 4 , 7 ) ) , ( 10 , ( 9 , 28 ) ) ) ) , ( 8 , 73 ) ) , ( ( ( 59 , ( ( 58 , ( ( 70 , ( 13 , ( ( 17 , ( 11 , 14 ) ) , ( 12 , ( 16 , ( 15 , 18 ) ) ) ) ) ) , ( 19 , 20 ) ) ) , ( 56 , ( 21 , 57 ) ) ) ) , ( ( 39 , ( 43 , ( 40 , ( 36 , ( 37 , 38 ) ) ) ) ) , ( 41 , 42 ) ) ) , ( 27 , ( 75 , ( 30 , 74 ) ) ) ) ) , ( 25 , ( 24 , ( 22 , 23 ) ) ) ) , ( 60 , ( 76 , ( 61 , ( 78 , ( 46 , ( ( 67 , ( ( ( 44 , 45 ) , ( 65 , 66 ) ) , ( 64 , ( 79 , ( 68 , ( 69 , 77 ) ) ) ) ) ) , ( 62 , 63 ) ) ) ) ) ) ) ) , ( 26 , 72 ) ) , ( 34 , ( 49 , ( 35 , ( 51 , ( 33 , ( 32 , ( 31 , ( 50 , 52 ) ) ) ) ) ) ) ) ) , ( ( 71 , ( 47 , 48 ) ) , ( 55 , ( 53 , 54 ) ) ) ) ) );
tree tnt_369 =
 ( 1 , ( 2 , ( ( ( ( ( ( ( ( 29 , ( ( ( 5 , ( 3 , 6 ) ) , ( 4 , 7 ) ) , ( 10 , ( 9 , 28 ) ) ) ) , ( 8 , 73 ) ) , ( ( ( 59 , ( ( 58 , ( ( 70 , ( 13 , ( ( 17 , ( 11 , 14 ) ) , ( 12 , ( 16 , ( 15 , 18 ) ) ) ) ) ) , ( 19 , 20 ) ) ) , ( 56 , ( 21 , 57 ) ) ) ) , ( ( 39 , ( 43 , ( 40 , ( 36 , ( 37 , 38 ) ) ) ) ) , ( 41 , 42 ) ) ) , ( 27 , ( 75 , ( 30 , 74 ) ) ) ) ) , ( 25 , ( 24 , ( 22 , 23 ) ) ) ) , ( 60 , ( 76 , ( 61 , ( 78 , ( 46 , ( ( 67 , ( ( 68 , ( ( 44 , 45 ) , ( 65 , 66 ) ) ) , ( 79 , ( 64 , ( 69 , 77 ) ) ) ) ) , ( 62 , 63 ) ) ) ) ) ) ) ) , ( 26 , 72 ) ) , ( 34 , ( 49 , ( 35 , ( 51 , ( 33 , ( 32 , ( 31 , ( 50 , 52 ) ) ) ) ) ) ) ) ) , ( ( 71 , ( 47 , 48 ) ) , ( 55 , ( 53 , 54 ) ) ) ) ) );
tree tnt_370 =
 ( 1 , ( 2 , ( ( ( ( ( ( ( ( 29 , ( ( ( 5 , ( 3 , 6 ) ) , ( 4 , 7 ) ) , ( 10 , ( 9 , 28 ) ) ) ) , ( 8 , 73 ) ) , ( ( ( 59 , ( ( 58 , ( ( 70 , ( 13 , ( ( 17 , ( 11 , 14 ) ) , ( 12 , ( 16 , ( 15 , 18 ) ) ) ) ) ) , ( 19 , 20 ) ) ) , ( 56 , ( 21 , 57 ) ) ) ) , ( ( 39 , ( 43 , ( 40 , ( 36 , ( 37 , 38 ) ) ) ) ) , ( 41 , 42 ) ) ) , ( 27 , ( 75 , ( 30 , 74 ) ) ) ) ) , ( 25 , ( 24 , ( 22 , 23 ) ) ) ) , ( 60 , ( 76 , ( 61 , ( 78 , ( 46 , ( ( 67 , ( ( ( 68 , ( 44 , 45 ) ) , ( 65 , 66 ) ) , ( 79 , ( 64 , ( 69 , 77 ) ) ) ) ) , ( 62 , 63 ) ) ) ) ) ) ) ) , ( 26 , 72 ) ) , ( 34 , ( 49 , ( 35 , ( 51 , ( 33 , ( 32 , ( 31 , ( 50 , 52 ) ) ) ) ) ) ) ) ) , ( ( 71 , ( 47 , 48 ) ) , ( 55 , ( 53 , 54 ) ) ) ) ) );
tree tnt_371 =
 ( 1 , ( 2 , ( ( ( 26 , ( 72 , ( ( ( ( ( 29 , ( ( ( 3 , ( 4 , 7 ) ) , ( 5 , 6 ) ) , ( 70 , ( 10 , ( 9 , 28 ) ) ) ) ) , ( 8 , 73 ) ) , ( ( ( ( 56 , ( 58 , ( ( 13 , ( ( 17 , ( 11 , 14 ) ) , ( 12 , ( 16 , ( 15 , 18 ) ) ) ) ) , ( 19 , 20 ) ) ) ) , ( 59 , ( 21 , 57 ) ) ) , ( ( 39 , ( 43 , ( 40 , ( 36 , ( 37 , 38 ) ) ) ) ) , ( 41 , 42 ) ) ) , ( 27 , ( 75 , ( 30 , 74 ) ) ) ) ) , ( 25 , ( 24 , ( 22 , 23 ) ) ) ) , ( 60 , ( 76 , ( 61 , ( 78 , ( 46 , ( ( 67 , ( ( 68 , ( ( 44 , 45 ) , ( 65 , 66 ) ) ) , ( 64 , ( 79 , ( 69 , 77 ) ) ) ) ) , ( 62 , 63 ) ) ) ) ) ) ) ) ) ) , ( 34 , ( 49 , ( 35 , ( 51 , ( 33 , ( 32 , ( 31 , ( 50 , 52 ) ) ) ) ) ) ) ) ) , ( ( 71 , ( 47 , 48 ) ) , ( 54 , ( 53 , 55 ) ) ) ) ) );
tree tnt_372 =
 ( 1 , ( 2 , ( ( ( ( ( ( ( ( 29 , ( ( ( 3 , ( 4 , 7 ) ) , ( 5 , 6 ) ) , ( 70 , ( 10 , ( 9 , 28 ) ) ) ) ) , ( 8 , 73 ) ) , ( ( ( ( 56 , ( 58 , ( ( 13 , ( ( 17 , ( 11 , 14 ) ) , ( 12 , ( 16 , ( 15 , 18 ) ) ) ) ) , ( 19 , 20 ) ) ) ) , ( 59 , ( 21 , 57 ) ) ) , ( ( 39 , ( 43 , ( 40 , ( 36 , ( 37 , 38 ) ) ) ) ) , ( 41 , 42 ) ) ) , ( 27 , ( 75 , ( 30 , 74 ) ) ) ) ) , ( 25 , ( 24 , ( 22 , 23 ) ) ) ) , ( 60 , ( 76 , ( 61 , ( 78 , ( 46 , ( ( 67 , ( ( 68 , ( ( 44 , 45 ) , ( 65 , 66 ) ) ) , ( 64 , ( 79 , ( 69 , 77 ) ) ) ) ) , ( 62 , 63 ) ) ) ) ) ) ) ) , ( 26 , 72 ) ) , ( 34 , ( 49 , ( 35 , ( 51 , ( 33 , ( 32 , ( 31 , ( 50 , 52 ) ) ) ) ) ) ) ) ) , ( ( 71 , ( 47 , 48 ) ) , ( 54 , ( 53 , 55 ) ) ) ) ) );
tree tnt_373 =
 ( 1 , ( 2 , ( ( ( 26 , ( 72 , ( ( ( ( ( 29 , ( ( ( 3 , ( 4 , 7 ) ) , ( 5 , 6 ) ) , ( 70 , ( 10 , ( 9 , 28 ) ) ) ) ) , ( 8 , 73 ) ) , ( ( ( ( 56 , ( 58 , ( ( 13 , ( ( 17 , ( 11 , 14 ) ) , ( 12 , ( 16 , ( 15 , 18 ) ) ) ) ) , ( 19 , 20 ) ) ) ) , ( 59 , ( 21 , 57 ) ) ) , ( ( 39 , ( 43 , ( 40 , ( 36 , ( 37 , 38 ) ) ) ) ) , ( 41 , 42 ) ) ) , ( 27 , ( 75 , ( 30 , 74 ) ) ) ) ) , ( 25 , ( 24 , ( 22 , 23 ) ) ) ) , ( 60 , ( 76 , ( 61 , ( 78 , ( 46 , ( ( 67 , ( ( 68 , ( ( 44 , 45 ) , ( 65 , 66 ) ) ) , ( 64 , ( 79 , ( 69 , 77 ) ) ) ) ) , ( 62 , 63 ) ) ) ) ) ) ) ) ) ) , ( 34 , ( 49 , ( 35 , ( 51 , ( 33 , ( 32 , ( 31 , ( 50 , 52 ) ) ) ) ) ) ) ) ) , ( ( 71 , ( 47 , 48 ) ) , ( 53 , ( 54 , 55 ) ) ) ) ) );
tree tnt_374 =
 ( 1 , ( 2 , ( ( ( 26 , ( 72 , ( ( ( ( ( 29 , ( ( ( 3 , ( 4 , 7 ) ) , ( 5 , 6 ) ) , ( 70 , ( 10 , ( 9 , 28 ) ) ) ) ) , ( 8 , 73 ) ) , ( ( ( ( 58 , ( ( 13 , ( ( 17 , ( 11 , 14 ) ) , ( 12 , ( 16 , ( 15 , 18 ) ) ) ) ) , ( 19 , 20 ) ) ) , ( 59 , ( 56 , ( 21 , 57 ) ) ) ) , ( ( 39 , ( 43 , ( 40 , ( 36 , ( 37 , 38 ) ) ) ) ) , ( 41 , 42 ) ) ) , ( 27 , ( 75 , ( 30 , 74 ) ) ) ) ) , ( 25 , ( 24 , ( 22 , 23 ) ) ) ) , ( 60 , ( 76 , ( 61 , ( 78 , ( 46 , ( ( 67 , ( ( 68 , ( ( 44 , 45 ) , ( 65 , 66 ) ) ) , ( 64 , ( 79 , ( 69 , 77 ) ) ) ) ) , ( 62 , 63 ) ) ) ) ) ) ) ) ) ) , ( 34 , ( 49 , ( 35 , ( 51 , ( 33 , ( 32 , ( 31 , ( 50 , 52 ) ) ) ) ) ) ) ) ) , ( ( 71 , ( 47 , 48 ) ) , ( 54 , ( 53 , 55 ) ) ) ) ) );
tree tnt_375 =
 ( 1 , ( 2 , ( ( ( 26 , ( 72 , ( ( ( ( ( 29 , ( ( ( 3 , ( 4 , 7 ) ) , ( 5 , 6 ) ) , ( 10 , ( 9 , 28 ) ) ) ) , ( 8 , 73 ) ) , ( ( ( ( 56 , ( 58 , ( ( 70 , ( 13 , ( ( 17 , ( 11 , 14 ) ) , ( 12 , ( 16 , ( 15 , 18 ) ) ) ) ) ) , ( 19 , 20 ) ) ) ) , ( 59 , ( 21 , 57 ) ) ) , ( ( 39 , ( 43 , ( 40 , ( 36 , ( 37 , 38 ) ) ) ) ) , ( 41 , 42 ) ) ) , ( 27 , ( 75 , ( 30 , 74 ) ) ) ) ) , ( 25 , ( 24 , ( 22 , 23 ) ) ) ) , ( 60 , ( 76 , ( 61 , ( 78 , ( 46 , ( ( 67 , ( ( 68 , ( ( 44 , 45 ) , ( 65 , 66 ) ) ) , ( 64 , ( 79 , ( 69 , 77 ) ) ) ) ) , ( 62 , 63 ) ) ) ) ) ) ) ) ) ) , ( 34 , ( 49 , ( 35 , ( 51 , ( 33 , ( 32 , ( 31 , ( 50 , 52 ) ) ) ) ) ) ) ) ) , ( ( 71 , ( 47 , 48 ) ) , ( 54 , ( 53 , 55 ) ) ) ) ) );
tree tnt_376 =
 ( 1 , ( 2 , ( ( ( 26 , ( 72 , ( ( ( ( ( 29 , ( ( ( 3 , ( 4 , 7 ) ) , ( 5 , 6 ) ) , ( 10 , ( 9 , 28 ) ) ) ) , ( 8 , 73 ) ) , ( ( ( ( 56 , ( 58 , ( ( 13 , ( 70 , ( ( 17 , ( 11 , 14 ) ) , ( 12 , ( 16 , ( 15 , 18 ) ) ) ) ) ) , ( 19 , 20 ) ) ) ) , ( 59 , ( 21 , 57 ) ) ) , ( ( 39 , ( 43 , ( 40 , ( 36 , ( 37 , 38 ) ) ) ) ) , ( 41 , 42 ) ) ) , ( 27 , ( 75 , ( 30 , 74 ) ) ) ) ) , ( 25 , ( 24 , ( 22 , 23 ) ) ) ) , ( 60 , ( 76 , ( 61 , ( 78 , ( 46 , ( ( 67 , ( ( 68 , ( ( 44 , 45 ) , ( 65 , 66 ) ) ) , ( 64 , ( 79 , ( 69 , 77 ) ) ) ) ) , ( 62 , 63 ) ) ) ) ) ) ) ) ) ) , ( 34 , ( 49 , ( 35 , ( 51 , ( 33 , ( 32 , ( 31 , ( 50 , 52 ) ) ) ) ) ) ) ) ) , ( ( 71 , ( 47 , 48 ) ) , ( 54 , ( 53 , 55 ) ) ) ) ) );
tree tnt_377 =
 ( 1 , ( 2 , ( ( ( 26 , ( 72 , ( ( ( ( ( 29 , ( ( ( 3 , ( 4 , 7 ) ) , ( 5 , 6 ) ) , ( 10 , ( 9 , 28 ) ) ) ) , ( 8 , 73 ) ) , ( ( ( ( 56 , ( 58 , ( ( 13 , ( ( 17 , ( 11 , 14 ) ) , ( 70 , ( 12 , ( 16 , ( 15 , 18 ) ) ) ) ) ) , ( 19 , 20 ) ) ) ) , ( 59 , ( 21 , 57 ) ) ) , ( ( 39 , ( 43 , ( 40 , ( 36 , ( 37 , 38 ) ) ) ) ) , ( 41 , 42 ) ) ) , ( 27 , ( 75 , ( 30 , 74 ) ) ) ) ) , ( 25 , ( 24 , ( 22 , 23 ) ) ) ) , ( 60 , ( 76 , ( 61 , ( 78 , ( 46 , ( ( 67 , ( ( 68 , ( ( 44 , 45 ) , ( 65 , 66 ) ) ) , ( 64 , ( 79 , ( 69 , 77 ) ) ) ) ) , ( 62 , 63 ) ) ) ) ) ) ) ) ) ) , ( 34 , ( 49 , ( 35 , ( 51 , ( 33 , ( 32 , ( 31 , ( 50 , 52 ) ) ) ) ) ) ) ) ) , ( ( 71 , ( 47 , 48 ) ) , ( 54 , ( 53 , 55 ) ) ) ) ) );
tree tnt_378 =
 ( 1 , ( 2 , ( ( ( 26 , ( 72 , ( ( ( ( ( 29 , ( ( ( 3 , ( 4 , 7 ) ) , ( 5 , 6 ) ) , ( 10 , ( 9 , 28 ) ) ) ) , ( 8 , 73 ) ) , ( ( ( ( 56 , ( 58 , ( ( 13 , ( ( 70 , ( 17 , ( 11 , 14 ) ) ) , ( 12 , ( 16 , ( 15 , 18 ) ) ) ) ) , ( 19 , 20 ) ) ) ) , ( 59 , ( 21 , 57 ) ) ) , ( ( 39 , ( 43 , ( 40 , ( 36 , ( 37 , 38 ) ) ) ) ) , ( 41 , 42 ) ) ) , ( 27 , ( 75 , ( 30 , 74 ) ) ) ) ) , ( 25 , ( 24 , ( 22 , 23 ) ) ) ) , ( 60 , ( 76 , ( 61 , ( 78 , ( 46 , ( ( 67 , ( ( 68 , ( ( 44 , 45 ) , ( 65 , 66 ) ) ) , ( 64 , ( 79 , ( 69 , 77 ) ) ) ) ) , ( 62 , 63 ) ) ) ) ) ) ) ) ) ) , ( 34 , ( 49 , ( 35 , ( 51 , ( 33 , ( 32 , ( 31 , ( 50 , 52 ) ) ) ) ) ) ) ) ) , ( ( 71 , ( 47 , 48 ) ) , ( 54 , ( 53 , 55 ) ) ) ) ) );
tree tnt_379 =
 ( 1 , ( 2 , ( ( ( 26 , ( 72 , ( ( ( ( ( 29 , ( ( ( 3 , ( 4 , 7 ) ) , ( 5 , 6 ) ) , ( 10 , ( 9 , 28 ) ) ) ) , ( 8 , 73 ) ) , ( ( ( ( 56 , ( 58 , ( ( 13 , ( ( 17 , ( 70 , ( 11 , 14 ) ) ) , ( 12 , ( 16 , ( 15 , 18 ) ) ) ) ) , ( 19 , 20 ) ) ) ) , ( 59 , ( 21 , 57 ) ) ) , ( ( 39 , ( 43 , ( 40 , ( 36 , ( 37 , 38 ) ) ) ) ) , ( 41 , 42 ) ) ) , ( 27 , ( 75 , ( 30 , 74 ) ) ) ) ) , ( 25 , ( 24 , ( 22 , 23 ) ) ) ) , ( 60 , ( 76 , ( 61 , ( 78 , ( 46 , ( ( 67 , ( ( 68 , ( ( 44 , 45 ) , ( 65 , 66 ) ) ) , ( 64 , ( 79 , ( 69 , 77 ) ) ) ) ) , ( 62 , 63 ) ) ) ) ) ) ) ) ) ) , ( 34 , ( 49 , ( 35 , ( 51 , ( 33 , ( 32 , ( 31 , ( 50 , 52 ) ) ) ) ) ) ) ) ) , ( ( 71 , ( 47 , 48 ) ) , ( 54 , ( 53 , 55 ) ) ) ) ) );
tree tnt_380 =
 ( 1 , ( 2 , ( ( ( 26 , ( 72 , ( ( ( ( ( 29 , ( ( ( 3 , ( 4 , 7 ) ) , ( 5 , 6 ) ) , ( 10 , ( 9 , 28 ) ) ) ) , ( 8 , 73 ) ) , ( ( ( ( 56 , ( 58 , ( ( 13 , ( ( ( 11 , 14 ) , ( 17 , 70 ) ) , ( 12 , ( 16 , ( 15 , 18 ) ) ) ) ) , ( 19 , 20 ) ) ) ) , ( 59 , ( 21 , 57 ) ) ) , ( ( 39 , ( 43 , ( 40 , ( 36 , ( 37 , 38 ) ) ) ) ) , ( 41 , 42 ) ) ) , ( 27 , ( 75 , ( 30 , 74 ) ) ) ) ) , ( 25 , ( 24 , ( 22 , 23 ) ) ) ) , ( 60 , ( 76 , ( 61 , ( 78 , ( 46 , ( ( 67 , ( ( 68 , ( ( 44 , 45 ) , ( 65 , 66 ) ) ) , ( 64 , ( 79 , ( 69 , 77 ) ) ) ) ) , ( 62 , 63 ) ) ) ) ) ) ) ) ) ) , ( 34 , ( 49 , ( 35 , ( 51 , ( 33 , ( 32 , ( 31 , ( 50 , 52 ) ) ) ) ) ) ) ) ) , ( ( 71 , ( 47 , 48 ) ) , ( 54 , ( 53 , 55 ) ) ) ) ) );
tree tnt_381 =
 ( 1 , ( 2 , ( ( ( ( ( ( ( ( 29 , ( ( 3 , ( ( 4 , 7 ) , ( 5 , 6 ) ) ) , ( 70 , ( 10 , ( 9 , 28 ) ) ) ) ) , ( 8 , 73 ) ) , ( ( ( 59 , ( ( 58 , ( ( 13 , ( ( 17 , ( 11 , 14 ) ) , ( 12 , ( 16 , ( 15 , 18 ) ) ) ) ) , ( 19 , 20 ) ) ) , ( 56 , ( 21 , 57 ) ) ) ) , ( ( 43 , ( 39 , ( 40 , ( 36 , ( 37 , 38 ) ) ) ) ) , ( 41 , 42 ) ) ) , ( 27 , ( 75 , ( 30 , 74 ) ) ) ) ) , ( 25 , ( 24 , ( 22 , 23 ) ) ) ) , ( 60 , ( 76 , ( 61 , ( 78 , ( 46 , ( ( 67 , ( ( ( 44 , 45 ) , ( 65 , 66 ) ) , ( ( 64 , 68 ) , ( 69 , ( 77 , 79 ) ) ) ) ) , ( 62 , 63 ) ) ) ) ) ) ) ) , ( 26 , 72 ) ) , ( 34 , ( 49 , ( 35 , ( 51 , ( 33 , ( 32 , ( 31 , ( 50 , 52 ) ) ) ) ) ) ) ) ) , ( ( 71 , ( 47 , 48 ) ) , ( 55 , ( 53 , 54 ) ) ) ) ) );
tree tnt_382 =
 ( 1 , ( 2 , ( ( ( ( ( ( ( ( 29 , ( ( 3 , ( ( 4 , 7 ) , ( 5 , 6 ) ) ) , ( 70 , ( 10 , ( 9 , 28 ) ) ) ) ) , ( 8 , 73 ) ) , ( ( ( 59 , ( ( 58 , ( ( 13 , ( ( 17 , ( 11 , 14 ) ) , ( 12 , ( 16 , ( 15 , 18 ) ) ) ) ) , ( 19 , 20 ) ) ) , ( 56 , ( 21 , 57 ) ) ) ) , ( ( 43 , ( 39 , ( 40 , ( 36 , ( 37 , 38 ) ) ) ) ) , ( 41 , 42 ) ) ) , ( 27 , ( 75 , ( 30 , 74 ) ) ) ) ) , ( 25 , ( 24 , ( 22 , 23 ) ) ) ) , ( 60 , ( 76 , ( 61 , ( 78 , ( 46 , ( ( 67 , ( ( ( 44 , 45 ) , ( 65 , 66 ) ) , ( ( 64 , 68 ) , ( 69 , ( 77 , 79 ) ) ) ) ) , ( 62 , 63 ) ) ) ) ) ) ) ) , ( 26 , 72 ) ) , ( 34 , ( 49 , ( 35 , ( 51 , ( 33 , ( 32 , ( 31 , ( 50 , 52 ) ) ) ) ) ) ) ) ) , ( ( 71 , ( 47 , 48 ) ) , ( 54 , ( 53 , 55 ) ) ) ) ) );
tree tnt_383 =
 ( 1 , ( 2 , ( ( ( ( ( ( ( ( 29 , ( ( 3 , ( ( 4 , 7 ) , ( 5 , 6 ) ) ) , ( 70 , ( 10 , ( 9 , 28 ) ) ) ) ) , ( 8 , 73 ) ) , ( ( ( ( 58 , ( ( 13 , ( ( 17 , ( 11 , 14 ) ) , ( 12 , ( 16 , ( 15 , 18 ) ) ) ) ) , ( 19 , 20 ) ) ) , ( 59 , ( 56 , ( 21 , 57 ) ) ) ) , ( ( 43 , ( 39 , ( 40 , ( 36 , ( 37 , 38 ) ) ) ) ) , ( 41 , 42 ) ) ) , ( 27 , ( 75 , ( 30 , 74 ) ) ) ) ) , ( 25 , ( 24 , ( 22 , 23 ) ) ) ) , ( 60 , ( 76 , ( 61 , ( 78 , ( 46 , ( ( 67 , ( ( ( 44 , 45 ) , ( 65 , 66 ) ) , ( ( 64 , 68 ) , ( 69 , ( 77 , 79 ) ) ) ) ) , ( 62 , 63 ) ) ) ) ) ) ) ) , ( 26 , 72 ) ) , ( 34 , ( 49 , ( 35 , ( 51 , ( 33 , ( 32 , ( 31 , ( 50 , 52 ) ) ) ) ) ) ) ) ) , ( ( 71 , ( 47 , 48 ) ) , ( 55 , ( 53 , 54 ) ) ) ) ) );
tree tnt_384 =
 ( 1 , ( 2 , ( ( ( ( ( ( ( ( 29 , ( ( 3 , ( ( 4 , 7 ) , ( 5 , 6 ) ) ) , ( 70 , ( 10 , ( 9 , 28 ) ) ) ) ) , ( 8 , 73 ) ) , ( ( ( 59 , ( ( 58 , ( ( 13 , ( ( 17 , ( 11 , 14 ) ) , ( 12 , ( 16 , ( 15 , 18 ) ) ) ) ) , ( 19 , 20 ) ) ) , ( 56 , ( 21 , 57 ) ) ) ) , ( ( 43 , ( 39 , ( 40 , ( 36 , ( 37 , 38 ) ) ) ) ) , ( 41 , 42 ) ) ) , ( 27 , ( 75 , ( 30 , 74 ) ) ) ) ) , ( 25 , ( 24 , ( 22 , 23 ) ) ) ) , ( 60 , ( 76 , ( 61 , ( 78 , ( 46 , ( ( 67 , ( ( 68 , ( ( 44 , 45 ) , ( 65 , 66 ) ) ) , ( 64 , ( 69 , ( 77 , 79 ) ) ) ) ) , ( 62 , 63 ) ) ) ) ) ) ) ) , ( 26 , 72 ) ) , ( 34 , ( 49 , ( 35 , ( 51 , ( 33 , ( 32 , ( 31 , ( 50 , 52 ) ) ) ) ) ) ) ) ) , ( ( 71 , ( 47 , 48 ) ) , ( 55 , ( 53 , 54 ) ) ) ) ) );
tree tnt_385 =
 ( 1 , ( 2 , ( ( ( ( ( ( ( ( 29 , ( ( 3 , ( ( 4 , 7 ) , ( 5 , 6 ) ) ) , ( 10 , ( 9 , 28 ) ) ) ) , ( 8 , 73 ) ) , ( ( ( 59 , ( ( 58 , ( ( 70 , ( 13 , ( ( 17 , ( 11 , 14 ) ) , ( 12 , ( 16 , ( 15 , 18 ) ) ) ) ) ) , ( 19 , 20 ) ) ) , ( 56 , ( 21 , 57 ) ) ) ) , ( ( 43 , ( 39 , ( 40 , ( 36 , ( 37 , 38 ) ) ) ) ) , ( 41 , 42 ) ) ) , ( 27 , ( 75 , ( 30 , 74 ) ) ) ) ) , ( 25 , ( 24 , ( 22 , 23 ) ) ) ) , ( 60 , ( 76 , ( 61 , ( 78 , ( 46 , ( ( 67 , ( ( ( 44 , 45 ) , ( 65 , 66 ) ) , ( ( 64 , 68 ) , ( 69 , ( 77 , 79 ) ) ) ) ) , ( 62 , 63 ) ) ) ) ) ) ) ) , ( 26 , 72 ) ) , ( 34 , ( 49 , ( 35 , ( 51 , ( 33 , ( 32 , ( 31 , ( 50 , 52 ) ) ) ) ) ) ) ) ) , ( ( 71 , ( 47 , 48 ) ) , ( 55 , ( 53 , 54 ) ) ) ) ) );
tree tnt_386 =
 ( 1 , ( 2 , ( ( ( ( ( ( ( ( 29 , ( ( 3 , ( ( 4 , 7 ) , ( 5 , 6 ) ) ) , ( 10 , ( 9 , 28 ) ) ) ) , ( 8 , 73 ) ) , ( ( ( 59 , ( ( 58 , ( ( 13 , ( 70 , ( ( 17 , ( 11 , 14 ) ) , ( 12 , ( 16 , ( 15 , 18 ) ) ) ) ) ) , ( 19 , 20 ) ) ) , ( 56 , ( 21 , 57 ) ) ) ) , ( ( 43 , ( 39 , ( 40 , ( 36 , ( 37 , 38 ) ) ) ) ) , ( 41 , 42 ) ) ) , ( 27 , ( 75 , ( 30 , 74 ) ) ) ) ) , ( 25 , ( 24 , ( 22 , 23 ) ) ) ) , ( 60 , ( 76 , ( 61 , ( 78 , ( 46 , ( ( 67 , ( ( ( 44 , 45 ) , ( 65 , 66 ) ) , ( ( 64 , 68 ) , ( 69 , ( 77 , 79 ) ) ) ) ) , ( 62 , 63 ) ) ) ) ) ) ) ) , ( 26 , 72 ) ) , ( 34 , ( 49 , ( 35 , ( 51 , ( 33 , ( 32 , ( 31 , ( 50 , 52 ) ) ) ) ) ) ) ) ) , ( ( 71 , ( 47 , 48 ) ) , ( 55 , ( 53 , 54 ) ) ) ) ) );
tree tnt_387 =
 ( 1 , ( 2 , ( ( ( ( ( ( ( ( 29 , ( ( 3 , ( ( 4 , 7 ) , ( 5 , 6 ) ) ) , ( 10 , ( 9 , 28 ) ) ) ) , ( 8 , 73 ) ) , ( ( ( 59 , ( ( 58 , ( ( 13 , ( ( 17 , ( 11 , 14 ) ) , ( 70 , ( 12 , ( 16 , ( 15 , 18 ) ) ) ) ) ) , ( 19 , 20 ) ) ) , ( 56 , ( 21 , 57 ) ) ) ) , ( ( 43 , ( 39 , ( 40 , ( 36 , ( 37 , 38 ) ) ) ) ) , ( 41 , 42 ) ) ) , ( 27 , ( 75 , ( 30 , 74 ) ) ) ) ) , ( 25 , ( 24 , ( 22 , 23 ) ) ) ) , ( 60 , ( 76 , ( 61 , ( 78 , ( 46 , ( ( 67 , ( ( ( 44 , 45 ) , ( 65 , 66 ) ) , ( ( 64 , 68 ) , ( 69 , ( 77 , 79 ) ) ) ) ) , ( 62 , 63 ) ) ) ) ) ) ) ) , ( 26 , 72 ) ) , ( 34 , ( 49 , ( 35 , ( 51 , ( 33 , ( 32 , ( 31 , ( 50 , 52 ) ) ) ) ) ) ) ) ) , ( ( 71 , ( 47 , 48 ) ) , ( 55 , ( 53 , 54 ) ) ) ) ) );
tree tnt_388 =
 ( 1 , ( 2 , ( ( ( ( ( ( ( ( 29 , ( ( 3 , ( ( 4 , 7 ) , ( 5 , 6 ) ) ) , ( 10 , ( 9 , 28 ) ) ) ) , ( 8 , 73 ) ) , ( ( ( 59 , ( ( 58 , ( ( 13 , ( ( 70 , ( 17 , ( 11 , 14 ) ) ) , ( 12 , ( 16 , ( 15 , 18 ) ) ) ) ) , ( 19 , 20 ) ) ) , ( 56 , ( 21 , 57 ) ) ) ) , ( ( 43 , ( 39 , ( 40 , ( 36 , ( 37 , 38 ) ) ) ) ) , ( 41 , 42 ) ) ) , ( 27 , ( 75 , ( 30 , 74 ) ) ) ) ) , ( 25 , ( 24 , ( 22 , 23 ) ) ) ) , ( 60 , ( 76 , ( 61 , ( 78 , ( 46 , ( ( 67 , ( ( ( 44 , 45 ) , ( 65 , 66 ) ) , ( ( 64 , 68 ) , ( 69 , ( 77 , 79 ) ) ) ) ) , ( 62 , 63 ) ) ) ) ) ) ) ) , ( 26 , 72 ) ) , ( 34 , ( 49 , ( 35 , ( 51 , ( 33 , ( 32 , ( 31 , ( 50 , 52 ) ) ) ) ) ) ) ) ) , ( ( 71 , ( 47 , 48 ) ) , ( 55 , ( 53 , 54 ) ) ) ) ) );
tree tnt_389 =
 ( 1 , ( 2 , ( ( ( ( ( ( ( ( 29 , ( ( 3 , ( ( 4 , 7 ) , ( 5 , 6 ) ) ) , ( 10 , ( 9 , 28 ) ) ) ) , ( 8 , 73 ) ) , ( ( ( 59 , ( ( 58 , ( ( 13 , ( ( ( 11 , 14 ) , ( 17 , 70 ) ) , ( 12 , ( 16 , ( 15 , 18 ) ) ) ) ) , ( 19 , 20 ) ) ) , ( 56 , ( 21 , 57 ) ) ) ) , ( ( 43 , ( 39 , ( 40 , ( 36 , ( 37 , 38 ) ) ) ) ) , ( 41 , 42 ) ) ) , ( 27 , ( 75 , ( 30 , 74 ) ) ) ) ) , ( 25 , ( 24 , ( 22 , 23 ) ) ) ) , ( 60 , ( 76 , ( 61 , ( 78 , ( 46 , ( ( 67 , ( ( ( 44 , 45 ) , ( 65 , 66 ) ) , ( ( 64 , 68 ) , ( 69 , ( 77 , 79 ) ) ) ) ) , ( 62 , 63 ) ) ) ) ) ) ) ) , ( 26 , 72 ) ) , ( 34 , ( 49 , ( 35 , ( 51 , ( 33 , ( 32 , ( 31 , ( 50 , 52 ) ) ) ) ) ) ) ) ) , ( ( 71 , ( 47 , 48 ) ) , ( 55 , ( 53 , 54 ) ) ) ) ) );
tree tnt_390 =
 ( 1 , ( 2 , ( ( ( ( ( ( ( ( 29 , ( ( 3 , ( ( 4 , 7 ) , ( 5 , 6 ) ) ) , ( 10 , ( 9 , 28 ) ) ) ) , ( 8 , 73 ) ) , ( ( ( 59 , ( ( 58 , ( ( 13 , ( ( 17 , ( 70 , ( 11 , 14 ) ) ) , ( 12 , ( 16 , ( 15 , 18 ) ) ) ) ) , ( 19 , 20 ) ) ) , ( 56 , ( 21 , 57 ) ) ) ) , ( ( 43 , ( 39 , ( 40 , ( 36 , ( 37 , 38 ) ) ) ) ) , ( 41 , 42 ) ) ) , ( 27 , ( 75 , ( 30 , 74 ) ) ) ) ) , ( 25 , ( 24 , ( 22 , 23 ) ) ) ) , ( 60 , ( 76 , ( 61 , ( 78 , ( 46 , ( ( 67 , ( ( ( 44 , 45 ) , ( 65 , 66 ) ) , ( ( 64 , 68 ) , ( 69 , ( 77 , 79 ) ) ) ) ) , ( 62 , 63 ) ) ) ) ) ) ) ) , ( 26 , 72 ) ) , ( 34 , ( 49 , ( 35 , ( 51 , ( 33 , ( 32 , ( 31 , ( 50 , 52 ) ) ) ) ) ) ) ) ) , ( ( 71 , ( 47 , 48 ) ) , ( 55 , ( 53 , 54 ) ) ) ) ) );
tree tnt_391 =
 ( 1 , ( 2 , ( ( ( 26 , ( 72 , ( ( ( ( ( 29 , ( ( ( 5 , ( 3 , 6 ) ) , ( 4 , 7 ) ) , ( 10 , ( 9 , 28 ) ) ) ) , ( 8 , 73 ) ) , ( ( ( ( 58 , ( ( 13 , ( ( ( 11 , 14 ) , ( 17 , 70 ) ) , ( 12 , ( 16 , ( 15 , 18 ) ) ) ) ) , ( 19 , 20 ) ) ) , ( 59 , ( 56 , ( 21 , 57 ) ) ) ) , ( ( ( 40 , ( 36 , ( 37 , 38 ) ) ) , ( 39 , 43 ) ) , ( 41 , 42 ) ) ) , ( 27 , ( 75 , ( 30 , 74 ) ) ) ) ) , ( 25 , ( 24 , ( 22 , 23 ) ) ) ) , ( 60 , ( 76 , ( 61 , ( 78 , ( 46 , ( ( 67 , ( ( ( 44 , ( 45 , 68 ) ) , ( 65 , 66 ) ) , ( 64 , ( 79 , ( 69 , 77 ) ) ) ) ) , ( 62 , 63 ) ) ) ) ) ) ) ) ) ) , ( 34 , ( 49 , ( 35 , ( 51 , ( 33 , ( 32 , ( 31 , ( 50 , 52 ) ) ) ) ) ) ) ) ) , ( ( 71 , ( 47 , 48 ) ) , ( 55 , ( 53 , 54 ) ) ) ) ) );
tree tnt_392 =
 ( 1 , ( 2 , ( ( ( 26 , ( 72 , ( ( ( ( ( 29 , ( ( 3 , ( ( 4 , 7 ) , ( 5 , 6 ) ) ) , ( 10 , ( 9 , 28 ) ) ) ) , ( 8 , 73 ) ) , ( ( ( ( 58 , ( ( 13 , ( ( ( 11 , 14 ) , ( 17 , 70 ) ) , ( 12 , ( 16 , ( 15 , 18 ) ) ) ) ) , ( 19 , 20 ) ) ) , ( 59 , ( 56 , ( 21 , 57 ) ) ) ) , ( ( ( 40 , ( 36 , ( 37 , 38 ) ) ) , ( 39 , 43 ) ) , ( 41 , 42 ) ) ) , ( 27 , ( 75 , ( 30 , 74 ) ) ) ) ) , ( 25 , ( 24 , ( 22 , 23 ) ) ) ) , ( 60 , ( 76 , ( 61 , ( 78 , ( 46 , ( ( 67 , ( ( ( 44 , ( 45 , 68 ) ) , ( 65 , 66 ) ) , ( 64 , ( 79 , ( 69 , 77 ) ) ) ) ) , ( 62 , 63 ) ) ) ) ) ) ) ) ) ) , ( 34 , ( 49 , ( 35 , ( 51 , ( 33 , ( 32 , ( 31 , ( 50 , 52 ) ) ) ) ) ) ) ) ) , ( ( 71 , ( 47 , 48 ) ) , ( 55 , ( 53 , 54 ) ) ) ) ) );
tree tnt_393 =
 ( 1 , ( 2 , ( ( ( 26 , ( 72 , ( ( ( ( ( 29 , ( ( ( 3 , ( 5 , 6 ) ) , ( 4 , 7 ) ) , ( 10 , ( 9 , 28 ) ) ) ) , ( 8 , 73 ) ) , ( ( ( ( 58 , ( ( 13 , ( ( ( 11 , 14 ) , ( 17 , 70 ) ) , ( 12 , ( 16 , ( 15 , 18 ) ) ) ) ) , ( 19 , 20 ) ) ) , ( 59 , ( 56 , ( 21 , 57 ) ) ) ) , ( ( ( 40 , ( 36 , ( 37 , 38 ) ) ) , ( 39 , 43 ) ) , ( 41 , 42 ) ) ) , ( 27 , ( 75 , ( 30 , 74 ) ) ) ) ) , ( 25 , ( 24 , ( 22 , 23 ) ) ) ) , ( 60 , ( 76 , ( 61 , ( 78 , ( 46 , ( ( 67 , ( ( ( 44 , ( 45 , 68 ) ) , ( 65 , 66 ) ) , ( 64 , ( 79 , ( 69 , 77 ) ) ) ) ) , ( 62 , 63 ) ) ) ) ) ) ) ) ) ) , ( 34 , ( 49 , ( 35 , ( 51 , ( 33 , ( 32 , ( 31 , ( 50 , 52 ) ) ) ) ) ) ) ) ) , ( ( 71 , ( 47 , 48 ) ) , ( 55 , ( 53 , 54 ) ) ) ) ) );
tree tnt_394 =
 ( 1 , ( 2 , ( ( ( 26 , ( 72 , ( ( ( ( ( 29 , ( ( ( 5 , ( 3 , 6 ) ) , ( 4 , 7 ) ) , ( 10 , ( 9 , 28 ) ) ) ) , ( 8 , 73 ) ) , ( ( ( ( 58 , ( ( 13 , ( ( 17 , ( 70 , ( 11 , 14 ) ) ) , ( 12 , ( 16 , ( 15 , 18 ) ) ) ) ) , ( 19 , 20 ) ) ) , ( 59 , ( 56 , ( 21 , 57 ) ) ) ) , ( ( ( 40 , ( 36 , ( 37 , 38 ) ) ) , ( 39 , 43 ) ) , ( 41 , 42 ) ) ) , ( 27 , ( 75 , ( 30 , 74 ) ) ) ) ) , ( 25 , ( 24 , ( 22 , 23 ) ) ) ) , ( 60 , ( 76 , ( 61 , ( 78 , ( 46 , ( ( 67 , ( ( ( 44 , ( 45 , 68 ) ) , ( 65 , 66 ) ) , ( 64 , ( 79 , ( 69 , 77 ) ) ) ) ) , ( 62 , 63 ) ) ) ) ) ) ) ) ) ) , ( 34 , ( 49 , ( 35 , ( 51 , ( 33 , ( 32 , ( 31 , ( 50 , 52 ) ) ) ) ) ) ) ) ) , ( ( 71 , ( 47 , 48 ) ) , ( 55 , ( 53 , 54 ) ) ) ) ) );
tree tnt_395 =
 ( 1 , ( 2 , ( ( ( ( ( ( ( ( 29 , ( ( ( 5 , ( 3 , 6 ) ) , ( 4 , 7 ) ) , ( 10 , ( 9 , 28 ) ) ) ) , ( 8 , 73 ) ) , ( ( ( ( 58 , ( ( 13 , ( ( ( 11 , 14 ) , ( 17 , 70 ) ) , ( 12 , ( 16 , ( 15 , 18 ) ) ) ) ) , ( 19 , 20 ) ) ) , ( 59 , ( 56 , ( 21 , 57 ) ) ) ) , ( ( ( 40 , ( 36 , ( 37 , 38 ) ) ) , ( 39 , 43 ) ) , ( 41 , 42 ) ) ) , ( 27 , ( 75 , ( 30 , 74 ) ) ) ) ) , ( 25 , ( 24 , ( 22 , 23 ) ) ) ) , ( 60 , ( 76 , ( 61 , ( 78 , ( 46 , ( ( 67 , ( ( ( 44 , ( 45 , 68 ) ) , ( 65 , 66 ) ) , ( 64 , ( 79 , ( 69 , 77 ) ) ) ) ) , ( 62 , 63 ) ) ) ) ) ) ) ) , ( 26 , 72 ) ) , ( 34 , ( 49 , ( 35 , ( 51 , ( 33 , ( 32 , ( 31 , ( 50 , 52 ) ) ) ) ) ) ) ) ) , ( ( 71 , ( 47 , 48 ) ) , ( 55 , ( 53 , 54 ) ) ) ) ) );
tree tnt_396 =
 ( 1 , ( 2 , ( ( ( 26 , ( 72 , ( ( ( ( ( 29 , ( ( ( 5 , ( 3 , 6 ) ) , ( 4 , 7 ) ) , ( 10 , ( 9 , 28 ) ) ) ) , ( 8 , 73 ) ) , ( ( ( ( 58 , ( ( 13 , ( ( ( 11 , 14 ) , ( 17 , 70 ) ) , ( 12 , ( 16 , ( 15 , 18 ) ) ) ) ) , ( 19 , 20 ) ) ) , ( 59 , ( 56 , ( 21 , 57 ) ) ) ) , ( ( ( 40 , ( 36 , ( 37 , 38 ) ) ) , ( 39 , 43 ) ) , ( 41 , 42 ) ) ) , ( 27 , ( 75 , ( 30 , 74 ) ) ) ) ) , ( 25 , ( 24 , ( 22 , 23 ) ) ) ) , ( 60 , ( 76 , ( 61 , ( 78 , ( 46 , ( ( 67 , ( ( ( 44 , ( 45 , 68 ) ) , ( 65 , 66 ) ) , ( 64 , ( 79 , ( 69 , 77 ) ) ) ) ) , ( 62 , 63 ) ) ) ) ) ) ) ) ) ) , ( 34 , ( 49 , ( 35 , ( 51 , ( 33 , ( 32 , ( 31 , ( 50 , 52 ) ) ) ) ) ) ) ) ) , ( ( 71 , ( 47 , 48 ) ) , ( 53 , ( 54 , 55 ) ) ) ) ) );
tree tnt_397 =
 ( 1 , ( 2 , ( ( ( 26 , ( 72 , ( ( ( ( ( 29 , ( ( ( 5 , ( 3 , 6 ) ) , ( 4 , 7 ) ) , ( 10 , ( 9 , 28 ) ) ) ) , ( 8 , 73 ) ) , ( ( ( ( 58 , ( ( 13 , ( ( ( 11 , 14 ) , ( 17 , 70 ) ) , ( 12 , ( 16 , ( 15 , 18 ) ) ) ) ) , ( 19 , 20 ) ) ) , ( 59 , ( 56 , ( 21 , 57 ) ) ) ) , ( ( ( 40 , ( 36 , ( 37 , 38 ) ) ) , ( 39 , 43 ) ) , ( 41 , 42 ) ) ) , ( 27 , ( 75 , ( 30 , 74 ) ) ) ) ) , ( 25 , ( 24 , ( 22 , 23 ) ) ) ) , ( 60 , ( 76 , ( 61 , ( 78 , ( 46 , ( ( 67 , ( ( ( 44 , ( 45 , 68 ) ) , ( 65 , 66 ) ) , ( 64 , ( 79 , ( 69 , 77 ) ) ) ) ) , ( 62 , 63 ) ) ) ) ) ) ) ) ) ) , ( 34 , ( 49 , ( 35 , ( 51 , ( 33 , ( 32 , ( 31 , ( 50 , 52 ) ) ) ) ) ) ) ) ) , ( ( 71 , ( 47 , 48 ) ) , ( 54 , ( 53 , 55 ) ) ) ) ) );
tree tnt_398 =
 ( 1 , ( 2 , ( ( ( 26 , ( 72 , ( ( ( ( ( 29 , ( ( ( 5 , ( 3 , 6 ) ) , ( 4 , 7 ) ) , ( 10 , ( 9 , 28 ) ) ) ) , ( 8 , 73 ) ) , ( ( ( ( 56 , ( 58 , ( ( 13 , ( ( ( 11 , 14 ) , ( 17 , 70 ) ) , ( 12 , ( 16 , ( 15 , 18 ) ) ) ) ) , ( 19 , 20 ) ) ) ) , ( 59 , ( 21 , 57 ) ) ) , ( ( ( 40 , ( 36 , ( 37 , 38 ) ) ) , ( 39 , 43 ) ) , ( 41 , 42 ) ) ) , ( 27 , ( 75 , ( 30 , 74 ) ) ) ) ) , ( 25 , ( 24 , ( 22 , 23 ) ) ) ) , ( 60 , ( 76 , ( 61 , ( 78 , ( 46 , ( ( 67 , ( ( ( 44 , ( 45 , 68 ) ) , ( 65 , 66 ) ) , ( 64 , ( 79 , ( 69 , 77 ) ) ) ) ) , ( 62 , 63 ) ) ) ) ) ) ) ) ) ) , ( 34 , ( 49 , ( 35 , ( 51 , ( 33 , ( 32 , ( 31 , ( 50 , 52 ) ) ) ) ) ) ) ) ) , ( ( 71 , ( 47 , 48 ) ) , ( 55 , ( 53 , 54 ) ) ) ) ) );
tree tnt_399 =
 ( 1 , ( 2 , ( ( ( 26 , ( 72 , ( ( ( ( ( 29 , ( ( ( 5 , ( 3 , 6 ) ) , ( 4 , 7 ) ) , ( 10 , ( 9 , 28 ) ) ) ) , ( 8 , 73 ) ) , ( ( ( 59 , ( ( 58 , ( ( 13 , ( ( ( 11 , 14 ) , ( 17 , 70 ) ) , ( 12 , ( 16 , ( 15 , 18 ) ) ) ) ) , ( 19 , 20 ) ) ) , ( 56 , ( 21 , 57 ) ) ) ) , ( ( ( 40 , ( 36 , ( 37 , 38 ) ) ) , ( 39 , 43 ) ) , ( 41 , 42 ) ) ) , ( 27 , ( 75 , ( 30 , 74 ) ) ) ) ) , ( 25 , ( 24 , ( 22 , 23 ) ) ) ) , ( 60 , ( 76 , ( 61 , ( 78 , ( 46 , ( ( 67 , ( ( ( 44 , ( 45 , 68 ) ) , ( 65 , 66 ) ) , ( 64 , ( 79 , ( 69 , 77 ) ) ) ) ) , ( 62 , 63 ) ) ) ) ) ) ) ) ) ) , ( 34 , ( 49 , ( 35 , ( 51 , ( 33 , ( 32 , ( 31 , ( 50 , 52 ) ) ) ) ) ) ) ) ) , ( ( 71 , ( 47 , 48 ) ) , ( 55 , ( 53 , 54 ) ) ) ) ) );
tree tnt_400 =
 ( 1 , ( 2 , ( ( ( 26 , ( 72 , ( ( ( ( ( 29 , ( ( ( 5 , ( 3 , 6 ) ) , ( 4 , 7 ) ) , ( 10 , ( 9 , 28 ) ) ) ) , ( 8 , 73 ) ) , ( ( ( ( 58 , ( ( 13 , ( ( ( 11 , 14 ) , ( 17 , 70 ) ) , ( 12 , ( 16 , ( 15 , 18 ) ) ) ) ) , ( 19 , 20 ) ) ) , ( 59 , ( 56 , ( 21 , 57 ) ) ) ) , ( ( ( 40 , ( 36 , ( 37 , 38 ) ) ) , ( 39 , 43 ) ) , ( 41 , 42 ) ) ) , ( 27 , ( 75 , ( 30 , 74 ) ) ) ) ) , ( 25 , ( 24 , ( 22 , 23 ) ) ) ) , ( 60 , ( 76 , ( 61 , ( 78 , ( 46 , ( ( 67 , ( ( ( 44 , 45 ) , ( 65 , 66 ) ) , ( 68 , ( 64 , ( 79 , ( 69 , 77 ) ) ) ) ) ) , ( 62 , 63 ) ) ) ) ) ) ) ) ) ) , ( 34 , ( 49 , ( 35 , ( 51 , ( 33 , ( 32 , ( 31 , ( 50 , 52 ) ) ) ) ) ) ) ) ) , ( ( 71 , ( 47 , 48 ) ) , ( 55 , ( 53 , 54 ) ) ) ) ) );
tree tnt_401 =
 ( 1 , ( 2 , ( ( ( 26 , ( 72 , ( ( ( ( ( 29 , ( ( 3 , ( ( 4 , 7 ) , ( 5 , 6 ) ) ) , ( 70 , ( 10 , ( 9 , 28 ) ) ) ) ) , ( 8 , 73 ) ) , ( ( ( ( 56 , ( 58 , ( ( 13 , ( ( 17 , ( 11 , 14 ) ) , ( 12 , ( 16 , ( 15 , 18 ) ) ) ) ) , ( 19 , 20 ) ) ) ) , ( 59 , ( 21 , 57 ) ) ) , ( ( 43 , ( 39 , ( 40 , ( 36 , ( 37 , 38 ) ) ) ) ) , ( 41 , 42 ) ) ) , ( 27 , ( 75 , ( 30 , 74 ) ) ) ) ) , ( 25 , ( 24 , ( 22 , 23 ) ) ) ) , ( 60 , ( 76 , ( 61 , ( 78 , ( 46 , ( ( 67 , ( ( ( 44 , 45 ) , ( 65 , 66 ) ) , ( ( 64 , 68 ) , ( 77 , ( 69 , 79 ) ) ) ) ) , ( 62 , 63 ) ) ) ) ) ) ) ) ) ) , ( 34 , ( 49 , ( 35 , ( 51 , ( 33 , ( 32 , ( 31 , ( 50 , 52 ) ) ) ) ) ) ) ) ) , ( ( 71 , ( 47 , 48 ) ) , ( 53 , ( 54 , 55 ) ) ) ) ) );
tree tnt_402 =
 ( 1 , ( 2 , ( ( ( ( ( ( ( ( 29 , ( ( 3 , ( ( 4 , 7 ) , ( 5 , 6 ) ) ) , ( 70 , ( 10 , ( 9 , 28 ) ) ) ) ) , ( 8 , 73 ) ) , ( ( ( ( 56 , ( 58 , ( ( 13 , ( ( 17 , ( 11 , 14 ) ) , ( 12 , ( 16 , ( 15 , 18 ) ) ) ) ) , ( 19 , 20 ) ) ) ) , ( 59 , ( 21 , 57 ) ) ) , ( ( 43 , ( 39 , ( 40 , ( 36 , ( 37 , 38 ) ) ) ) ) , ( 41 , 42 ) ) ) , ( 27 , ( 75 , ( 30 , 74 ) ) ) ) ) , ( 25 , ( 24 , ( 22 , 23 ) ) ) ) , ( 60 , ( 76 , ( 61 , ( 78 , ( 46 , ( ( 67 , ( ( ( 44 , 45 ) , ( 65 , 66 ) ) , ( ( 64 , 68 ) , ( 77 , ( 69 , 79 ) ) ) ) ) , ( 62 , 63 ) ) ) ) ) ) ) ) , ( 26 , 72 ) ) , ( 34 , ( 49 , ( 35 , ( 51 , ( 33 , ( 32 , ( 31 , ( 50 , 52 ) ) ) ) ) ) ) ) ) , ( ( 71 , ( 47 , 48 ) ) , ( 53 , ( 54 , 55 ) ) ) ) ) );
tree tnt_403 =
 ( 1 , ( 2 , ( ( ( 26 , ( 72 , ( ( ( ( ( 29 , ( ( 3 , ( ( 4 , 7 ) , ( 5 , 6 ) ) ) , ( 70 , ( 10 , ( 9 , 28 ) ) ) ) ) , ( 8 , 73 ) ) , ( ( ( ( 56 , ( 58 , ( ( 13 , ( ( 17 , ( 11 , 14 ) ) , ( 12 , ( 16 , ( 15 , 18 ) ) ) ) ) , ( 19 , 20 ) ) ) ) , ( 59 , ( 21 , 57 ) ) ) , ( ( 43 , ( 39 , ( 40 , ( 36 , ( 37 , 38 ) ) ) ) ) , ( 41 , 42 ) ) ) , ( 27 , ( 75 , ( 30 , 74 ) ) ) ) ) , ( 25 , ( 24 , ( 22 , 23 ) ) ) ) , ( 60 , ( 76 , ( 61 , ( 78 , ( 46 , ( ( 67 , ( ( ( 44 , 45 ) , ( 65 , 66 ) ) , ( 64 , ( 68 , ( 77 , ( 69 , 79 ) ) ) ) ) ) , ( 62 , 63 ) ) ) ) ) ) ) ) ) ) , ( 34 , ( 49 , ( 35 , ( 51 , ( 33 , ( 32 , ( 31 , ( 50 , 52 ) ) ) ) ) ) ) ) ) , ( ( 71 , ( 47 , 48 ) ) , ( 53 , ( 54 , 55 ) ) ) ) ) );
tree tnt_404 =
 ( 1 , ( 2 , ( ( ( 26 , ( 72 , ( ( ( ( ( 29 , ( ( 3 , ( ( 4 , 7 ) , ( 5 , 6 ) ) ) , ( 70 , ( 10 , ( 9 , 28 ) ) ) ) ) , ( 8 , 73 ) ) , ( ( ( ( 56 , ( 58 , ( ( 13 , ( ( 17 , ( 11 , 14 ) ) , ( 12 , ( 16 , ( 15 , 18 ) ) ) ) ) , ( 19 , 20 ) ) ) ) , ( 59 , ( 21 , 57 ) ) ) , ( ( 43 , ( 39 , ( 40 , ( 36 , ( 37 , 38 ) ) ) ) ) , ( 41 , 42 ) ) ) , ( 27 , ( 75 , ( 30 , 74 ) ) ) ) ) , ( 25 , ( 24 , ( 22 , 23 ) ) ) ) , ( 60 , ( 76 , ( 61 , ( 78 , ( 46 , ( ( 67 , ( ( 68 , ( ( 44 , 45 ) , ( 65 , 66 ) ) ) , ( 64 , ( 77 , ( 69 , 79 ) ) ) ) ) , ( 62 , 63 ) ) ) ) ) ) ) ) ) ) , ( 34 , ( 49 , ( 35 , ( 51 , ( 33 , ( 32 , ( 31 , ( 50 , 52 ) ) ) ) ) ) ) ) ) , ( ( 71 , ( 47 , 48 ) ) , ( 53 , ( 54 , 55 ) ) ) ) ) );
tree tnt_405 =
 ( 1 , ( 2 , ( ( ( 26 , ( 72 , ( ( ( ( ( 29 , ( ( 3 , ( ( 4 , 7 ) , ( 5 , 6 ) ) ) , ( 70 , ( 10 , ( 9 , 28 ) ) ) ) ) , ( 8 , 73 ) ) , ( ( ( ( 56 , ( 58 , ( ( 13 , ( ( 17 , ( 11 , 14 ) ) , ( 12 , ( 16 , ( 15 , 18 ) ) ) ) ) , ( 19 , 20 ) ) ) ) , ( 59 , ( 21 , 57 ) ) ) , ( ( 43 , ( 39 , ( 40 , ( 36 , ( 37 , 38 ) ) ) ) ) , ( 41 , 42 ) ) ) , ( 27 , ( 75 , ( 30 , 74 ) ) ) ) ) , ( 25 , ( 24 , ( 22 , 23 ) ) ) ) , ( 60 , ( 76 , ( 61 , ( 78 , ( 46 , ( ( 67 , ( ( ( 44 , 45 ) , ( 65 , 66 ) ) , ( 64 , ( 77 , ( 68 , ( 69 , 79 ) ) ) ) ) ) , ( 62 , 63 ) ) ) ) ) ) ) ) ) ) , ( 34 , ( 49 , ( 35 , ( 51 , ( 33 , ( 32 , ( 31 , ( 50 , 52 ) ) ) ) ) ) ) ) ) , ( ( 71 , ( 47 , 48 ) ) , ( 53 , ( 54 , 55 ) ) ) ) ) );
tree tnt_406 =
 ( 1 , ( 2 , ( ( ( 26 , ( 72 , ( ( ( ( ( 29 , ( ( 3 , ( ( 4 , 7 ) , ( 5 , 6 ) ) ) , ( 10 , ( 9 , 28 ) ) ) ) , ( 8 , 73 ) ) , ( ( ( ( 56 , ( 58 , ( ( 13 , ( 70 , ( ( 17 , ( 11 , 14 ) ) , ( 12 , ( 16 , ( 15 , 18 ) ) ) ) ) ) , ( 19 , 20 ) ) ) ) , ( 59 , ( 21 , 57 ) ) ) , ( ( 43 , ( 39 , ( 40 , ( 36 , ( 37 , 38 ) ) ) ) ) , ( 41 , 42 ) ) ) , ( 27 , ( 75 , ( 30 , 74 ) ) ) ) ) , ( 25 , ( 24 , ( 22 , 23 ) ) ) ) , ( 60 , ( 76 , ( 61 , ( 78 , ( 46 , ( ( 67 , ( ( ( 44 , 45 ) , ( 65 , 66 ) ) , ( ( 64 , 68 ) , ( 77 , ( 69 , 79 ) ) ) ) ) , ( 62 , 63 ) ) ) ) ) ) ) ) ) ) , ( 34 , ( 49 , ( 35 , ( 51 , ( 33 , ( 32 , ( 31 , ( 50 , 52 ) ) ) ) ) ) ) ) ) , ( ( 71 , ( 47 , 48 ) ) , ( 53 , ( 54 , 55 ) ) ) ) ) );
tree tnt_407 =
 ( 1 , ( 2 , ( ( ( 26 , ( 72 , ( ( ( ( ( 29 , ( ( 3 , ( ( 4 , 7 ) , ( 5 , 6 ) ) ) , ( 10 , ( 9 , 28 ) ) ) ) , ( 8 , 73 ) ) , ( ( ( ( 56 , ( 58 , ( ( 13 , ( ( 17 , ( 11 , 14 ) ) , ( 70 , ( 12 , ( 16 , ( 15 , 18 ) ) ) ) ) ) , ( 19 , 20 ) ) ) ) , ( 59 , ( 21 , 57 ) ) ) , ( ( 43 , ( 39 , ( 40 , ( 36 , ( 37 , 38 ) ) ) ) ) , ( 41 , 42 ) ) ) , ( 27 , ( 75 , ( 30 , 74 ) ) ) ) ) , ( 25 , ( 24 , ( 22 , 23 ) ) ) ) , ( 60 , ( 76 , ( 61 , ( 78 , ( 46 , ( ( 67 , ( ( ( 44 , 45 ) , ( 65 , 66 ) ) , ( ( 64 , 68 ) , ( 77 , ( 69 , 79 ) ) ) ) ) , ( 62 , 63 ) ) ) ) ) ) ) ) ) ) , ( 34 , ( 49 , ( 35 , ( 51 , ( 33 , ( 32 , ( 31 , ( 50 , 52 ) ) ) ) ) ) ) ) ) , ( ( 71 , ( 47 , 48 ) ) , ( 53 , ( 54 , 55 ) ) ) ) ) );
tree tnt_408 =
 ( 1 , ( 2 , ( ( ( 26 , ( 72 , ( ( ( ( ( 29 , ( ( 3 , ( ( 4 , 7 ) , ( 5 , 6 ) ) ) , ( 10 , ( 9 , 28 ) ) ) ) , ( 8 , 73 ) ) , ( ( ( ( 56 , ( 58 , ( ( 13 , ( ( 70 , ( 17 , ( 11 , 14 ) ) ) , ( 12 , ( 16 , ( 15 , 18 ) ) ) ) ) , ( 19 , 20 ) ) ) ) , ( 59 , ( 21 , 57 ) ) ) , ( ( 43 , ( 39 , ( 40 , ( 36 , ( 37 , 38 ) ) ) ) ) , ( 41 , 42 ) ) ) , ( 27 , ( 75 , ( 30 , 74 ) ) ) ) ) , ( 25 , ( 24 , ( 22 , 23 ) ) ) ) , ( 60 , ( 76 , ( 61 , ( 78 , ( 46 , ( ( 67 , ( ( ( 44 , 45 ) , ( 65 , 66 ) ) , ( ( 64 , 68 ) , ( 77 , ( 69 , 79 ) ) ) ) ) , ( 62 , 63 ) ) ) ) ) ) ) ) ) ) , ( 34 , ( 49 , ( 35 , ( 51 , ( 33 , ( 32 , ( 31 , ( 50 , 52 ) ) ) ) ) ) ) ) ) , ( ( 71 , ( 47 , 48 ) ) , ( 53 , ( 54 , 55 ) ) ) ) ) );
tree tnt_409 =
 ( 1 , ( 2 , ( ( ( 26 , ( 72 , ( ( ( ( ( 29 , ( ( 3 , ( ( 4 , 7 ) , ( 5 , 6 ) ) ) , ( 10 , ( 9 , 28 ) ) ) ) , ( 8 , 73 ) ) , ( ( ( ( 56 , ( 58 , ( ( 13 , ( ( 17 , ( 70 , ( 11 , 14 ) ) ) , ( 12 , ( 16 , ( 15 , 18 ) ) ) ) ) , ( 19 , 20 ) ) ) ) , ( 59 , ( 21 , 57 ) ) ) , ( ( 43 , ( 39 , ( 40 , ( 36 , ( 37 , 38 ) ) ) ) ) , ( 41 , 42 ) ) ) , ( 27 , ( 75 , ( 30 , 74 ) ) ) ) ) , ( 25 , ( 24 , ( 22 , 23 ) ) ) ) , ( 60 , ( 76 , ( 61 , ( 78 , ( 46 , ( ( 67 , ( ( ( 44 , 45 ) , ( 65 , 66 ) ) , ( ( 64 , 68 ) , ( 77 , ( 69 , 79 ) ) ) ) ) , ( 62 , 63 ) ) ) ) ) ) ) ) ) ) , ( 34 , ( 49 , ( 35 , ( 51 , ( 33 , ( 32 , ( 31 , ( 50 , 52 ) ) ) ) ) ) ) ) ) , ( ( 71 , ( 47 , 48 ) ) , ( 53 , ( 54 , 55 ) ) ) ) ) );
tree tnt_410 =
 ( 1 , ( 2 , ( ( ( 26 , ( 72 , ( ( ( ( ( 29 , ( ( 3 , ( ( 4 , 7 ) , ( 5 , 6 ) ) ) , ( 10 , ( 9 , 28 ) ) ) ) , ( 8 , 73 ) ) , ( ( ( ( 56 , ( 58 , ( ( 13 , ( ( ( 11 , 14 ) , ( 17 , 70 ) ) , ( 12 , ( 16 , ( 15 , 18 ) ) ) ) ) , ( 19 , 20 ) ) ) ) , ( 59 , ( 21 , 57 ) ) ) , ( ( 43 , ( 39 , ( 40 , ( 36 , ( 37 , 38 ) ) ) ) ) , ( 41 , 42 ) ) ) , ( 27 , ( 75 , ( 30 , 74 ) ) ) ) ) , ( 25 , ( 24 , ( 22 , 23 ) ) ) ) , ( 60 , ( 76 , ( 61 , ( 78 , ( 46 , ( ( 67 , ( ( ( 44 , 45 ) , ( 65 , 66 ) ) , ( ( 64 , 68 ) , ( 77 , ( 69 , 79 ) ) ) ) ) , ( 62 , 63 ) ) ) ) ) ) ) ) ) ) , ( 34 , ( 49 , ( 35 , ( 51 , ( 33 , ( 32 , ( 31 , ( 50 , 52 ) ) ) ) ) ) ) ) ) , ( ( 71 , ( 47 , 48 ) ) , ( 53 , ( 54 , 55 ) ) ) ) ) );
tree tnt_411 =
 ( 1 , ( 2 , ( ( ( ( ( ( ( ( 29 , ( ( ( 3 , ( 5 , 6 ) ) , ( 4 , 7 ) ) , ( 70 , ( 10 , ( 9 , 28 ) ) ) ) ) , ( 8 , 73 ) ) , ( ( ( 59 , ( ( 58 , ( ( 13 , ( ( 17 , ( 11 , 14 ) ) , ( 12 , ( 16 , ( 15 , 18 ) ) ) ) ) , ( 19 , 20 ) ) ) , ( 56 , ( 21 , 57 ) ) ) ) , ( ( 43 , ( 39 , ( 40 , ( 36 , ( 37 , 38 ) ) ) ) ) , ( 41 , 42 ) ) ) , ( 27 , ( 75 , ( 30 , 74 ) ) ) ) ) , ( 25 , ( 24 , ( 22 , 23 ) ) ) ) , ( 60 , ( 76 , ( 61 , ( 78 , ( 46 , ( ( 67 , ( ( ( 45 , ( 44 , 68 ) ) , ( 65 , 66 ) ) , ( 64 , ( 79 , ( 69 , 77 ) ) ) ) ) , ( 62 , 63 ) ) ) ) ) ) ) ) , ( 26 , 72 ) ) , ( 34 , ( 49 , ( 35 , ( 51 , ( 33 , ( 32 , ( 31 , ( 50 , 52 ) ) ) ) ) ) ) ) ) , ( ( 71 , ( 47 , 48 ) ) , ( 54 , ( 53 , 55 ) ) ) ) ) );
tree tnt_412 =
 ( 1 , ( 2 , ( ( ( ( ( ( ( ( 29 , ( ( ( 3 , ( 5 , 6 ) ) , ( 4 , 7 ) ) , ( 70 , ( 10 , ( 9 , 28 ) ) ) ) ) , ( 8 , 73 ) ) , ( ( ( ( 58 , ( ( 13 , ( ( 17 , ( 11 , 14 ) ) , ( 12 , ( 16 , ( 15 , 18 ) ) ) ) ) , ( 19 , 20 ) ) ) , ( 59 , ( 56 , ( 21 , 57 ) ) ) ) , ( ( 43 , ( 39 , ( 40 , ( 36 , ( 37 , 38 ) ) ) ) ) , ( 41 , 42 ) ) ) , ( 27 , ( 75 , ( 30 , 74 ) ) ) ) ) , ( 25 , ( 24 , ( 22 , 23 ) ) ) ) , ( 60 , ( 76 , ( 61 , ( 78 , ( 46 , ( ( 67 , ( ( ( 45 , ( 44 , 68 ) ) , ( 65 , 66 ) ) , ( 64 , ( 79 , ( 69 , 77 ) ) ) ) ) , ( 62 , 63 ) ) ) ) ) ) ) ) , ( 26 , 72 ) ) , ( 34 , ( 49 , ( 35 , ( 51 , ( 33 , ( 32 , ( 31 , ( 50 , 52 ) ) ) ) ) ) ) ) ) , ( ( 71 , ( 47 , 48 ) ) , ( 54 , ( 53 , 55 ) ) ) ) ) );
tree tnt_413 =
 ( 1 , ( 2 , ( ( ( ( ( ( ( ( 29 , ( ( ( 3 , ( 5 , 6 ) ) , ( 4 , 7 ) ) , ( 70 , ( 10 , ( 9 , 28 ) ) ) ) ) , ( 8 , 73 ) ) , ( ( ( 59 , ( ( 58 , ( ( 13 , ( ( 17 , ( 11 , 14 ) ) , ( 12 , ( 16 , ( 15 , 18 ) ) ) ) ) , ( 19 , 20 ) ) ) , ( 56 , ( 21 , 57 ) ) ) ) , ( ( 43 , ( 39 , ( 40 , ( 36 , ( 37 , 38 ) ) ) ) ) , ( 41 , 42 ) ) ) , ( 27 , ( 75 , ( 30 , 74 ) ) ) ) ) , ( 25 , ( 24 , ( 22 , 23 ) ) ) ) , ( 60 , ( 76 , ( 61 , ( 78 , ( 46 , ( ( 67 , ( ( ( 44 , 45 ) , ( 65 , 66 ) ) , ( 68 , ( 64 , ( 79 , ( 69 , 77 ) ) ) ) ) ) , ( 62 , 63 ) ) ) ) ) ) ) ) , ( 26 , 72 ) ) , ( 34 , ( 49 , ( 35 , ( 51 , ( 33 , ( 32 , ( 31 , ( 50 , 52 ) ) ) ) ) ) ) ) ) , ( ( 71 , ( 47 , 48 ) ) , ( 54 , ( 53 , 55 ) ) ) ) ) );
tree tnt_414 =
 ( 1 , ( 2 , ( ( ( ( ( ( ( ( 29 , ( ( ( 3 , ( 5 , 6 ) ) , ( 4 , 7 ) ) , ( 70 , ( 10 , ( 9 , 28 ) ) ) ) ) , ( 8 , 73 ) ) , ( ( ( 59 , ( ( 58 , ( ( 13 , ( ( 17 , ( 11 , 14 ) ) , ( 12 , ( 16 , ( 15 , 18 ) ) ) ) ) , ( 19 , 20 ) ) ) , ( 56 , ( 21 , 57 ) ) ) ) , ( ( 43 , ( 39 , ( 40 , ( 36 , ( 37 , 38 ) ) ) ) ) , ( 41 , 42 ) ) ) , ( 27 , ( 75 , ( 30 , 74 ) ) ) ) ) , ( 25 , ( 24 , ( 22 , 23 ) ) ) ) , ( 60 , ( 76 , ( 61 , ( 78 , ( 46 , ( ( 67 , ( ( 68 , ( ( 44 , 45 ) , ( 65 , 66 ) ) ) , ( 64 , ( 79 , ( 69 , 77 ) ) ) ) ) , ( 62 , 63 ) ) ) ) ) ) ) ) , ( 26 , 72 ) ) , ( 34 , ( 49 , ( 35 , ( 51 , ( 33 , ( 32 , ( 31 , ( 50 , 52 ) ) ) ) ) ) ) ) ) , ( ( 71 , ( 47 , 48 ) ) , ( 54 , ( 53 , 55 ) ) ) ) ) );
tree tnt_415 =
 ( 1 , ( 2 , ( ( ( ( ( ( ( ( 29 , ( ( ( 3 , ( 5 , 6 ) ) , ( 4 , 7 ) ) , ( 10 , ( 9 , 28 ) ) ) ) , ( 8 , 73 ) ) , ( ( ( 59 , ( ( 58 , ( ( 70 , ( 13 , ( ( 17 , ( 11 , 14 ) ) , ( 12 , ( 16 , ( 15 , 18 ) ) ) ) ) ) , ( 19 , 20 ) ) ) , ( 56 , ( 21 , 57 ) ) ) ) , ( ( 43 , ( 39 , ( 40 , ( 36 , ( 37 , 38 ) ) ) ) ) , ( 41 , 42 ) ) ) , ( 27 , ( 75 , ( 30 , 74 ) ) ) ) ) , ( 25 , ( 24 , ( 22 , 23 ) ) ) ) , ( 60 , ( 76 , ( 61 , ( 78 , ( 46 , ( ( 67 , ( ( ( 45 , ( 44 , 68 ) ) , ( 65 , 66 ) ) , ( 64 , ( 79 , ( 69 , 77 ) ) ) ) ) , ( 62 , 63 ) ) ) ) ) ) ) ) , ( 26 , 72 ) ) , ( 34 , ( 49 , ( 35 , ( 51 , ( 33 , ( 32 , ( 31 , ( 50 , 52 ) ) ) ) ) ) ) ) ) , ( ( 71 , ( 47 , 48 ) ) , ( 54 , ( 53 , 55 ) ) ) ) ) );
tree tnt_416 =
 ( 1 , ( 2 , ( ( ( ( ( ( ( ( 29 , ( ( ( 3 , ( 5 , 6 ) ) , ( 4 , 7 ) ) , ( 10 , ( 9 , 28 ) ) ) ) , ( 8 , 73 ) ) , ( ( ( 59 , ( ( 58 , ( ( 13 , ( 70 , ( ( 17 , ( 11 , 14 ) ) , ( 12 , ( 16 , ( 15 , 18 ) ) ) ) ) ) , ( 19 , 20 ) ) ) , ( 56 , ( 21 , 57 ) ) ) ) , ( ( 43 , ( 39 , ( 40 , ( 36 , ( 37 , 38 ) ) ) ) ) , ( 41 , 42 ) ) ) , ( 27 , ( 75 , ( 30 , 74 ) ) ) ) ) , ( 25 , ( 24 , ( 22 , 23 ) ) ) ) , ( 60 , ( 76 , ( 61 , ( 78 , ( 46 , ( ( 67 , ( ( ( 45 , ( 44 , 68 ) ) , ( 65 , 66 ) ) , ( 64 , ( 79 , ( 69 , 77 ) ) ) ) ) , ( 62 , 63 ) ) ) ) ) ) ) ) , ( 26 , 72 ) ) , ( 34 , ( 49 , ( 35 , ( 51 , ( 33 , ( 32 , ( 31 , ( 50 , 52 ) ) ) ) ) ) ) ) ) , ( ( 71 , ( 47 , 48 ) ) , ( 54 , ( 53 , 55 ) ) ) ) ) );
tree tnt_417 =
 ( 1 , ( 2 , ( ( ( ( ( ( ( ( 29 , ( ( ( 3 , ( 5 , 6 ) ) , ( 4 , 7 ) ) , ( 10 , ( 9 , 28 ) ) ) ) , ( 8 , 73 ) ) , ( ( ( 59 , ( ( 58 , ( ( 13 , ( ( 17 , ( 11 , 14 ) ) , ( 70 , ( 12 , ( 16 , ( 15 , 18 ) ) ) ) ) ) , ( 19 , 20 ) ) ) , ( 56 , ( 21 , 57 ) ) ) ) , ( ( 43 , ( 39 , ( 40 , ( 36 , ( 37 , 38 ) ) ) ) ) , ( 41 , 42 ) ) ) , ( 27 , ( 75 , ( 30 , 74 ) ) ) ) ) , ( 25 , ( 24 , ( 22 , 23 ) ) ) ) , ( 60 , ( 76 , ( 61 , ( 78 , ( 46 , ( ( 67 , ( ( ( 45 , ( 44 , 68 ) ) , ( 65 , 66 ) ) , ( 64 , ( 79 , ( 69 , 77 ) ) ) ) ) , ( 62 , 63 ) ) ) ) ) ) ) ) , ( 26 , 72 ) ) , ( 34 , ( 49 , ( 35 , ( 51 , ( 33 , ( 32 , ( 31 , ( 50 , 52 ) ) ) ) ) ) ) ) ) , ( ( 71 , ( 47 , 48 ) ) , ( 54 , ( 53 , 55 ) ) ) ) ) );
tree tnt_418 =
 ( 1 , ( 2 , ( ( ( ( ( ( ( ( 29 , ( ( ( 3 , ( 5 , 6 ) ) , ( 4 , 7 ) ) , ( 10 , ( 9 , 28 ) ) ) ) , ( 8 , 73 ) ) , ( ( ( 59 , ( ( 58 , ( ( 13 , ( ( 70 , ( 17 , ( 11 , 14 ) ) ) , ( 12 , ( 16 , ( 15 , 18 ) ) ) ) ) , ( 19 , 20 ) ) ) , ( 56 , ( 21 , 57 ) ) ) ) , ( ( 43 , ( 39 , ( 40 , ( 36 , ( 37 , 38 ) ) ) ) ) , ( 41 , 42 ) ) ) , ( 27 , ( 75 , ( 30 , 74 ) ) ) ) ) , ( 25 , ( 24 , ( 22 , 23 ) ) ) ) , ( 60 , ( 76 , ( 61 , ( 78 , ( 46 , ( ( 67 , ( ( ( 45 , ( 44 , 68 ) ) , ( 65 , 66 ) ) , ( 64 , ( 79 , ( 69 , 77 ) ) ) ) ) , ( 62 , 63 ) ) ) ) ) ) ) ) , ( 26 , 72 ) ) , ( 34 , ( 49 , ( 35 , ( 51 , ( 33 , ( 32 , ( 31 , ( 50 , 52 ) ) ) ) ) ) ) ) ) , ( ( 71 , ( 47 , 48 ) ) , ( 54 , ( 53 , 55 ) ) ) ) ) );
tree tnt_419 =
 ( 1 , ( 2 , ( ( ( ( ( ( ( ( 29 , ( ( ( 3 , ( 5 , 6 ) ) , ( 4 , 7 ) ) , ( 10 , ( 9 , 28 ) ) ) ) , ( 8 , 73 ) ) , ( ( ( 59 , ( ( 58 , ( ( 13 , ( ( ( 11 , 14 ) , ( 17 , 70 ) ) , ( 12 , ( 16 , ( 15 , 18 ) ) ) ) ) , ( 19 , 20 ) ) ) , ( 56 , ( 21 , 57 ) ) ) ) , ( ( 43 , ( 39 , ( 40 , ( 36 , ( 37 , 38 ) ) ) ) ) , ( 41 , 42 ) ) ) , ( 27 , ( 75 , ( 30 , 74 ) ) ) ) ) , ( 25 , ( 24 , ( 22 , 23 ) ) ) ) , ( 60 , ( 76 , ( 61 , ( 78 , ( 46 , ( ( 67 , ( ( ( 45 , ( 44 , 68 ) ) , ( 65 , 66 ) ) , ( 64 , ( 79 , ( 69 , 77 ) ) ) ) ) , ( 62 , 63 ) ) ) ) ) ) ) ) , ( 26 , 72 ) ) , ( 34 , ( 49 , ( 35 , ( 51 , ( 33 , ( 32 , ( 31 , ( 50 , 52 ) ) ) ) ) ) ) ) ) , ( ( 71 , ( 47 , 48 ) ) , ( 54 , ( 53 , 55 ) ) ) ) ) );
tree tnt_420 =
 ( 1 , ( 2 , ( ( ( ( ( ( ( ( 29 , ( ( ( 3 , ( 5 , 6 ) ) , ( 4 , 7 ) ) , ( 10 , ( 9 , 28 ) ) ) ) , ( 8 , 73 ) ) , ( ( ( 59 , ( ( 58 , ( ( 13 , ( ( 17 , ( 70 , ( 11 , 14 ) ) ) , ( 12 , ( 16 , ( 15 , 18 ) ) ) ) ) , ( 19 , 20 ) ) ) , ( 56 , ( 21 , 57 ) ) ) ) , ( ( 43 , ( 39 , ( 40 , ( 36 , ( 37 , 38 ) ) ) ) ) , ( 41 , 42 ) ) ) , ( 27 , ( 75 , ( 30 , 74 ) ) ) ) ) , ( 25 , ( 24 , ( 22 , 23 ) ) ) ) , ( 60 , ( 76 , ( 61 , ( 78 , ( 46 , ( ( 67 , ( ( ( 45 , ( 44 , 68 ) ) , ( 65 , 66 ) ) , ( 64 , ( 79 , ( 69 , 77 ) ) ) ) ) , ( 62 , 63 ) ) ) ) ) ) ) ) , ( 26 , 72 ) ) , ( 34 , ( 49 , ( 35 , ( 51 , ( 33 , ( 32 , ( 31 , ( 50 , 52 ) ) ) ) ) ) ) ) ) , ( ( 71 , ( 47 , 48 ) ) , ( 54 , ( 53 , 55 ) ) ) ) ) );
tree tnt_421 =
 ( 1 , ( 2 , ( ( ( 26 , ( 72 , ( ( ( ( ( 29 , ( ( ( 5 , ( 3 , 6 ) ) , ( 4 , 7 ) ) , ( 70 , ( 10 , ( 9 , 28 ) ) ) ) ) , ( 8 , 73 ) ) , ( ( ( 59 , ( ( 58 , ( ( 13 , ( ( 17 , ( 11 , 14 ) ) , ( 12 , ( 16 , ( 15 , 18 ) ) ) ) ) , ( 19 , 20 ) ) ) , ( 56 , ( 21 , 57 ) ) ) ) , ( ( ( 40 , ( 36 , ( 37 , 38 ) ) ) , ( 39 , 43 ) ) , ( 41 , 42 ) ) ) , ( 27 , ( 75 , ( 30 , 74 ) ) ) ) ) , ( 25 , ( 24 , ( 22 , 23 ) ) ) ) , ( 60 , ( 76 , ( 61 , ( 78 , ( 46 , ( ( 67 , ( ( ( 45 , ( 44 , 68 ) ) , ( 65 , 66 ) ) , ( 64 , ( 79 , ( 69 , 77 ) ) ) ) ) , ( 62 , 63 ) ) ) ) ) ) ) ) ) ) , ( 34 , ( 49 , ( 35 , ( 51 , ( 33 , ( 32 , ( 31 , ( 50 , 52 ) ) ) ) ) ) ) ) ) , ( ( 71 , ( 47 , 48 ) ) , ( 55 , ( 53 , 54 ) ) ) ) ) );
tree tnt_422 =
 ( 1 , ( 2 , ( ( ( ( ( ( ( ( 29 , ( ( ( 5 , ( 3 , 6 ) ) , ( 4 , 7 ) ) , ( 70 , ( 10 , ( 9 , 28 ) ) ) ) ) , ( 8 , 73 ) ) , ( ( ( 59 , ( ( 58 , ( ( 13 , ( ( 17 , ( 11 , 14 ) ) , ( 12 , ( 16 , ( 15 , 18 ) ) ) ) ) , ( 19 , 20 ) ) ) , ( 56 , ( 21 , 57 ) ) ) ) , ( ( ( 40 , ( 36 , ( 37 , 38 ) ) ) , ( 39 , 43 ) ) , ( 41 , 42 ) ) ) , ( 27 , ( 75 , ( 30 , 74 ) ) ) ) ) , ( 25 , ( 24 , ( 22 , 23 ) ) ) ) , ( 60 , ( 76 , ( 61 , ( 78 , ( 46 , ( ( 67 , ( ( ( 45 , ( 44 , 68 ) ) , ( 65 , 66 ) ) , ( 64 , ( 79 , ( 69 , 77 ) ) ) ) ) , ( 62 , 63 ) ) ) ) ) ) ) ) , ( 26 , 72 ) ) , ( 34 , ( 49 , ( 35 , ( 51 , ( 33 , ( 32 , ( 31 , ( 50 , 52 ) ) ) ) ) ) ) ) ) , ( ( 71 , ( 47 , 48 ) ) , ( 55 , ( 53 , 54 ) ) ) ) ) );
tree tnt_423 =
 ( 1 , ( 2 , ( ( ( 26 , ( 72 , ( ( ( ( ( 29 , ( ( ( 5 , ( 3 , 6 ) ) , ( 4 , 7 ) ) , ( 70 , ( 10 , ( 9 , 28 ) ) ) ) ) , ( 8 , 73 ) ) , ( ( ( 59 , ( ( 58 , ( ( 13 , ( ( 17 , ( 11 , 14 ) ) , ( 12 , ( 16 , ( 15 , 18 ) ) ) ) ) , ( 19 , 20 ) ) ) , ( 56 , ( 21 , 57 ) ) ) ) , ( ( ( 40 , ( 36 , ( 37 , 38 ) ) ) , ( 39 , 43 ) ) , ( 41 , 42 ) ) ) , ( 27 , ( 75 , ( 30 , 74 ) ) ) ) ) , ( 25 , ( 24 , ( 22 , 23 ) ) ) ) , ( 60 , ( 76 , ( 61 , ( 78 , ( 46 , ( ( 67 , ( ( ( 45 , ( 44 , 68 ) ) , ( 65 , 66 ) ) , ( 64 , ( 79 , ( 69 , 77 ) ) ) ) ) , ( 62 , 63 ) ) ) ) ) ) ) ) ) ) , ( 34 , ( 49 , ( 35 , ( 51 , ( 33 , ( 32 , ( 31 , ( 50 , 52 ) ) ) ) ) ) ) ) ) , ( ( 71 , ( 47 , 48 ) ) , ( 53 , ( 54 , 55 ) ) ) ) ) );
tree tnt_424 =
 ( 1 , ( 2 , ( ( ( 26 , ( 72 , ( ( ( ( ( 29 , ( ( ( 5 , ( 3 , 6 ) ) , ( 4 , 7 ) ) , ( 70 , ( 10 , ( 9 , 28 ) ) ) ) ) , ( 8 , 73 ) ) , ( ( ( 59 , ( ( 58 , ( ( 13 , ( ( 17 , ( 11 , 14 ) ) , ( 12 , ( 16 , ( 15 , 18 ) ) ) ) ) , ( 19 , 20 ) ) ) , ( 56 , ( 21 , 57 ) ) ) ) , ( ( ( 40 , ( 36 , ( 37 , 38 ) ) ) , ( 39 , 43 ) ) , ( 41 , 42 ) ) ) , ( 27 , ( 75 , ( 30 , 74 ) ) ) ) ) , ( 25 , ( 24 , ( 22 , 23 ) ) ) ) , ( 60 , ( 76 , ( 61 , ( 78 , ( 46 , ( ( 67 , ( ( ( 45 , ( 44 , 68 ) ) , ( 65 , 66 ) ) , ( 64 , ( 79 , ( 69 , 77 ) ) ) ) ) , ( 62 , 63 ) ) ) ) ) ) ) ) ) ) , ( 34 , ( 49 , ( 35 , ( 51 , ( 33 , ( 32 , ( 31 , ( 50 , 52 ) ) ) ) ) ) ) ) ) , ( ( 71 , ( 47 , 48 ) ) , ( 54 , ( 53 , 55 ) ) ) ) ) );
tree tnt_425 =
 ( 1 , ( 2 , ( ( ( 26 , ( 72 , ( ( ( ( ( 29 , ( ( ( 5 , ( 3 , 6 ) ) , ( 4 , 7 ) ) , ( 70 , ( 10 , ( 9 , 28 ) ) ) ) ) , ( 8 , 73 ) ) , ( ( ( ( 58 , ( ( 13 , ( ( 17 , ( 11 , 14 ) ) , ( 12 , ( 16 , ( 15 , 18 ) ) ) ) ) , ( 19 , 20 ) ) ) , ( 59 , ( 56 , ( 21 , 57 ) ) ) ) , ( ( ( 40 , ( 36 , ( 37 , 38 ) ) ) , ( 39 , 43 ) ) , ( 41 , 42 ) ) ) , ( 27 , ( 75 , ( 30 , 74 ) ) ) ) ) , ( 25 , ( 24 , ( 22 , 23 ) ) ) ) , ( 60 , ( 76 , ( 61 , ( 78 , ( 46 , ( ( 67 , ( ( ( 45 , ( 44 , 68 ) ) , ( 65 , 66 ) ) , ( 64 , ( 79 , ( 69 , 77 ) ) ) ) ) , ( 62 , 63 ) ) ) ) ) ) ) ) ) ) , ( 34 , ( 49 , ( 35 , ( 51 , ( 33 , ( 32 , ( 31 , ( 50 , 52 ) ) ) ) ) ) ) ) ) , ( ( 71 , ( 47 , 48 ) ) , ( 55 , ( 53 , 54 ) ) ) ) ) );
tree tnt_426 =
 ( 1 , ( 2 , ( ( ( 26 , ( 72 , ( ( ( ( ( 29 , ( ( ( 5 , ( 3 , 6 ) ) , ( 4 , 7 ) ) , ( 70 , ( 10 , ( 9 , 28 ) ) ) ) ) , ( 8 , 73 ) ) , ( ( ( 59 , ( ( 58 , ( ( 13 , ( ( 17 , ( 11 , 14 ) ) , ( 12 , ( 16 , ( 15 , 18 ) ) ) ) ) , ( 19 , 20 ) ) ) , ( 56 , ( 21 , 57 ) ) ) ) , ( ( ( 40 , ( 36 , ( 37 , 38 ) ) ) , ( 39 , 43 ) ) , ( 41 , 42 ) ) ) , ( 27 , ( 75 , ( 30 , 74 ) ) ) ) ) , ( 25 , ( 24 , ( 22 , 23 ) ) ) ) , ( 60 , ( 76 , ( 61 , ( 78 , ( 46 , ( ( 67 , ( ( 68 , ( ( 44 , 45 ) , ( 65 , 66 ) ) ) , ( 64 , ( 79 , ( 69 , 77 ) ) ) ) ) , ( 62 , 63 ) ) ) ) ) ) ) ) ) ) , ( 34 , ( 49 , ( 35 , ( 51 , ( 33 , ( 32 , ( 31 , ( 50 , 52 ) ) ) ) ) ) ) ) ) , ( ( 71 , ( 47 , 48 ) ) , ( 55 , ( 53 , 54 ) ) ) ) ) );
tree tnt_427 =
 ( 1 , ( 2 , ( ( ( 26 , ( 72 , ( ( ( ( ( 29 , ( ( ( 5 , ( 3 , 6 ) ) , ( 4 , 7 ) ) , ( 10 , ( 9 , 28 ) ) ) ) , ( 8 , 73 ) ) , ( ( ( 59 , ( ( 58 , ( ( 70 , ( 13 , ( ( 17 , ( 11 , 14 ) ) , ( 12 , ( 16 , ( 15 , 18 ) ) ) ) ) ) , ( 19 , 20 ) ) ) , ( 56 , ( 21 , 57 ) ) ) ) , ( ( ( 40 , ( 36 , ( 37 , 38 ) ) ) , ( 39 , 43 ) ) , ( 41 , 42 ) ) ) , ( 27 , ( 75 , ( 30 , 74 ) ) ) ) ) , ( 25 , ( 24 , ( 22 , 23 ) ) ) ) , ( 60 , ( 76 , ( 61 , ( 78 , ( 46 , ( ( 67 , ( ( ( 45 , ( 44 , 68 ) ) , ( 65 , 66 ) ) , ( 64 , ( 79 , ( 69 , 77 ) ) ) ) ) , ( 62 , 63 ) ) ) ) ) ) ) ) ) ) , ( 34 , ( 49 , ( 35 , ( 51 , ( 33 , ( 32 , ( 31 , ( 50 , 52 ) ) ) ) ) ) ) ) ) , ( ( 71 , ( 47 , 48 ) ) , ( 55 , ( 53 , 54 ) ) ) ) ) );
tree tnt_428 =
 ( 1 , ( 2 , ( ( ( 26 , ( 72 , ( ( ( ( ( 29 , ( ( ( 5 , ( 3 , 6 ) ) , ( 4 , 7 ) ) , ( 10 , ( 9 , 28 ) ) ) ) , ( 8 , 73 ) ) , ( ( ( 59 , ( ( 58 , ( ( 13 , ( 70 , ( ( 17 , ( 11 , 14 ) ) , ( 12 , ( 16 , ( 15 , 18 ) ) ) ) ) ) , ( 19 , 20 ) ) ) , ( 56 , ( 21 , 57 ) ) ) ) , ( ( ( 40 , ( 36 , ( 37 , 38 ) ) ) , ( 39 , 43 ) ) , ( 41 , 42 ) ) ) , ( 27 , ( 75 , ( 30 , 74 ) ) ) ) ) , ( 25 , ( 24 , ( 22 , 23 ) ) ) ) , ( 60 , ( 76 , ( 61 , ( 78 , ( 46 , ( ( 67 , ( ( ( 45 , ( 44 , 68 ) ) , ( 65 , 66 ) ) , ( 64 , ( 79 , ( 69 , 77 ) ) ) ) ) , ( 62 , 63 ) ) ) ) ) ) ) ) ) ) , ( 34 , ( 49 , ( 35 , ( 51 , ( 33 , ( 32 , ( 31 , ( 50 , 52 ) ) ) ) ) ) ) ) ) , ( ( 71 , ( 47 , 48 ) ) , ( 55 , ( 53 , 54 ) ) ) ) ) );
tree tnt_429 =
 ( 1 , ( 2 , ( ( ( 26 , ( 72 , ( ( ( ( ( 29 , ( ( ( 5 , ( 3 , 6 ) ) , ( 4 , 7 ) ) , ( 10 , ( 9 , 28 ) ) ) ) , ( 8 , 73 ) ) , ( ( ( 59 , ( ( 58 , ( ( 13 , ( ( 70 , ( 17 , ( 11 , 14 ) ) ) , ( 12 , ( 16 , ( 15 , 18 ) ) ) ) ) , ( 19 , 20 ) ) ) , ( 56 , ( 21 , 57 ) ) ) ) , ( ( ( 40 , ( 36 , ( 37 , 38 ) ) ) , ( 39 , 43 ) ) , ( 41 , 42 ) ) ) , ( 27 , ( 75 , ( 30 , 74 ) ) ) ) ) , ( 25 , ( 24 , ( 22 , 23 ) ) ) ) , ( 60 , ( 76 , ( 61 , ( 78 , ( 46 , ( ( 67 , ( ( ( 45 , ( 44 , 68 ) ) , ( 65 , 66 ) ) , ( 64 , ( 79 , ( 69 , 77 ) ) ) ) ) , ( 62 , 63 ) ) ) ) ) ) ) ) ) ) , ( 34 , ( 49 , ( 35 , ( 51 , ( 33 , ( 32 , ( 31 , ( 50 , 52 ) ) ) ) ) ) ) ) ) , ( ( 71 , ( 47 , 48 ) ) , ( 55 , ( 53 , 54 ) ) ) ) ) );
tree tnt_430 =
 ( 1 , ( 2 , ( ( ( 26 , ( 72 , ( ( ( ( ( 29 , ( ( ( 5 , ( 3 , 6 ) ) , ( 4 , 7 ) ) , ( 10 , ( 9 , 28 ) ) ) ) , ( 8 , 73 ) ) , ( ( ( 59 , ( ( 58 , ( ( 13 , ( ( 17 , ( 70 , ( 11 , 14 ) ) ) , ( 12 , ( 16 , ( 15 , 18 ) ) ) ) ) , ( 19 , 20 ) ) ) , ( 56 , ( 21 , 57 ) ) ) ) , ( ( ( 40 , ( 36 , ( 37 , 38 ) ) ) , ( 39 , 43 ) ) , ( 41 , 42 ) ) ) , ( 27 , ( 75 , ( 30 , 74 ) ) ) ) ) , ( 25 , ( 24 , ( 22 , 23 ) ) ) ) , ( 60 , ( 76 , ( 61 , ( 78 , ( 46 , ( ( 67 , ( ( ( 45 , ( 44 , 68 ) ) , ( 65 , 66 ) ) , ( 64 , ( 79 , ( 69 , 77 ) ) ) ) ) , ( 62 , 63 ) ) ) ) ) ) ) ) ) ) , ( 34 , ( 49 , ( 35 , ( 51 , ( 33 , ( 32 , ( 31 , ( 50 , 52 ) ) ) ) ) ) ) ) ) , ( ( 71 , ( 47 , 48 ) ) , ( 55 , ( 53 , 54 ) ) ) ) ) );
tree tnt_431 =
 ( 1 , ( 2 , ( ( ( 26 , ( 72 , ( ( ( ( ( 29 , ( ( ( 5 , ( 3 , 6 ) ) , ( 4 , 7 ) ) , ( 9 , ( 10 , 28 ) ) ) ) , ( 8 , 73 ) ) , ( ( ( 59 , ( ( 58 , ( ( 70 , ( 13 , ( ( 17 , ( 11 , 14 ) ) , ( 12 , ( 16 , ( 15 , 18 ) ) ) ) ) ) , ( 19 , 20 ) ) ) , ( 56 , ( 21 , 57 ) ) ) ) , ( ( 43 , ( 39 , ( 40 , ( 36 , ( 37 , 38 ) ) ) ) ) , ( 41 , 42 ) ) ) , ( 27 , ( 75 , ( 30 , 74 ) ) ) ) ) , ( 25 , ( 24 , ( 22 , 23 ) ) ) ) , ( 60 , ( 76 , ( 61 , ( 78 , ( 46 , ( ( 67 , ( ( ( 44 , 45 ) , ( 65 , 66 ) ) , ( ( 64 , 68 ) , ( 79 , ( 69 , 77 ) ) ) ) ) , ( 62 , 63 ) ) ) ) ) ) ) ) ) ) , ( 34 , ( 49 , ( 35 , ( 51 , ( 33 , ( 32 , ( 31 , ( 50 , 52 ) ) ) ) ) ) ) ) ) , ( ( 71 , ( 47 , 48 ) ) , ( 55 , ( 53 , 54 ) ) ) ) ) );
tree tnt_432 =
 ( 1 , ( 2 , ( ( ( 26 , ( 72 , ( ( ( ( ( 29 , ( ( ( 3 , ( 5 , 6 ) ) , ( 4 , 7 ) ) , ( 9 , ( 10 , 28 ) ) ) ) , ( 8 , 73 ) ) , ( ( ( 59 , ( ( 58 , ( ( 70 , ( 13 , ( ( 17 , ( 11 , 14 ) ) , ( 12 , ( 16 , ( 15 , 18 ) ) ) ) ) ) , ( 19 , 20 ) ) ) , ( 56 , ( 21 , 57 ) ) ) ) , ( ( 43 , ( 39 , ( 40 , ( 36 , ( 37 , 38 ) ) ) ) ) , ( 41 , 42 ) ) ) , ( 27 , ( 75 , ( 30 , 74 ) ) ) ) ) , ( 25 , ( 24 , ( 22 , 23 ) ) ) ) , ( 60 , ( 76 , ( 61 , ( 78 , ( 46 , ( ( 67 , ( ( ( 44 , 45 ) , ( 65 , 66 ) ) , ( ( 64 , 68 ) , ( 79 , ( 69 , 77 ) ) ) ) ) , ( 62 , 63 ) ) ) ) ) ) ) ) ) ) , ( 34 , ( 49 , ( 35 , ( 51 , ( 33 , ( 32 , ( 31 , ( 50 , 52 ) ) ) ) ) ) ) ) ) , ( ( 71 , ( 47 , 48 ) ) , ( 55 , ( 53 , 54 ) ) ) ) ) );
tree tnt_433 =
 ( 1 , ( 2 , ( ( ( 26 , ( 72 , ( ( ( ( ( 29 , ( ( ( 5 , ( 3 , 6 ) ) , ( 4 , 7 ) ) , ( 9 , ( 10 , 28 ) ) ) ) , ( 8 , 73 ) ) , ( ( ( 59 , ( ( 58 , ( ( 13 , ( 70 , ( ( 17 , ( 11 , 14 ) ) , ( 12 , ( 16 , ( 15 , 18 ) ) ) ) ) ) , ( 19 , 20 ) ) ) , ( 56 , ( 21 , 57 ) ) ) ) , ( ( 43 , ( 39 , ( 40 , ( 36 , ( 37 , 38 ) ) ) ) ) , ( 41 , 42 ) ) ) , ( 27 , ( 75 , ( 30 , 74 ) ) ) ) ) , ( 25 , ( 24 , ( 22 , 23 ) ) ) ) , ( 60 , ( 76 , ( 61 , ( 78 , ( 46 , ( ( 67 , ( ( ( 44 , 45 ) , ( 65 , 66 ) ) , ( ( 64 , 68 ) , ( 79 , ( 69 , 77 ) ) ) ) ) , ( 62 , 63 ) ) ) ) ) ) ) ) ) ) , ( 34 , ( 49 , ( 35 , ( 51 , ( 33 , ( 32 , ( 31 , ( 50 , 52 ) ) ) ) ) ) ) ) ) , ( ( 71 , ( 47 , 48 ) ) , ( 55 , ( 53 , 54 ) ) ) ) ) );
tree tnt_434 =
 ( 1 , ( 2 , ( ( ( 26 , ( 72 , ( ( ( ( ( 29 , ( ( ( 5 , ( 3 , 6 ) ) , ( 4 , 7 ) ) , ( 9 , ( 10 , 28 ) ) ) ) , ( 8 , 73 ) ) , ( ( ( 59 , ( ( 58 , ( ( 70 , ( 13 , ( ( 17 , ( 11 , 14 ) ) , ( 12 , ( 16 , ( 15 , 18 ) ) ) ) ) ) , ( 19 , 20 ) ) ) , ( 56 , ( 21 , 57 ) ) ) ) , ( ( 43 , ( 39 , ( 40 , ( 36 , ( 37 , 38 ) ) ) ) ) , ( 41 , 42 ) ) ) , ( 27 , ( 75 , ( 30 , 74 ) ) ) ) ) , ( 25 , ( 24 , ( 22 , 23 ) ) ) ) , ( 60 , ( 76 , ( 61 , ( 78 , ( 46 , ( ( 67 , ( ( ( 44 , 45 ) , ( 65 , 66 ) ) , ( ( 64 , 68 ) , ( 79 , ( 69 , 77 ) ) ) ) ) , ( 62 , 63 ) ) ) ) ) ) ) ) ) ) , ( 34 , ( 49 , ( 35 , ( 51 , ( 33 , ( 32 , ( 31 , ( 50 , 52 ) ) ) ) ) ) ) ) ) , ( ( 71 , ( 47 , 48 ) ) , ( 54 , ( 53 , 55 ) ) ) ) ) );
tree tnt_435 =
 ( 1 , ( 2 , ( ( ( 26 , ( 72 , ( ( ( ( ( 29 , ( ( ( 5 , ( 3 , 6 ) ) , ( 4 , 7 ) ) , ( 9 , ( 10 , 28 ) ) ) ) , ( 8 , 73 ) ) , ( ( ( 59 , ( ( 58 , ( ( 70 , ( 13 , ( ( 17 , ( 11 , 14 ) ) , ( 12 , ( 16 , ( 15 , 18 ) ) ) ) ) ) , ( 19 , 20 ) ) ) , ( 56 , ( 21 , 57 ) ) ) ) , ( ( 43 , ( 39 , ( 40 , ( 36 , ( 37 , 38 ) ) ) ) ) , ( 41 , 42 ) ) ) , ( 27 , ( 75 , ( 30 , 74 ) ) ) ) ) , ( 25 , ( 24 , ( 22 , 23 ) ) ) ) , ( 60 , ( 76 , ( 61 , ( 78 , ( 46 , ( ( 67 , ( ( 68 , ( ( 44 , 45 ) , ( 65 , 66 ) ) ) , ( 64 , ( 79 , ( 69 , 77 ) ) ) ) ) , ( 62 , 63 ) ) ) ) ) ) ) ) ) ) , ( 34 , ( 49 , ( 35 , ( 51 , ( 33 , ( 32 , ( 31 , ( 50 , 52 ) ) ) ) ) ) ) ) ) , ( ( 71 , ( 47 , 48 ) ) , ( 55 , ( 53 , 54 ) ) ) ) ) );
tree tnt_436 =
 ( 1 , ( 2 , ( ( ( 26 , ( 72 , ( ( ( ( ( 29 , ( ( ( 5 , ( 3 , 6 ) ) , ( 4 , 7 ) ) , ( 9 , ( 10 , 28 ) ) ) ) , ( 8 , 73 ) ) , ( ( ( 59 , ( ( 58 , ( ( 13 , ( ( 17 , ( 11 , 14 ) ) , ( 70 , ( 12 , ( 16 , ( 15 , 18 ) ) ) ) ) ) , ( 19 , 20 ) ) ) , ( 56 , ( 21 , 57 ) ) ) ) , ( ( 43 , ( 39 , ( 40 , ( 36 , ( 37 , 38 ) ) ) ) ) , ( 41 , 42 ) ) ) , ( 27 , ( 75 , ( 30 , 74 ) ) ) ) ) , ( 25 , ( 24 , ( 22 , 23 ) ) ) ) , ( 60 , ( 76 , ( 61 , ( 78 , ( 46 , ( ( 67 , ( ( ( 44 , 45 ) , ( 65 , 66 ) ) , ( ( 64 , 68 ) , ( 79 , ( 69 , 77 ) ) ) ) ) , ( 62 , 63 ) ) ) ) ) ) ) ) ) ) , ( 34 , ( 49 , ( 35 , ( 51 , ( 33 , ( 32 , ( 31 , ( 50 , 52 ) ) ) ) ) ) ) ) ) , ( ( 71 , ( 47 , 48 ) ) , ( 55 , ( 53 , 54 ) ) ) ) ) );
tree tnt_437 =
 ( 1 , ( 2 , ( ( ( 26 , ( 72 , ( ( ( ( ( 29 , ( ( ( 5 , ( 3 , 6 ) ) , ( 4 , 7 ) ) , ( 9 , ( 10 , 28 ) ) ) ) , ( 8 , 73 ) ) , ( ( ( 59 , ( ( 58 , ( ( 13 , ( ( 70 , ( 17 , ( 11 , 14 ) ) ) , ( 12 , ( 16 , ( 15 , 18 ) ) ) ) ) , ( 19 , 20 ) ) ) , ( 56 , ( 21 , 57 ) ) ) ) , ( ( 43 , ( 39 , ( 40 , ( 36 , ( 37 , 38 ) ) ) ) ) , ( 41 , 42 ) ) ) , ( 27 , ( 75 , ( 30 , 74 ) ) ) ) ) , ( 25 , ( 24 , ( 22 , 23 ) ) ) ) , ( 60 , ( 76 , ( 61 , ( 78 , ( 46 , ( ( 67 , ( ( ( 44 , 45 ) , ( 65 , 66 ) ) , ( ( 64 , 68 ) , ( 79 , ( 69 , 77 ) ) ) ) ) , ( 62 , 63 ) ) ) ) ) ) ) ) ) ) , ( 34 , ( 49 , ( 35 , ( 51 , ( 33 , ( 32 , ( 31 , ( 50 , 52 ) ) ) ) ) ) ) ) ) , ( ( 71 , ( 47 , 48 ) ) , ( 55 , ( 53 , 54 ) ) ) ) ) );
tree tnt_438 =
 ( 1 , ( 2 , ( ( ( 26 , ( 72 , ( ( ( ( ( 29 , ( ( ( 5 , ( 3 , 6 ) ) , ( 4 , 7 ) ) , ( 9 , ( 10 , 28 ) ) ) ) , ( 8 , 73 ) ) , ( ( ( 59 , ( ( 58 , ( ( 13 , ( ( 17 , ( 70 , ( 11 , 14 ) ) ) , ( 12 , ( 16 , ( 15 , 18 ) ) ) ) ) , ( 19 , 20 ) ) ) , ( 56 , ( 21 , 57 ) ) ) ) , ( ( 43 , ( 39 , ( 40 , ( 36 , ( 37 , 38 ) ) ) ) ) , ( 41 , 42 ) ) ) , ( 27 , ( 75 , ( 30 , 74 ) ) ) ) ) , ( 25 , ( 24 , ( 22 , 23 ) ) ) ) , ( 60 , ( 76 , ( 61 , ( 78 , ( 46 , ( ( 67 , ( ( ( 44 , 45 ) , ( 65 , 66 ) ) , ( ( 64 , 68 ) , ( 79 , ( 69 , 77 ) ) ) ) ) , ( 62 , 63 ) ) ) ) ) ) ) ) ) ) , ( 34 , ( 49 , ( 35 , ( 51 , ( 33 , ( 32 , ( 31 , ( 50 , 52 ) ) ) ) ) ) ) ) ) , ( ( 71 , ( 47 , 48 ) ) , ( 55 , ( 53 , 54 ) ) ) ) ) );
tree tnt_439 =
 ( 1 , ( 2 , ( ( ( 26 , ( 72 , ( ( ( ( ( 29 , ( ( ( 5 , ( 3 , 6 ) ) , ( 4 , 7 ) ) , ( 9 , ( 10 , 28 ) ) ) ) , ( 8 , 73 ) ) , ( ( ( 59 , ( ( 58 , ( ( 13 , ( ( ( 11 , 14 ) , ( 17 , 70 ) ) , ( 12 , ( 16 , ( 15 , 18 ) ) ) ) ) , ( 19 , 20 ) ) ) , ( 56 , ( 21 , 57 ) ) ) ) , ( ( 43 , ( 39 , ( 40 , ( 36 , ( 37 , 38 ) ) ) ) ) , ( 41 , 42 ) ) ) , ( 27 , ( 75 , ( 30 , 74 ) ) ) ) ) , ( 25 , ( 24 , ( 22 , 23 ) ) ) ) , ( 60 , ( 76 , ( 61 , ( 78 , ( 46 , ( ( 67 , ( ( ( 44 , 45 ) , ( 65 , 66 ) ) , ( ( 64 , 68 ) , ( 79 , ( 69 , 77 ) ) ) ) ) , ( 62 , 63 ) ) ) ) ) ) ) ) ) ) , ( 34 , ( 49 , ( 35 , ( 51 , ( 33 , ( 32 , ( 31 , ( 50 , 52 ) ) ) ) ) ) ) ) ) , ( ( 71 , ( 47 , 48 ) ) , ( 55 , ( 53 , 54 ) ) ) ) ) );
tree tnt_440 =
 ( 1 , ( 2 , ( ( ( 26 , ( 72 , ( ( ( ( ( 29 , ( ( ( 5 , ( 3 , 6 ) ) , ( 4 , 7 ) ) , ( 9 , ( 10 , 28 ) ) ) ) , ( 8 , 73 ) ) , ( ( ( 59 , ( ( 58 , ( ( 13 , ( ( 17 , ( 14 , ( 11 , 70 ) ) ) , ( 12 , ( 16 , ( 15 , 18 ) ) ) ) ) , ( 19 , 20 ) ) ) , ( 56 , ( 21 , 57 ) ) ) ) , ( ( 43 , ( 39 , ( 40 , ( 36 , ( 37 , 38 ) ) ) ) ) , ( 41 , 42 ) ) ) , ( 27 , ( 75 , ( 30 , 74 ) ) ) ) ) , ( 25 , ( 24 , ( 22 , 23 ) ) ) ) , ( 60 , ( 76 , ( 61 , ( 78 , ( 46 , ( ( 67 , ( ( ( 44 , 45 ) , ( 65 , 66 ) ) , ( ( 64 , 68 ) , ( 79 , ( 69 , 77 ) ) ) ) ) , ( 62 , 63 ) ) ) ) ) ) ) ) ) ) , ( 34 , ( 49 , ( 35 , ( 51 , ( 33 , ( 32 , ( 31 , ( 50 , 52 ) ) ) ) ) ) ) ) ) , ( ( 71 , ( 47 , 48 ) ) , ( 55 , ( 53 , 54 ) ) ) ) ) );
tree tnt_441 =
 ( 1 , ( 2 , ( ( ( ( ( ( ( ( 29 , ( ( 3 , ( ( 4 , 7 ) , ( 5 , 6 ) ) ) , ( 10 , ( 9 , 28 ) ) ) ) , ( 8 , 73 ) ) , ( ( ( ( 56 , ( 58 , ( ( 70 , ( 13 , ( ( 17 , ( 11 , 14 ) ) , ( 12 , ( 16 , ( 15 , 18 ) ) ) ) ) ) , ( 19 , 20 ) ) ) ) , ( 59 , ( 21 , 57 ) ) ) , ( ( 39 , ( 43 , ( 40 , ( 36 , ( 37 , 38 ) ) ) ) ) , ( 41 , 42 ) ) ) , ( 27 , ( 75 , ( 30 , 74 ) ) ) ) ) , ( 25 , ( 24 , ( 22 , 23 ) ) ) ) , ( 60 , ( 76 , ( 61 , ( 78 , ( 46 , ( ( 67 , ( ( ( 45 , ( 44 , 68 ) ) , ( 65 , 66 ) ) , ( 79 , ( 64 , ( 69 , 77 ) ) ) ) ) , ( 62 , 63 ) ) ) ) ) ) ) ) , ( 26 , 72 ) ) , ( 34 , ( 49 , ( 35 , ( 51 , ( 33 , ( 32 , ( 31 , ( 50 , 52 ) ) ) ) ) ) ) ) ) , ( ( 71 , ( 47 , 48 ) ) , ( 53 , ( 54 , 55 ) ) ) ) ) );
tree tnt_442 =
 ( 1 , ( 2 , ( ( ( 26 , ( 72 , ( ( ( ( ( 29 , ( ( 3 , ( ( 4 , 7 ) , ( 5 , 6 ) ) ) , ( 10 , ( 9 , 28 ) ) ) ) , ( 8 , 73 ) ) , ( ( ( ( 56 , ( 58 , ( ( 70 , ( 13 , ( ( 17 , ( 11 , 14 ) ) , ( 12 , ( 16 , ( 15 , 18 ) ) ) ) ) ) , ( 19 , 20 ) ) ) ) , ( 59 , ( 21 , 57 ) ) ) , ( ( 39 , ( 43 , ( 40 , ( 36 , ( 37 , 38 ) ) ) ) ) , ( 41 , 42 ) ) ) , ( 27 , ( 75 , ( 30 , 74 ) ) ) ) ) , ( 25 , ( 24 , ( 22 , 23 ) ) ) ) , ( 60 , ( 76 , ( 61 , ( 78 , ( 46 , ( ( 67 , ( ( ( 45 , ( 44 , 68 ) ) , ( 65 , 66 ) ) , ( 79 , ( 64 , ( 69 , 77 ) ) ) ) ) , ( 62 , 63 ) ) ) ) ) ) ) ) ) ) , ( 34 , ( 49 , ( 35 , ( 51 , ( 33 , ( 32 , ( 31 , ( 50 , 52 ) ) ) ) ) ) ) ) ) , ( ( 71 , ( 47 , 48 ) ) , ( 53 , ( 54 , 55 ) ) ) ) ) );
tree tnt_443 =
 ( 1 , ( 2 , ( ( ( ( ( ( ( ( 29 , ( ( 3 , ( ( 4 , 7 ) , ( 5 , 6 ) ) ) , ( 10 , ( 9 , 28 ) ) ) ) , ( 8 , 73 ) ) , ( ( ( ( 56 , ( 58 , ( ( 70 , ( 13 , ( ( 17 , ( 11 , 14 ) ) , ( 12 , ( 16 , ( 15 , 18 ) ) ) ) ) ) , ( 19 , 20 ) ) ) ) , ( 59 , ( 21 , 57 ) ) ) , ( ( 39 , ( 43 , ( 40 , ( 36 , ( 37 , 38 ) ) ) ) ) , ( 41 , 42 ) ) ) , ( 27 , ( 75 , ( 30 , 74 ) ) ) ) ) , ( 25 , ( 24 , ( 22 , 23 ) ) ) ) , ( 60 , ( 76 , ( 61 , ( 78 , ( 46 , ( ( 67 , ( ( ( 45 , ( 44 , 68 ) ) , ( 65 , 66 ) ) , ( 79 , ( 64 , ( 69 , 77 ) ) ) ) ) , ( 62 , 63 ) ) ) ) ) ) ) ) , ( 26 , 72 ) ) , ( 34 , ( 49 , ( 35 , ( 51 , ( 33 , ( 32 , ( 31 , ( 50 , 52 ) ) ) ) ) ) ) ) ) , ( ( 71 , ( 47 , 48 ) ) , ( 54 , ( 53 , 55 ) ) ) ) ) );
tree tnt_444 =
 ( 1 , ( 2 , ( ( ( ( ( ( ( ( 29 , ( ( 3 , ( ( 4 , 7 ) , ( 5 , 6 ) ) ) , ( 10 , ( 9 , 28 ) ) ) ) , ( 8 , 73 ) ) , ( ( ( ( 56 , ( 58 , ( ( 70 , ( 13 , ( ( 17 , ( 11 , 14 ) ) , ( 12 , ( 16 , ( 15 , 18 ) ) ) ) ) ) , ( 19 , 20 ) ) ) ) , ( 59 , ( 21 , 57 ) ) ) , ( ( 39 , ( 43 , ( 40 , ( 36 , ( 37 , 38 ) ) ) ) ) , ( 41 , 42 ) ) ) , ( 27 , ( 75 , ( 30 , 74 ) ) ) ) ) , ( 25 , ( 24 , ( 22 , 23 ) ) ) ) , ( 60 , ( 76 , ( 61 , ( 78 , ( 46 , ( ( 67 , ( ( ( 45 , ( 44 , 68 ) ) , ( 65 , 66 ) ) , ( 79 , ( 64 , ( 69 , 77 ) ) ) ) ) , ( 62 , 63 ) ) ) ) ) ) ) ) , ( 26 , 72 ) ) , ( 34 , ( 49 , ( 35 , ( 51 , ( 33 , ( 32 , ( 31 , ( 50 , 52 ) ) ) ) ) ) ) ) ) , ( ( 71 , ( 47 , 48 ) ) , ( 55 , ( 53 , 54 ) ) ) ) ) );
tree tnt_445 =
 ( 1 , ( 2 , ( ( ( ( ( ( ( ( 29 , ( ( 3 , ( ( 4 , 7 ) , ( 5 , 6 ) ) ) , ( 10 , ( 9 , 28 ) ) ) ) , ( 8 , 73 ) ) , ( ( ( ( 58 , ( ( 70 , ( 13 , ( ( 17 , ( 11 , 14 ) ) , ( 12 , ( 16 , ( 15 , 18 ) ) ) ) ) ) , ( 19 , 20 ) ) ) , ( 59 , ( 56 , ( 21 , 57 ) ) ) ) , ( ( 39 , ( 43 , ( 40 , ( 36 , ( 37 , 38 ) ) ) ) ) , ( 41 , 42 ) ) ) , ( 27 , ( 75 , ( 30 , 74 ) ) ) ) ) , ( 25 , ( 24 , ( 22 , 23 ) ) ) ) , ( 60 , ( 76 , ( 61 , ( 78 , ( 46 , ( ( 67 , ( ( ( 45 , ( 44 , 68 ) ) , ( 65 , 66 ) ) , ( 79 , ( 64 , ( 69 , 77 ) ) ) ) ) , ( 62 , 63 ) ) ) ) ) ) ) ) , ( 26 , 72 ) ) , ( 34 , ( 49 , ( 35 , ( 51 , ( 33 , ( 32 , ( 31 , ( 50 , 52 ) ) ) ) ) ) ) ) ) , ( ( 71 , ( 47 , 48 ) ) , ( 53 , ( 54 , 55 ) ) ) ) ) );
tree tnt_446 =
 ( 1 , ( 2 , ( ( ( ( ( ( ( ( 29 , ( ( 3 , ( ( 4 , 7 ) , ( 5 , 6 ) ) ) , ( 10 , ( 9 , 28 ) ) ) ) , ( 8 , 73 ) ) , ( ( ( ( 56 , ( 58 , ( ( 70 , ( 13 , ( ( 17 , ( 11 , 14 ) ) , ( 12 , ( 16 , ( 15 , 18 ) ) ) ) ) ) , ( 19 , 20 ) ) ) ) , ( 59 , ( 21 , 57 ) ) ) , ( ( 39 , ( 43 , ( 40 , ( 36 , ( 37 , 38 ) ) ) ) ) , ( 41 , 42 ) ) ) , ( 27 , ( 75 , ( 30 , 74 ) ) ) ) ) , ( 25 , ( 24 , ( 22 , 23 ) ) ) ) , ( 60 , ( 76 , ( 61 , ( 78 , ( 46 , ( ( 67 , ( ( ( 45 , ( 44 , 68 ) ) , ( 65 , 66 ) ) , ( 64 , ( 79 , ( 69 , 77 ) ) ) ) ) , ( 62 , 63 ) ) ) ) ) ) ) ) , ( 26 , 72 ) ) , ( 34 , ( 49 , ( 35 , ( 51 , ( 33 , ( 32 , ( 31 , ( 50 , 52 ) ) ) ) ) ) ) ) ) , ( ( 71 , ( 47 , 48 ) ) , ( 53 , ( 54 , 55 ) ) ) ) ) );
tree tnt_447 =
 ( 1 , ( 2 , ( ( ( ( ( ( ( ( 29 , ( ( 3 , ( ( 4 , 7 ) , ( 5 , 6 ) ) ) , ( 10 , ( 9 , 28 ) ) ) ) , ( 8 , 73 ) ) , ( ( ( ( 56 , ( 58 , ( ( 70 , ( 13 , ( ( 17 , ( 11 , 14 ) ) , ( 12 , ( 16 , ( 15 , 18 ) ) ) ) ) ) , ( 19 , 20 ) ) ) ) , ( 59 , ( 21 , 57 ) ) ) , ( ( 39 , ( 43 , ( 40 , ( 36 , ( 37 , 38 ) ) ) ) ) , ( 41 , 42 ) ) ) , ( 27 , ( 75 , ( 30 , 74 ) ) ) ) ) , ( 25 , ( 24 , ( 22 , 23 ) ) ) ) , ( 60 , ( 76 , ( 61 , ( 78 , ( 46 , ( ( 67 , ( ( ( 44 , 45 ) , ( 65 , 66 ) ) , ( 68 , ( 79 , ( 64 , ( 69 , 77 ) ) ) ) ) ) , ( 62 , 63 ) ) ) ) ) ) ) ) , ( 26 , 72 ) ) , ( 34 , ( 49 , ( 35 , ( 51 , ( 33 , ( 32 , ( 31 , ( 50 , 52 ) ) ) ) ) ) ) ) ) , ( ( 71 , ( 47 , 48 ) ) , ( 53 , ( 54 , 55 ) ) ) ) ) );
tree tnt_448 =
 ( 1 , ( 2 , ( ( ( ( ( ( ( ( 29 , ( ( 3 , ( ( 4 , 7 ) , ( 5 , 6 ) ) ) , ( 10 , ( 9 , 28 ) ) ) ) , ( 8 , 73 ) ) , ( ( ( ( 56 , ( 58 , ( ( 70 , ( 13 , ( ( 17 , ( 11 , 14 ) ) , ( 12 , ( 16 , ( 15 , 18 ) ) ) ) ) ) , ( 19 , 20 ) ) ) ) , ( 59 , ( 21 , 57 ) ) ) , ( ( 39 , ( 43 , ( 40 , ( 36 , ( 37 , 38 ) ) ) ) ) , ( 41 , 42 ) ) ) , ( 27 , ( 75 , ( 30 , 74 ) ) ) ) ) , ( 25 , ( 24 , ( 22 , 23 ) ) ) ) , ( 60 , ( 76 , ( 61 , ( 78 , ( 46 , ( ( 67 , ( ( ( 44 , 45 ) , ( 65 , 66 ) ) , ( 79 , ( 64 , ( 68 , ( 69 , 77 ) ) ) ) ) ) , ( 62 , 63 ) ) ) ) ) ) ) ) , ( 26 , 72 ) ) , ( 34 , ( 49 , ( 35 , ( 51 , ( 33 , ( 32 , ( 31 , ( 50 , 52 ) ) ) ) ) ) ) ) ) , ( ( 71 , ( 47 , 48 ) ) , ( 53 , ( 54 , 55 ) ) ) ) ) );
tree tnt_449 =
 ( 1 , ( 2 , ( ( ( ( ( ( ( ( 29 , ( ( 3 , ( ( 4 , 7 ) , ( 5 , 6 ) ) ) , ( 10 , ( 9 , 28 ) ) ) ) , ( 8 , 73 ) ) , ( ( ( ( 56 , ( 58 , ( ( 70 , ( 13 , ( ( 17 , ( 11 , 14 ) ) , ( 12 , ( 16 , ( 15 , 18 ) ) ) ) ) ) , ( 19 , 20 ) ) ) ) , ( 59 , ( 21 , 57 ) ) ) , ( ( 39 , ( 43 , ( 40 , ( 36 , ( 37 , 38 ) ) ) ) ) , ( 41 , 42 ) ) ) , ( 27 , ( 75 , ( 30 , 74 ) ) ) ) ) , ( 25 , ( 24 , ( 22 , 23 ) ) ) ) , ( 60 , ( 76 , ( 61 , ( 78 , ( 46 , ( ( 67 , ( ( ( 44 , 45 ) , ( 65 , 66 ) ) , ( 79 , ( 64 , ( 69 , ( 68 , 77 ) ) ) ) ) ) , ( 62 , 63 ) ) ) ) ) ) ) ) , ( 26 , 72 ) ) , ( 34 , ( 49 , ( 35 , ( 51 , ( 33 , ( 32 , ( 31 , ( 50 , 52 ) ) ) ) ) ) ) ) ) , ( ( 71 , ( 47 , 48 ) ) , ( 53 , ( 54 , 55 ) ) ) ) ) );
tree tnt_450 =
 ( 1 , ( 2 , ( ( ( ( ( ( ( ( 29 , ( ( 3 , ( ( 4 , 7 ) , ( 5 , 6 ) ) ) , ( 10 , ( 9 , 28 ) ) ) ) , ( 8 , 73 ) ) , ( ( ( ( 56 , ( 58 , ( ( 70 , ( 13 , ( ( 17 , ( 11 , 14 ) ) , ( 12 , ( 16 , ( 15 , 18 ) ) ) ) ) ) , ( 19 , 20 ) ) ) ) , ( 59 , ( 21 , 57 ) ) ) , ( ( 39 , ( 43 , ( 40 , ( 36 , ( 37 , 38 ) ) ) ) ) , ( 41 , 42 ) ) ) , ( 27 , ( 75 , ( 30 , 74 ) ) ) ) ) , ( 25 , ( 24 , ( 22 , 23 ) ) ) ) , ( 60 , ( 76 , ( 61 , ( 78 , ( 46 , ( ( 67 , ( ( 68 , ( ( 44 , 45 ) , ( 65 , 66 ) ) ) , ( 79 , ( 64 , ( 69 , 77 ) ) ) ) ) , ( 62 , 63 ) ) ) ) ) ) ) ) , ( 26 , 72 ) ) , ( 34 , ( 49 , ( 35 , ( 51 , ( 33 , ( 32 , ( 31 , ( 50 , 52 ) ) ) ) ) ) ) ) ) , ( ( 71 , ( 47 , 48 ) ) , ( 53 , ( 54 , 55 ) ) ) ) ) );
tree tnt_451 =
 ( 1 , ( 2 , ( ( ( 26 , ( 72 , ( ( ( ( ( 29 , ( ( 3 , ( ( 4 , 7 ) , ( 5 , 6 ) ) ) , ( 10 , ( 9 , 28 ) ) ) ) , ( 8 , 73 ) ) , ( ( ( 59 , ( ( 58 , ( ( 13 , ( ( 70 , ( 17 , ( 11 , 14 ) ) ) , ( 12 , ( 16 , ( 15 , 18 ) ) ) ) ) , ( 19 , 20 ) ) ) , ( 56 , ( 21 , 57 ) ) ) ) , ( ( 43 , ( 39 , ( 40 , ( 36 , ( 37 , 38 ) ) ) ) ) , ( 41 , 42 ) ) ) , ( 27 , ( 75 , ( 30 , 74 ) ) ) ) ) , ( 25 , ( 24 , ( 22 , 23 ) ) ) ) , ( 60 , ( 76 , ( 61 , ( 78 , ( 46 , ( ( 67 , ( ( ( 44 , 45 ) , ( 65 , 66 ) ) , ( 64 , ( 69 , ( 77 , ( 68 , 79 ) ) ) ) ) ) , ( 62 , 63 ) ) ) ) ) ) ) ) ) ) , ( 34 , ( 49 , ( 35 , ( 51 , ( 33 , ( 32 , ( 31 , ( 50 , 52 ) ) ) ) ) ) ) ) ) , ( ( 71 , ( 47 , 48 ) ) , ( 55 , ( 53 , 54 ) ) ) ) ) );
tree tnt_452 =
 ( 1 , ( 2 , ( ( ( ( ( ( ( ( 29 , ( ( 3 , ( ( 4 , 7 ) , ( 5 , 6 ) ) ) , ( 10 , ( 9 , 28 ) ) ) ) , ( 8 , 73 ) ) , ( ( ( 59 , ( ( 58 , ( ( 13 , ( ( 70 , ( 17 , ( 11 , 14 ) ) ) , ( 12 , ( 16 , ( 15 , 18 ) ) ) ) ) , ( 19 , 20 ) ) ) , ( 56 , ( 21 , 57 ) ) ) ) , ( ( 43 , ( 39 , ( 40 , ( 36 , ( 37 , 38 ) ) ) ) ) , ( 41 , 42 ) ) ) , ( 27 , ( 75 , ( 30 , 74 ) ) ) ) ) , ( 25 , ( 24 , ( 22 , 23 ) ) ) ) , ( 60 , ( 76 , ( 61 , ( 78 , ( 46 , ( ( 67 , ( ( ( 44 , 45 ) , ( 65 , 66 ) ) , ( 64 , ( 69 , ( 77 , ( 68 , 79 ) ) ) ) ) ) , ( 62 , 63 ) ) ) ) ) ) ) ) , ( 26 , 72 ) ) , ( 34 , ( 49 , ( 35 , ( 51 , ( 33 , ( 32 , ( 31 , ( 50 , 52 ) ) ) ) ) ) ) ) ) , ( ( 71 , ( 47 , 48 ) ) , ( 55 , ( 53 , 54 ) ) ) ) ) );
tree tnt_453 =
 ( 1 , ( 2 , ( ( ( 26 , ( 72 , ( ( ( ( ( 29 , ( ( 3 , ( ( 4 , 7 ) , ( 5 , 6 ) ) ) , ( 10 , ( 9 , 28 ) ) ) ) , ( 8 , 73 ) ) , ( ( ( 59 , ( ( 58 , ( ( 13 , ( ( 70 , ( 17 , ( 11 , 14 ) ) ) , ( 12 , ( 16 , ( 15 , 18 ) ) ) ) ) , ( 19 , 20 ) ) ) , ( 56 , ( 21 , 57 ) ) ) ) , ( ( 43 , ( 39 , ( 40 , ( 36 , ( 37 , 38 ) ) ) ) ) , ( 41 , 42 ) ) ) , ( 27 , ( 75 , ( 30 , 74 ) ) ) ) ) , ( 25 , ( 24 , ( 22 , 23 ) ) ) ) , ( 60 , ( 76 , ( 61 , ( 78 , ( 46 , ( ( 67 , ( ( ( 44 , 45 ) , ( 65 , 66 ) ) , ( 64 , ( 69 , ( 77 , ( 68 , 79 ) ) ) ) ) ) , ( 62 , 63 ) ) ) ) ) ) ) ) ) ) , ( 34 , ( 49 , ( 35 , ( 51 , ( 33 , ( 32 , ( 31 , ( 50 , 52 ) ) ) ) ) ) ) ) ) , ( ( 71 , ( 47 , 48 ) ) , ( 53 , ( 54 , 55 ) ) ) ) ) );
tree tnt_454 =
 ( 1 , ( 2 , ( ( ( 26 , ( 72 , ( ( ( ( ( 29 , ( ( 3 , ( ( 4 , 7 ) , ( 5 , 6 ) ) ) , ( 10 , ( 9 , 28 ) ) ) ) , ( 8 , 73 ) ) , ( ( ( 59 , ( ( 58 , ( ( 13 , ( ( 70 , ( 17 , ( 11 , 14 ) ) ) , ( 12 , ( 16 , ( 15 , 18 ) ) ) ) ) , ( 19 , 20 ) ) ) , ( 56 , ( 21 , 57 ) ) ) ) , ( ( 43 , ( 39 , ( 40 , ( 36 , ( 37 , 38 ) ) ) ) ) , ( 41 , 42 ) ) ) , ( 27 , ( 75 , ( 30 , 74 ) ) ) ) ) , ( 25 , ( 24 , ( 22 , 23 ) ) ) ) , ( 60 , ( 76 , ( 61 , ( 78 , ( 46 , ( ( 67 , ( ( ( 44 , 45 ) , ( 65 , 66 ) ) , ( 64 , ( 69 , ( 77 , ( 68 , 79 ) ) ) ) ) ) , ( 62 , 63 ) ) ) ) ) ) ) ) ) ) , ( 34 , ( 49 , ( 35 , ( 51 , ( 33 , ( 32 , ( 31 , ( 50 , 52 ) ) ) ) ) ) ) ) ) , ( ( 71 , ( 47 , 48 ) ) , ( 54 , ( 53 , 55 ) ) ) ) ) );
tree tnt_455 =
 ( 1 , ( 2 , ( ( ( 26 , ( 72 , ( ( ( ( ( 29 , ( ( 3 , ( ( 4 , 7 ) , ( 5 , 6 ) ) ) , ( 10 , ( 9 , 28 ) ) ) ) , ( 8 , 73 ) ) , ( ( ( ( 58 , ( ( 13 , ( ( 70 , ( 17 , ( 11 , 14 ) ) ) , ( 12 , ( 16 , ( 15 , 18 ) ) ) ) ) , ( 19 , 20 ) ) ) , ( 59 , ( 56 , ( 21 , 57 ) ) ) ) , ( ( 43 , ( 39 , ( 40 , ( 36 , ( 37 , 38 ) ) ) ) ) , ( 41 , 42 ) ) ) , ( 27 , ( 75 , ( 30 , 74 ) ) ) ) ) , ( 25 , ( 24 , ( 22 , 23 ) ) ) ) , ( 60 , ( 76 , ( 61 , ( 78 , ( 46 , ( ( 67 , ( ( ( 44 , 45 ) , ( 65 , 66 ) ) , ( 64 , ( 69 , ( 77 , ( 68 , 79 ) ) ) ) ) ) , ( 62 , 63 ) ) ) ) ) ) ) ) ) ) , ( 34 , ( 49 , ( 35 , ( 51 , ( 33 , ( 32 , ( 31 , ( 50 , 52 ) ) ) ) ) ) ) ) ) , ( ( 71 , ( 47 , 48 ) ) , ( 55 , ( 53 , 54 ) ) ) ) ) );
tree tnt_456 =
 ( 1 , ( 2 , ( ( ( 26 , ( 72 , ( ( ( ( ( 29 , ( ( 3 , ( ( 4 , 7 ) , ( 5 , 6 ) ) ) , ( 10 , ( 9 , 28 ) ) ) ) , ( 8 , 73 ) ) , ( ( ( 59 , ( ( 58 , ( ( 13 , ( ( 70 , ( 17 , ( 11 , 14 ) ) ) , ( 12 , ( 16 , ( 15 , 18 ) ) ) ) ) , ( 19 , 20 ) ) ) , ( 56 , ( 21 , 57 ) ) ) ) , ( ( 43 , ( 39 , ( 40 , ( 36 , ( 37 , 38 ) ) ) ) ) , ( 41 , 42 ) ) ) , ( 27 , ( 75 , ( 30 , 74 ) ) ) ) ) , ( 25 , ( 24 , ( 22 , 23 ) ) ) ) , ( 60 , ( 76 , ( 61 , ( 78 , ( 46 , ( ( 67 , ( ( 68 , ( ( 44 , 45 ) , ( 65 , 66 ) ) ) , ( 64 , ( 69 , ( 77 , 79 ) ) ) ) ) , ( 62 , 63 ) ) ) ) ) ) ) ) ) ) , ( 34 , ( 49 , ( 35 , ( 51 , ( 33 , ( 32 , ( 31 , ( 50 , 52 ) ) ) ) ) ) ) ) ) , ( ( 71 , ( 47 , 48 ) ) , ( 55 , ( 53 , 54 ) ) ) ) ) );
tree tnt_457 =
 ( 1 , ( 2 , ( ( ( 26 , ( 72 , ( ( ( ( ( 29 , ( ( 3 , ( ( 4 , 7 ) , ( 5 , 6 ) ) ) , ( 10 , ( 9 , 28 ) ) ) ) , ( 8 , 73 ) ) , ( ( ( 59 , ( ( 58 , ( ( 13 , ( ( 70 , ( 17 , ( 11 , 14 ) ) ) , ( 12 , ( 16 , ( 15 , 18 ) ) ) ) ) , ( 19 , 20 ) ) ) , ( 56 , ( 21 , 57 ) ) ) ) , ( ( 43 , ( 39 , ( 40 , ( 36 , ( 37 , 38 ) ) ) ) ) , ( 41 , 42 ) ) ) , ( 27 , ( 75 , ( 30 , 74 ) ) ) ) ) , ( 25 , ( 24 , ( 22 , 23 ) ) ) ) , ( 60 , ( 76 , ( 61 , ( 78 , ( 46 , ( ( 67 , ( ( ( 68 , ( 44 , 45 ) ) , ( 65 , 66 ) ) , ( 64 , ( 69 , ( 77 , 79 ) ) ) ) ) , ( 62 , 63 ) ) ) ) ) ) ) ) ) ) , ( 34 , ( 49 , ( 35 , ( 51 , ( 33 , ( 32 , ( 31 , ( 50 , 52 ) ) ) ) ) ) ) ) ) , ( ( 71 , ( 47 , 48 ) ) , ( 55 , ( 53 , 54 ) ) ) ) ) );
tree tnt_458 =
 ( 1 , ( 2 , ( ( ( 26 , ( 72 , ( ( ( ( ( 29 , ( ( 3 , ( ( 4 , 7 ) , ( 5 , 6 ) ) ) , ( 10 , ( 9 , 28 ) ) ) ) , ( 8 , 73 ) ) , ( ( ( 59 , ( ( 58 , ( ( 13 , ( ( 70 , ( 17 , ( 11 , 14 ) ) ) , ( 12 , ( 16 , ( 15 , 18 ) ) ) ) ) , ( 19 , 20 ) ) ) , ( 56 , ( 21 , 57 ) ) ) ) , ( ( 43 , ( 39 , ( 40 , ( 36 , ( 37 , 38 ) ) ) ) ) , ( 41 , 42 ) ) ) , ( 27 , ( 75 , ( 30 , 74 ) ) ) ) ) , ( 25 , ( 24 , ( 22 , 23 ) ) ) ) , ( 60 , ( 76 , ( 61 , ( 78 , ( 46 , ( ( 67 , ( ( ( 44 , 45 ) , ( 65 , 66 ) ) , ( 68 , ( 64 , ( 69 , ( 77 , 79 ) ) ) ) ) ) , ( 62 , 63 ) ) ) ) ) ) ) ) ) ) , ( 34 , ( 49 , ( 35 , ( 51 , ( 33 , ( 32 , ( 31 , ( 50 , 52 ) ) ) ) ) ) ) ) ) , ( ( 71 , ( 47 , 48 ) ) , ( 55 , ( 53 , 54 ) ) ) ) ) );
tree tnt_459 =
 ( 1 , ( 2 , ( ( ( 26 , ( 72 , ( ( ( ( ( 29 , ( ( 3 , ( ( 4 , 7 ) , ( 5 , 6 ) ) ) , ( 10 , ( 9 , 28 ) ) ) ) , ( 8 , 73 ) ) , ( ( ( 59 , ( ( 58 , ( ( 13 , ( ( 70 , ( 17 , ( 11 , 14 ) ) ) , ( 12 , ( 16 , ( 15 , 18 ) ) ) ) ) , ( 19 , 20 ) ) ) , ( 56 , ( 21 , 57 ) ) ) ) , ( ( 43 , ( 39 , ( 40 , ( 36 , ( 37 , 38 ) ) ) ) ) , ( 41 , 42 ) ) ) , ( 27 , ( 75 , ( 30 , 74 ) ) ) ) ) , ( 25 , ( 24 , ( 22 , 23 ) ) ) ) , ( 60 , ( 76 , ( 61 , ( 78 , ( 46 , ( ( 67 , ( ( ( 44 , 45 ) , ( 65 , 66 ) ) , ( 64 , ( 68 , ( 69 , ( 77 , 79 ) ) ) ) ) ) , ( 62 , 63 ) ) ) ) ) ) ) ) ) ) , ( 34 , ( 49 , ( 35 , ( 51 , ( 33 , ( 32 , ( 31 , ( 50 , 52 ) ) ) ) ) ) ) ) ) , ( ( 71 , ( 47 , 48 ) ) , ( 55 , ( 53 , 54 ) ) ) ) ) );
tree tnt_460 =
 ( 1 , ( 2 , ( ( ( 26 , ( 72 , ( ( ( ( ( 29 , ( ( 3 , ( ( 4 , 7 ) , ( 5 , 6 ) ) ) , ( 70 , ( 10 , ( 9 , 28 ) ) ) ) ) , ( 8 , 73 ) ) , ( ( ( 59 , ( ( 58 , ( ( 13 , ( ( 17 , ( 11 , 14 ) ) , ( 12 , ( 16 , ( 15 , 18 ) ) ) ) ) , ( 19 , 20 ) ) ) , ( 56 , ( 21 , 57 ) ) ) ) , ( ( 43 , ( 39 , ( 40 , ( 36 , ( 37 , 38 ) ) ) ) ) , ( 41 , 42 ) ) ) , ( 27 , ( 75 , ( 30 , 74 ) ) ) ) ) , ( 25 , ( 24 , ( 22 , 23 ) ) ) ) , ( 60 , ( 76 , ( 61 , ( 78 , ( 46 , ( ( 67 , ( ( ( 44 , 45 ) , ( 65 , 66 ) ) , ( 64 , ( 69 , ( 77 , ( 68 , 79 ) ) ) ) ) ) , ( 62 , 63 ) ) ) ) ) ) ) ) ) ) , ( 34 , ( 49 , ( 35 , ( 51 , ( 33 , ( 32 , ( 31 , ( 50 , 52 ) ) ) ) ) ) ) ) ) , ( ( 71 , ( 47 , 48 ) ) , ( 55 , ( 53 , 54 ) ) ) ) ) );
tree tnt_461 =
 ( 1 , ( 2 , ( ( ( 26 , ( 72 , ( ( ( ( ( 29 , ( ( ( 3 , ( 5 , 6 ) ) , ( 4 , 7 ) ) , ( 70 , ( 10 , ( 9 , 28 ) ) ) ) ) , ( 8 , 73 ) ) , ( ( ( ( 56 , ( 58 , ( ( 13 , ( ( 17 , ( 11 , 14 ) ) , ( 12 , ( 16 , ( 15 , 18 ) ) ) ) ) , ( 19 , 20 ) ) ) ) , ( 59 , ( 21 , 57 ) ) ) , ( ( 39 , ( 43 , ( 40 , ( 36 , ( 37 , 38 ) ) ) ) ) , ( 41 , 42 ) ) ) , ( 27 , ( 75 , ( 30 , 74 ) ) ) ) ) , ( 25 , ( 24 , ( 22 , 23 ) ) ) ) , ( 60 , ( 76 , ( 61 , ( 78 , ( 46 , ( ( 67 , ( ( ( 45 , ( 44 , 68 ) ) , ( 65 , 66 ) ) , ( 64 , ( 79 , ( 69 , 77 ) ) ) ) ) , ( 62 , 63 ) ) ) ) ) ) ) ) ) ) , ( 34 , ( 49 , ( 35 , ( 51 , ( 33 , ( 32 , ( 31 , ( 50 , 52 ) ) ) ) ) ) ) ) ) , ( ( 71 , ( 47 , 48 ) ) , ( 55 , ( 53 , 54 ) ) ) ) ) );
tree tnt_462 =
 ( 1 , ( 2 , ( ( ( ( ( ( ( ( 29 , ( ( ( 3 , ( 5 , 6 ) ) , ( 4 , 7 ) ) , ( 70 , ( 10 , ( 9 , 28 ) ) ) ) ) , ( 8 , 73 ) ) , ( ( ( ( 56 , ( 58 , ( ( 13 , ( ( 17 , ( 11 , 14 ) ) , ( 12 , ( 16 , ( 15 , 18 ) ) ) ) ) , ( 19 , 20 ) ) ) ) , ( 59 , ( 21 , 57 ) ) ) , ( ( 39 , ( 43 , ( 40 , ( 36 , ( 37 , 38 ) ) ) ) ) , ( 41 , 42 ) ) ) , ( 27 , ( 75 , ( 30 , 74 ) ) ) ) ) , ( 25 , ( 24 , ( 22 , 23 ) ) ) ) , ( 60 , ( 76 , ( 61 , ( 78 , ( 46 , ( ( 67 , ( ( ( 45 , ( 44 , 68 ) ) , ( 65 , 66 ) ) , ( 64 , ( 79 , ( 69 , 77 ) ) ) ) ) , ( 62 , 63 ) ) ) ) ) ) ) ) , ( 26 , 72 ) ) , ( 34 , ( 49 , ( 35 , ( 51 , ( 33 , ( 32 , ( 31 , ( 50 , 52 ) ) ) ) ) ) ) ) ) , ( ( 71 , ( 47 , 48 ) ) , ( 55 , ( 53 , 54 ) ) ) ) ) );
tree tnt_463 =
 ( 1 , ( 2 , ( ( ( 26 , ( 72 , ( ( ( ( ( 29 , ( ( ( 3 , ( 5 , 6 ) ) , ( 4 , 7 ) ) , ( 70 , ( 10 , ( 9 , 28 ) ) ) ) ) , ( 8 , 73 ) ) , ( ( ( ( 56 , ( 58 , ( ( 13 , ( ( 17 , ( 11 , 14 ) ) , ( 12 , ( 16 , ( 15 , 18 ) ) ) ) ) , ( 19 , 20 ) ) ) ) , ( 59 , ( 21 , 57 ) ) ) , ( ( 39 , ( 43 , ( 40 , ( 36 , ( 37 , 38 ) ) ) ) ) , ( 41 , 42 ) ) ) , ( 27 , ( 75 , ( 30 , 74 ) ) ) ) ) , ( 25 , ( 24 , ( 22 , 23 ) ) ) ) , ( 60 , ( 76 , ( 61 , ( 78 , ( 46 , ( ( 67 , ( ( ( 45 , ( 44 , 68 ) ) , ( 65 , 66 ) ) , ( 64 , ( 79 , ( 69 , 77 ) ) ) ) ) , ( 62 , 63 ) ) ) ) ) ) ) ) ) ) , ( 34 , ( 49 , ( 35 , ( 51 , ( 33 , ( 32 , ( 31 , ( 50 , 52 ) ) ) ) ) ) ) ) ) , ( ( 71 , ( 47 , 48 ) ) , ( 53 , ( 54 , 55 ) ) ) ) ) );
tree tnt_464 =
 ( 1 , ( 2 , ( ( ( 26 , ( 72 , ( ( ( ( ( 29 , ( ( ( 3 , ( 5 , 6 ) ) , ( 4 , 7 ) ) , ( 70 , ( 10 , ( 9 , 28 ) ) ) ) ) , ( 8 , 73 ) ) , ( ( ( ( 56 , ( 58 , ( ( 13 , ( ( 17 , ( 11 , 14 ) ) , ( 12 , ( 16 , ( 15 , 18 ) ) ) ) ) , ( 19 , 20 ) ) ) ) , ( 59 , ( 21 , 57 ) ) ) , ( ( 39 , ( 43 , ( 40 , ( 36 , ( 37 , 38 ) ) ) ) ) , ( 41 , 42 ) ) ) , ( 27 , ( 75 , ( 30 , 74 ) ) ) ) ) , ( 25 , ( 24 , ( 22 , 23 ) ) ) ) , ( 60 , ( 76 , ( 61 , ( 78 , ( 46 , ( ( 67 , ( ( ( 45 , ( 44 , 68 ) ) , ( 65 , 66 ) ) , ( 64 , ( 79 , ( 69 , 77 ) ) ) ) ) , ( 62 , 63 ) ) ) ) ) ) ) ) ) ) , ( 34 , ( 49 , ( 35 , ( 51 , ( 33 , ( 32 , ( 31 , ( 50 , 52 ) ) ) ) ) ) ) ) ) , ( ( 71 , ( 47 , 48 ) ) , ( 54 , ( 53 , 55 ) ) ) ) ) );
tree tnt_465 =
 ( 1 , ( 2 , ( ( ( 26 , ( 72 , ( ( ( ( ( 29 , ( ( ( 3 , ( 5 , 6 ) ) , ( 4 , 7 ) ) , ( 70 , ( 10 , ( 9 , 28 ) ) ) ) ) , ( 8 , 73 ) ) , ( ( ( ( 58 , ( ( 13 , ( ( 17 , ( 11 , 14 ) ) , ( 12 , ( 16 , ( 15 , 18 ) ) ) ) ) , ( 19 , 20 ) ) ) , ( 59 , ( 56 , ( 21 , 57 ) ) ) ) , ( ( 39 , ( 43 , ( 40 , ( 36 , ( 37 , 38 ) ) ) ) ) , ( 41 , 42 ) ) ) , ( 27 , ( 75 , ( 30 , 74 ) ) ) ) ) , ( 25 , ( 24 , ( 22 , 23 ) ) ) ) , ( 60 , ( 76 , ( 61 , ( 78 , ( 46 , ( ( 67 , ( ( ( 45 , ( 44 , 68 ) ) , ( 65 , 66 ) ) , ( 64 , ( 79 , ( 69 , 77 ) ) ) ) ) , ( 62 , 63 ) ) ) ) ) ) ) ) ) ) , ( 34 , ( 49 , ( 35 , ( 51 , ( 33 , ( 32 , ( 31 , ( 50 , 52 ) ) ) ) ) ) ) ) ) , ( ( 71 , ( 47 , 48 ) ) , ( 55 , ( 53 , 54 ) ) ) ) ) );
tree tnt_466 =
 ( 1 , ( 2 , ( ( ( 26 , ( 72 , ( ( ( ( ( 29 , ( ( ( 3 , ( 5 , 6 ) ) , ( 4 , 7 ) ) , ( 70 , ( 10 , ( 9 , 28 ) ) ) ) ) , ( 8 , 73 ) ) , ( ( ( ( 56 , ( 58 , ( ( 13 , ( ( 17 , ( 11 , 14 ) ) , ( 12 , ( 16 , ( 15 , 18 ) ) ) ) ) , ( 19 , 20 ) ) ) ) , ( 59 , ( 21 , 57 ) ) ) , ( ( 39 , ( 43 , ( 40 , ( 36 , ( 37 , 38 ) ) ) ) ) , ( 41 , 42 ) ) ) , ( 27 , ( 75 , ( 30 , 74 ) ) ) ) ) , ( 25 , ( 24 , ( 22 , 23 ) ) ) ) , ( 60 , ( 76 , ( 61 , ( 78 , ( 46 , ( ( 67 , ( ( ( 44 , 45 ) , ( 65 , 66 ) ) , ( 68 , ( 64 , ( 79 , ( 69 , 77 ) ) ) ) ) ) , ( 62 , 63 ) ) ) ) ) ) ) ) ) ) , ( 34 , ( 49 , ( 35 , ( 51 , ( 33 , ( 32 , ( 31 , ( 50 , 52 ) ) ) ) ) ) ) ) ) , ( ( 71 , ( 47 , 48 ) ) , ( 55 , ( 53 , 54 ) ) ) ) ) );
tree tnt_467 =
 ( 1 , ( 2 , ( ( ( 26 , ( 72 , ( ( ( ( ( 29 , ( ( ( 3 , ( 5 , 6 ) ) , ( 4 , 7 ) ) , ( 70 , ( 10 , ( 9 , 28 ) ) ) ) ) , ( 8 , 73 ) ) , ( ( ( ( 56 , ( 58 , ( ( 13 , ( ( 17 , ( 11 , 14 ) ) , ( 12 , ( 16 , ( 15 , 18 ) ) ) ) ) , ( 19 , 20 ) ) ) ) , ( 59 , ( 21 , 57 ) ) ) , ( ( 39 , ( 43 , ( 40 , ( 36 , ( 37 , 38 ) ) ) ) ) , ( 41 , 42 ) ) ) , ( 27 , ( 75 , ( 30 , 74 ) ) ) ) ) , ( 25 , ( 24 , ( 22 , 23 ) ) ) ) , ( 60 , ( 76 , ( 61 , ( 78 , ( 46 , ( ( 67 , ( ( 68 , ( ( 44 , 45 ) , ( 65 , 66 ) ) ) , ( 64 , ( 79 , ( 69 , 77 ) ) ) ) ) , ( 62 , 63 ) ) ) ) ) ) ) ) ) ) , ( 34 , ( 49 , ( 35 , ( 51 , ( 33 , ( 32 , ( 31 , ( 50 , 52 ) ) ) ) ) ) ) ) ) , ( ( 71 , ( 47 , 48 ) ) , ( 55 , ( 53 , 54 ) ) ) ) ) );
tree tnt_468 =
 ( 1 , ( 2 , ( ( ( 26 , ( 72 , ( ( ( ( ( 29 , ( ( ( 3 , ( 5 , 6 ) ) , ( 4 , 7 ) ) , ( 10 , ( 9 , 28 ) ) ) ) , ( 8 , 73 ) ) , ( ( ( ( 56 , ( 58 , ( ( 70 , ( 13 , ( ( 17 , ( 11 , 14 ) ) , ( 12 , ( 16 , ( 15 , 18 ) ) ) ) ) ) , ( 19 , 20 ) ) ) ) , ( 59 , ( 21 , 57 ) ) ) , ( ( 39 , ( 43 , ( 40 , ( 36 , ( 37 , 38 ) ) ) ) ) , ( 41 , 42 ) ) ) , ( 27 , ( 75 , ( 30 , 74 ) ) ) ) ) , ( 25 , ( 24 , ( 22 , 23 ) ) ) ) , ( 60 , ( 76 , ( 61 , ( 78 , ( 46 , ( ( 67 , ( ( ( 45 , ( 44 , 68 ) ) , ( 65 , 66 ) ) , ( 64 , ( 79 , ( 69 , 77 ) ) ) ) ) , ( 62 , 63 ) ) ) ) ) ) ) ) ) ) , ( 34 , ( 49 , ( 35 , ( 51 , ( 33 , ( 32 , ( 31 , ( 50 , 52 ) ) ) ) ) ) ) ) ) , ( ( 71 , ( 47 , 48 ) ) , ( 55 , ( 53 , 54 ) ) ) ) ) );
tree tnt_469 =
 ( 1 , ( 2 , ( ( ( 26 , ( 72 , ( ( ( ( ( 29 , ( ( ( 3 , ( 5 , 6 ) ) , ( 4 , 7 ) ) , ( 10 , ( 9 , 28 ) ) ) ) , ( 8 , 73 ) ) , ( ( ( ( 56 , ( 58 , ( ( 13 , ( 70 , ( ( 17 , ( 11 , 14 ) ) , ( 12 , ( 16 , ( 15 , 18 ) ) ) ) ) ) , ( 19 , 20 ) ) ) ) , ( 59 , ( 21 , 57 ) ) ) , ( ( 39 , ( 43 , ( 40 , ( 36 , ( 37 , 38 ) ) ) ) ) , ( 41 , 42 ) ) ) , ( 27 , ( 75 , ( 30 , 74 ) ) ) ) ) , ( 25 , ( 24 , ( 22 , 23 ) ) ) ) , ( 60 , ( 76 , ( 61 , ( 78 , ( 46 , ( ( 67 , ( ( ( 45 , ( 44 , 68 ) ) , ( 65 , 66 ) ) , ( 64 , ( 79 , ( 69 , 77 ) ) ) ) ) , ( 62 , 63 ) ) ) ) ) ) ) ) ) ) , ( 34 , ( 49 , ( 35 , ( 51 , ( 33 , ( 32 , ( 31 , ( 50 , 52 ) ) ) ) ) ) ) ) ) , ( ( 71 , ( 47 , 48 ) ) , ( 55 , ( 53 , 54 ) ) ) ) ) );
tree tnt_470 =
 ( 1 , ( 2 , ( ( ( 26 , ( 72 , ( ( ( ( ( 29 , ( ( ( 3 , ( 5 , 6 ) ) , ( 4 , 7 ) ) , ( 10 , ( 9 , 28 ) ) ) ) , ( 8 , 73 ) ) , ( ( ( ( 56 , ( 58 , ( ( 13 , ( ( 17 , ( 11 , 14 ) ) , ( 70 , ( 12 , ( 16 , ( 15 , 18 ) ) ) ) ) ) , ( 19 , 20 ) ) ) ) , ( 59 , ( 21 , 57 ) ) ) , ( ( 39 , ( 43 , ( 40 , ( 36 , ( 37 , 38 ) ) ) ) ) , ( 41 , 42 ) ) ) , ( 27 , ( 75 , ( 30 , 74 ) ) ) ) ) , ( 25 , ( 24 , ( 22 , 23 ) ) ) ) , ( 60 , ( 76 , ( 61 , ( 78 , ( 46 , ( ( 67 , ( ( ( 45 , ( 44 , 68 ) ) , ( 65 , 66 ) ) , ( 64 , ( 79 , ( 69 , 77 ) ) ) ) ) , ( 62 , 63 ) ) ) ) ) ) ) ) ) ) , ( 34 , ( 49 , ( 35 , ( 51 , ( 33 , ( 32 , ( 31 , ( 50 , 52 ) ) ) ) ) ) ) ) ) , ( ( 71 , ( 47 , 48 ) ) , ( 55 , ( 53 , 54 ) ) ) ) ) );
tree tnt_471 =
 ( 1 , ( 2 , ( ( ( 26 , ( 72 , ( ( ( ( ( 29 , ( ( ( 6 , ( 3 , 5 ) ) , ( 4 , 7 ) ) , ( 28 , ( 9 , ( 10 , 70 ) ) ) ) ) , ( 8 , 73 ) ) , ( ( ( ( 56 , ( 58 , ( ( 13 , ( ( 17 , ( 11 , 14 ) ) , ( 12 , ( 16 , ( 15 , 18 ) ) ) ) ) , ( 19 , 20 ) ) ) ) , ( 59 , ( 21 , 57 ) ) ) , ( ( 43 , ( 39 , ( 40 , ( 36 , ( 37 , 38 ) ) ) ) ) , ( 41 , 42 ) ) ) , ( 27 , ( 75 , ( 30 , 74 ) ) ) ) ) , ( 25 , ( 24 , ( 22 , 23 ) ) ) ) , ( 60 , ( 76 , ( 61 , ( 78 , ( 46 , ( ( 67 , ( ( 68 , ( ( 44 , 45 ) , ( 65 , 66 ) ) ) , ( 64 , ( 79 , ( 69 , 77 ) ) ) ) ) , ( 62 , 63 ) ) ) ) ) ) ) ) ) ) , ( 34 , ( 49 , ( 35 , ( 51 , ( 33 , ( 32 , ( 31 , ( 50 , 52 ) ) ) ) ) ) ) ) ) , ( ( 71 , ( 47 , 48 ) ) , ( 53 , ( 54 , 55 ) ) ) ) ) );
tree tnt_472 =
 ( 1 , ( 2 , ( ( ( 26 , ( 72 , ( ( ( ( ( 29 , ( ( ( 3 , ( 5 , 6 ) ) , ( 4 , 7 ) ) , ( 28 , ( 9 , ( 10 , 70 ) ) ) ) ) , ( 8 , 73 ) ) , ( ( ( ( 56 , ( 58 , ( ( 13 , ( ( 17 , ( 11 , 14 ) ) , ( 12 , ( 16 , ( 15 , 18 ) ) ) ) ) , ( 19 , 20 ) ) ) ) , ( 59 , ( 21 , 57 ) ) ) , ( ( 43 , ( 39 , ( 40 , ( 36 , ( 37 , 38 ) ) ) ) ) , ( 41 , 42 ) ) ) , ( 27 , ( 75 , ( 30 , 74 ) ) ) ) ) , ( 25 , ( 24 , ( 22 , 23 ) ) ) ) , ( 60 , ( 76 , ( 61 , ( 78 , ( 46 , ( ( 67 , ( ( 68 , ( ( 44 , 45 ) , ( 65 , 66 ) ) ) , ( 64 , ( 79 , ( 69 , 77 ) ) ) ) ) , ( 62 , 63 ) ) ) ) ) ) ) ) ) ) , ( 34 , ( 49 , ( 35 , ( 51 , ( 33 , ( 32 , ( 31 , ( 50 , 52 ) ) ) ) ) ) ) ) ) , ( ( 71 , ( 47 , 48 ) ) , ( 53 , ( 54 , 55 ) ) ) ) ) );
tree tnt_473 =
 ( 1 , ( 2 , ( ( ( ( ( ( ( ( 29 , ( ( ( 6 , ( 3 , 5 ) ) , ( 4 , 7 ) ) , ( 28 , ( 9 , ( 10 , 70 ) ) ) ) ) , ( 8 , 73 ) ) , ( ( ( ( 56 , ( 58 , ( ( 13 , ( ( 17 , ( 11 , 14 ) ) , ( 12 , ( 16 , ( 15 , 18 ) ) ) ) ) , ( 19 , 20 ) ) ) ) , ( 59 , ( 21 , 57 ) ) ) , ( ( 43 , ( 39 , ( 40 , ( 36 , ( 37 , 38 ) ) ) ) ) , ( 41 , 42 ) ) ) , ( 27 , ( 75 , ( 30 , 74 ) ) ) ) ) , ( 25 , ( 24 , ( 22 , 23 ) ) ) ) , ( 60 , ( 76 , ( 61 , ( 78 , ( 46 , ( ( 67 , ( ( 68 , ( ( 44 , 45 ) , ( 65 , 66 ) ) ) , ( 64 , ( 79 , ( 69 , 77 ) ) ) ) ) , ( 62 , 63 ) ) ) ) ) ) ) ) , ( 26 , 72 ) ) , ( 34 , ( 49 , ( 35 , ( 51 , ( 33 , ( 32 , ( 31 , ( 50 , 52 ) ) ) ) ) ) ) ) ) , ( ( 71 , ( 47 , 48 ) ) , ( 53 , ( 54 , 55 ) ) ) ) ) );
tree tnt_474 =
 ( 1 , ( 2 , ( ( ( 26 , ( 72 , ( ( ( ( ( 29 , ( ( ( 6 , ( 3 , 5 ) ) , ( 4 , 7 ) ) , ( 28 , ( 9 , ( 10 , 70 ) ) ) ) ) , ( 8 , 73 ) ) , ( ( ( ( 56 , ( 58 , ( ( 13 , ( ( 17 , ( 11 , 14 ) ) , ( 12 , ( 16 , ( 15 , 18 ) ) ) ) ) , ( 19 , 20 ) ) ) ) , ( 59 , ( 21 , 57 ) ) ) , ( ( 43 , ( 39 , ( 40 , ( 36 , ( 37 , 38 ) ) ) ) ) , ( 41 , 42 ) ) ) , ( 27 , ( 75 , ( 30 , 74 ) ) ) ) ) , ( 25 , ( 24 , ( 22 , 23 ) ) ) ) , ( 60 , ( 76 , ( 61 , ( 78 , ( 46 , ( ( 67 , ( ( 68 , ( ( 44 , 45 ) , ( 65 , 66 ) ) ) , ( 64 , ( 79 , ( 69 , 77 ) ) ) ) ) , ( 62 , 63 ) ) ) ) ) ) ) ) ) ) , ( 34 , ( 49 , ( 35 , ( 51 , ( 33 , ( 32 , ( 31 , ( 50 , 52 ) ) ) ) ) ) ) ) ) , ( ( 71 , ( 47 , 48 ) ) , ( 55 , ( 53 , 54 ) ) ) ) ) );
tree tnt_475 =
 ( 1 , ( 2 , ( ( ( 26 , ( 72 , ( ( ( ( ( 29 , ( ( ( 6 , ( 3 , 5 ) ) , ( 4 , 7 ) ) , ( 28 , ( 9 , ( 10 , 70 ) ) ) ) ) , ( 8 , 73 ) ) , ( ( ( ( 58 , ( ( 13 , ( ( 17 , ( 11 , 14 ) ) , ( 12 , ( 16 , ( 15 , 18 ) ) ) ) ) , ( 19 , 20 ) ) ) , ( 59 , ( 56 , ( 21 , 57 ) ) ) ) , ( ( 43 , ( 39 , ( 40 , ( 36 , ( 37 , 38 ) ) ) ) ) , ( 41 , 42 ) ) ) , ( 27 , ( 75 , ( 30 , 74 ) ) ) ) ) , ( 25 , ( 24 , ( 22 , 23 ) ) ) ) , ( 60 , ( 76 , ( 61 , ( 78 , ( 46 , ( ( 67 , ( ( 68 , ( ( 44 , 45 ) , ( 65 , 66 ) ) ) , ( 64 , ( 79 , ( 69 , 77 ) ) ) ) ) , ( 62 , 63 ) ) ) ) ) ) ) ) ) ) , ( 34 , ( 49 , ( 35 , ( 51 , ( 33 , ( 32 , ( 31 , ( 50 , 52 ) ) ) ) ) ) ) ) ) , ( ( 71 , ( 47 , 48 ) ) , ( 53 , ( 54 , 55 ) ) ) ) ) );
tree tnt_476 =
 ( 1 , ( 2 , ( ( ( 26 , ( 72 , ( ( ( ( ( 29 , ( ( ( 6 , ( 3 , 5 ) ) , ( 4 , 7 ) ) , ( 28 , ( 9 , ( 10 , 70 ) ) ) ) ) , ( 8 , 73 ) ) , ( ( ( ( 56 , ( 58 , ( ( 13 , ( ( 17 , ( 11 , 14 ) ) , ( 12 , ( 16 , ( 15 , 18 ) ) ) ) ) , ( 19 , 20 ) ) ) ) , ( 59 , ( 21 , 57 ) ) ) , ( ( 43 , ( 39 , ( 40 , ( 36 , ( 37 , 38 ) ) ) ) ) , ( 41 , 42 ) ) ) , ( 27 , ( 75 , ( 30 , 74 ) ) ) ) ) , ( 25 , ( 24 , ( 22 , 23 ) ) ) ) , ( 60 , ( 76 , ( 61 , ( 78 , ( 46 , ( ( 67 , ( ( ( 68 , ( 44 , 45 ) ) , ( 65 , 66 ) ) , ( 64 , ( 79 , ( 69 , 77 ) ) ) ) ) , ( 62 , 63 ) ) ) ) ) ) ) ) ) ) , ( 34 , ( 49 , ( 35 , ( 51 , ( 33 , ( 32 , ( 31 , ( 50 , 52 ) ) ) ) ) ) ) ) ) , ( ( 71 , ( 47 , 48 ) ) , ( 53 , ( 54 , 55 ) ) ) ) ) );
tree tnt_477 =
 ( 1 , ( 2 , ( ( ( 26 , ( 72 , ( ( ( ( ( 29 , ( ( ( 6 , ( 3 , 5 ) ) , ( 4 , 7 ) ) , ( 28 , ( 9 , 10 ) ) ) ) , ( 8 , 73 ) ) , ( ( ( ( 56 , ( 58 , ( ( 70 , ( 13 , ( ( 17 , ( 11 , 14 ) ) , ( 12 , ( 16 , ( 15 , 18 ) ) ) ) ) ) , ( 19 , 20 ) ) ) ) , ( 59 , ( 21 , 57 ) ) ) , ( ( 43 , ( 39 , ( 40 , ( 36 , ( 37 , 38 ) ) ) ) ) , ( 41 , 42 ) ) ) , ( 27 , ( 75 , ( 30 , 74 ) ) ) ) ) , ( 25 , ( 24 , ( 22 , 23 ) ) ) ) , ( 60 , ( 76 , ( 61 , ( 78 , ( 46 , ( ( 67 , ( ( 68 , ( ( 44 , 45 ) , ( 65 , 66 ) ) ) , ( 64 , ( 79 , ( 69 , 77 ) ) ) ) ) , ( 62 , 63 ) ) ) ) ) ) ) ) ) ) , ( 34 , ( 49 , ( 35 , ( 51 , ( 33 , ( 32 , ( 31 , ( 50 , 52 ) ) ) ) ) ) ) ) ) , ( ( 71 , ( 47 , 48 ) ) , ( 53 , ( 54 , 55 ) ) ) ) ) );
tree tnt_478 =
 ( 1 , ( 2 , ( ( ( 26 , ( 72 , ( ( ( ( ( 29 , ( ( ( 6 , ( 3 , 5 ) ) , ( 4 , 7 ) ) , ( 28 , ( 9 , 10 ) ) ) ) , ( 8 , 73 ) ) , ( ( ( ( 56 , ( 58 , ( ( 13 , ( 70 , ( ( 17 , ( 11 , 14 ) ) , ( 12 , ( 16 , ( 15 , 18 ) ) ) ) ) ) , ( 19 , 20 ) ) ) ) , ( 59 , ( 21 , 57 ) ) ) , ( ( 43 , ( 39 , ( 40 , ( 36 , ( 37 , 38 ) ) ) ) ) , ( 41 , 42 ) ) ) , ( 27 , ( 75 , ( 30 , 74 ) ) ) ) ) , ( 25 , ( 24 , ( 22 , 23 ) ) ) ) , ( 60 , ( 76 , ( 61 , ( 78 , ( 46 , ( ( 67 , ( ( 68 , ( ( 44 , 45 ) , ( 65 , 66 ) ) ) , ( 64 , ( 79 , ( 69 , 77 ) ) ) ) ) , ( 62 , 63 ) ) ) ) ) ) ) ) ) ) , ( 34 , ( 49 , ( 35 , ( 51 , ( 33 , ( 32 , ( 31 , ( 50 , 52 ) ) ) ) ) ) ) ) ) , ( ( 71 , ( 47 , 48 ) ) , ( 53 , ( 54 , 55 ) ) ) ) ) );
tree tnt_479 =
 ( 1 , ( 2 , ( ( ( 26 , ( 72 , ( ( ( ( ( 29 , ( ( ( 6 , ( 3 , 5 ) ) , ( 4 , 7 ) ) , ( 28 , ( 9 , 10 ) ) ) ) , ( 8 , 73 ) ) , ( ( ( ( 56 , ( 58 , ( ( 13 , ( ( 17 , ( 11 , 14 ) ) , ( 70 , ( 12 , ( 16 , ( 15 , 18 ) ) ) ) ) ) , ( 19 , 20 ) ) ) ) , ( 59 , ( 21 , 57 ) ) ) , ( ( 43 , ( 39 , ( 40 , ( 36 , ( 37 , 38 ) ) ) ) ) , ( 41 , 42 ) ) ) , ( 27 , ( 75 , ( 30 , 74 ) ) ) ) ) , ( 25 , ( 24 , ( 22 , 23 ) ) ) ) , ( 60 , ( 76 , ( 61 , ( 78 , ( 46 , ( ( 67 , ( ( 68 , ( ( 44 , 45 ) , ( 65 , 66 ) ) ) , ( 64 , ( 79 , ( 69 , 77 ) ) ) ) ) , ( 62 , 63 ) ) ) ) ) ) ) ) ) ) , ( 34 , ( 49 , ( 35 , ( 51 , ( 33 , ( 32 , ( 31 , ( 50 , 52 ) ) ) ) ) ) ) ) ) , ( ( 71 , ( 47 , 48 ) ) , ( 53 , ( 54 , 55 ) ) ) ) ) );
tree tnt_480 =
 ( 1 , ( 2 , ( ( ( 26 , ( 72 , ( ( ( ( ( 29 , ( ( ( 6 , ( 3 , 5 ) ) , ( 4 , 7 ) ) , ( 28 , ( 9 , 10 ) ) ) ) , ( 8 , 73 ) ) , ( ( ( ( 56 , ( 58 , ( ( 13 , ( ( 70 , ( 17 , ( 11 , 14 ) ) ) , ( 12 , ( 16 , ( 15 , 18 ) ) ) ) ) , ( 19 , 20 ) ) ) ) , ( 59 , ( 21 , 57 ) ) ) , ( ( 43 , ( 39 , ( 40 , ( 36 , ( 37 , 38 ) ) ) ) ) , ( 41 , 42 ) ) ) , ( 27 , ( 75 , ( 30 , 74 ) ) ) ) ) , ( 25 , ( 24 , ( 22 , 23 ) ) ) ) , ( 60 , ( 76 , ( 61 , ( 78 , ( 46 , ( ( 67 , ( ( 68 , ( ( 44 , 45 ) , ( 65 , 66 ) ) ) , ( 64 , ( 79 , ( 69 , 77 ) ) ) ) ) , ( 62 , 63 ) ) ) ) ) ) ) ) ) ) , ( 34 , ( 49 , ( 35 , ( 51 , ( 33 , ( 32 , ( 31 , ( 50 , 52 ) ) ) ) ) ) ) ) ) , ( ( 71 , ( 47 , 48 ) ) , ( 53 , ( 54 , 55 ) ) ) ) ) );
tree tnt_481 =
 ( 1 , ( 2 , ( ( ( ( ( ( ( ( 29 , ( ( 3 , ( ( 4 , 7 ) , ( 5 , 6 ) ) ) , ( 10 , ( 9 , ( 28 , 70 ) ) ) ) ) , ( 8 , 73 ) ) , ( ( ( ( 58 , ( ( 13 , ( ( 17 , ( 11 , 14 ) ) , ( 12 , ( 16 , ( 15 , 18 ) ) ) ) ) , ( 19 , 20 ) ) ) , ( 59 , ( 56 , ( 21 , 57 ) ) ) ) , ( ( 39 , ( 43 , ( 40 , ( 36 , ( 37 , 38 ) ) ) ) ) , ( 41 , 42 ) ) ) , ( 27 , ( 75 , ( 30 , 74 ) ) ) ) ) , ( 25 , ( 24 , ( 22 , 23 ) ) ) ) , ( 60 , ( 76 , ( 61 , ( 78 , ( 46 , ( ( 67 , ( ( ( 68 , ( 44 , 45 ) ) , ( 65 , 66 ) ) , ( 64 , ( 69 , ( 77 , 79 ) ) ) ) ) , ( 62 , 63 ) ) ) ) ) ) ) ) , ( 26 , 72 ) ) , ( 34 , ( 49 , ( 35 , ( 51 , ( 33 , ( 32 , ( 31 , ( 50 , 52 ) ) ) ) ) ) ) ) ) , ( ( 71 , ( 47 , 48 ) ) , ( 54 , ( 53 , 55 ) ) ) ) ) );
tree tnt_482 =
 ( 1 , ( 2 , ( ( ( ( ( ( ( ( 29 , ( ( 3 , ( ( 4 , 7 ) , ( 5 , 6 ) ) ) , ( 10 , ( 9 , ( 28 , 70 ) ) ) ) ) , ( 8 , 73 ) ) , ( ( ( ( 58 , ( ( 13 , ( ( 17 , ( 11 , 14 ) ) , ( 12 , ( 16 , ( 15 , 18 ) ) ) ) ) , ( 19 , 20 ) ) ) , ( 59 , ( 56 , ( 21 , 57 ) ) ) ) , ( ( 39 , ( 43 , ( 40 , ( 36 , ( 37 , 38 ) ) ) ) ) , ( 41 , 42 ) ) ) , ( 27 , ( 75 , ( 30 , 74 ) ) ) ) ) , ( 25 , ( 24 , ( 22 , 23 ) ) ) ) , ( 60 , ( 76 , ( 61 , ( 78 , ( 46 , ( ( 67 , ( ( ( 44 , 45 ) , ( 65 , 66 ) ) , ( 68 , ( 64 , ( 69 , ( 77 , 79 ) ) ) ) ) ) , ( 62 , 63 ) ) ) ) ) ) ) ) , ( 26 , 72 ) ) , ( 34 , ( 49 , ( 35 , ( 51 , ( 33 , ( 32 , ( 31 , ( 50 , 52 ) ) ) ) ) ) ) ) ) , ( ( 71 , ( 47 , 48 ) ) , ( 54 , ( 53 , 55 ) ) ) ) ) );
tree tnt_483 =
 ( 1 , ( 2 , ( ( ( ( ( ( ( ( 29 , ( ( 3 , ( ( 4 , 7 ) , ( 5 , 6 ) ) ) , ( 10 , ( 9 , ( 28 , 70 ) ) ) ) ) , ( 8 , 73 ) ) , ( ( ( ( 58 , ( ( 13 , ( ( 17 , ( 11 , 14 ) ) , ( 12 , ( 16 , ( 15 , 18 ) ) ) ) ) , ( 19 , 20 ) ) ) , ( 59 , ( 56 , ( 21 , 57 ) ) ) ) , ( ( 39 , ( 43 , ( 40 , ( 36 , ( 37 , 38 ) ) ) ) ) , ( 41 , 42 ) ) ) , ( 27 , ( 75 , ( 30 , 74 ) ) ) ) ) , ( 25 , ( 24 , ( 22 , 23 ) ) ) ) , ( 60 , ( 76 , ( 61 , ( 78 , ( 46 , ( ( 67 , ( ( ( 44 , 45 ) , ( 65 , 66 ) ) , ( 64 , ( 68 , ( 69 , ( 77 , 79 ) ) ) ) ) ) , ( 62 , 63 ) ) ) ) ) ) ) ) , ( 26 , 72 ) ) , ( 34 , ( 49 , ( 35 , ( 51 , ( 33 , ( 32 , ( 31 , ( 50 , 52 ) ) ) ) ) ) ) ) ) , ( ( 71 , ( 47 , 48 ) ) , ( 54 , ( 53 , 55 ) ) ) ) ) );
tree tnt_484 =
 ( 1 , ( 2 , ( ( ( ( ( ( ( ( 29 , ( ( 3 , ( ( 4 , 7 ) , ( 5 , 6 ) ) ) , ( 10 , ( 9 , ( 28 , 70 ) ) ) ) ) , ( 8 , 73 ) ) , ( ( ( ( 58 , ( ( 13 , ( ( 17 , ( 11 , 14 ) ) , ( 12 , ( 16 , ( 15 , 18 ) ) ) ) ) , ( 19 , 20 ) ) ) , ( 59 , ( 56 , ( 21 , 57 ) ) ) ) , ( ( 39 , ( 43 , ( 40 , ( 36 , ( 37 , 38 ) ) ) ) ) , ( 41 , 42 ) ) ) , ( 27 , ( 75 , ( 30 , 74 ) ) ) ) ) , ( 25 , ( 24 , ( 22 , 23 ) ) ) ) , ( 60 , ( 76 , ( 61 , ( 78 , ( 46 , ( ( 67 , ( ( ( 44 , 45 ) , ( 65 , 66 ) ) , ( 64 , ( 69 , ( 68 , ( 77 , 79 ) ) ) ) ) ) , ( 62 , 63 ) ) ) ) ) ) ) ) , ( 26 , 72 ) ) , ( 34 , ( 49 , ( 35 , ( 51 , ( 33 , ( 32 , ( 31 , ( 50 , 52 ) ) ) ) ) ) ) ) ) , ( ( 71 , ( 47 , 48 ) ) , ( 54 , ( 53 , 55 ) ) ) ) ) );
tree tnt_485 =
 ( 1 , ( 2 , ( ( ( ( ( ( ( ( 29 , ( ( 3 , ( ( 4 , 7 ) , ( 5 , 6 ) ) ) , ( 10 , ( 9 , ( 28 , 70 ) ) ) ) ) , ( 8 , 73 ) ) , ( ( ( ( 58 , ( ( 13 , ( ( 17 , ( 11 , 14 ) ) , ( 12 , ( 16 , ( 15 , 18 ) ) ) ) ) , ( 19 , 20 ) ) ) , ( 59 , ( 56 , ( 21 , 57 ) ) ) ) , ( ( 39 , ( 43 , ( 40 , ( 36 , ( 37 , 38 ) ) ) ) ) , ( 41 , 42 ) ) ) , ( 27 , ( 75 , ( 30 , 74 ) ) ) ) ) , ( 25 , ( 24 , ( 22 , 23 ) ) ) ) , ( 60 , ( 76 , ( 61 , ( 78 , ( 46 , ( ( 67 , ( ( 68 , ( ( 44 , 45 ) , ( 65 , 66 ) ) ) , ( 64 , ( 69 , ( 77 , 79 ) ) ) ) ) , ( 62 , 63 ) ) ) ) ) ) ) ) , ( 26 , 72 ) ) , ( 34 , ( 49 , ( 35 , ( 51 , ( 33 , ( 32 , ( 31 , ( 50 , 52 ) ) ) ) ) ) ) ) ) , ( ( 71 , ( 47 , 48 ) ) , ( 54 , ( 53 , 55 ) ) ) ) ) );
tree tnt_486 =
 ( 1 , ( 2 , ( ( ( ( ( ( ( ( 29 , ( ( 3 , ( ( 4 , 7 ) , ( 5 , 6 ) ) ) , ( 10 , ( 9 , 28 ) ) ) ) , ( 8 , 73 ) ) , ( ( ( ( 58 , ( ( 70 , ( 13 , ( ( 17 , ( 11 , 14 ) ) , ( 12 , ( 16 , ( 15 , 18 ) ) ) ) ) ) , ( 19 , 20 ) ) ) , ( 59 , ( 56 , ( 21 , 57 ) ) ) ) , ( ( 39 , ( 43 , ( 40 , ( 36 , ( 37 , 38 ) ) ) ) ) , ( 41 , 42 ) ) ) , ( 27 , ( 75 , ( 30 , 74 ) ) ) ) ) , ( 25 , ( 24 , ( 22 , 23 ) ) ) ) , ( 60 , ( 76 , ( 61 , ( 78 , ( 46 , ( ( 67 , ( ( ( 68 , ( 44 , 45 ) ) , ( 65 , 66 ) ) , ( 64 , ( 69 , ( 77 , 79 ) ) ) ) ) , ( 62 , 63 ) ) ) ) ) ) ) ) , ( 26 , 72 ) ) , ( 34 , ( 49 , ( 35 , ( 51 , ( 33 , ( 32 , ( 31 , ( 50 , 52 ) ) ) ) ) ) ) ) ) , ( ( 71 , ( 47 , 48 ) ) , ( 54 , ( 53 , 55 ) ) ) ) ) );
tree tnt_487 =
 ( 1 , ( 2 , ( ( ( ( ( ( ( ( 29 , ( ( 3 , ( ( 4 , 7 ) , ( 5 , 6 ) ) ) , ( 10 , ( 9 , 28 ) ) ) ) , ( 8 , 73 ) ) , ( ( ( ( 58 , ( ( 13 , ( 70 , ( ( 17 , ( 11 , 14 ) ) , ( 12 , ( 16 , ( 15 , 18 ) ) ) ) ) ) , ( 19 , 20 ) ) ) , ( 59 , ( 56 , ( 21 , 57 ) ) ) ) , ( ( 39 , ( 43 , ( 40 , ( 36 , ( 37 , 38 ) ) ) ) ) , ( 41 , 42 ) ) ) , ( 27 , ( 75 , ( 30 , 74 ) ) ) ) ) , ( 25 , ( 24 , ( 22 , 23 ) ) ) ) , ( 60 , ( 76 , ( 61 , ( 78 , ( 46 , ( ( 67 , ( ( ( 68 , ( 44 , 45 ) ) , ( 65 , 66 ) ) , ( 64 , ( 69 , ( 77 , 79 ) ) ) ) ) , ( 62 , 63 ) ) ) ) ) ) ) ) , ( 26 , 72 ) ) , ( 34 , ( 49 , ( 35 , ( 51 , ( 33 , ( 32 , ( 31 , ( 50 , 52 ) ) ) ) ) ) ) ) ) , ( ( 71 , ( 47 , 48 ) ) , ( 54 , ( 53 , 55 ) ) ) ) ) );
tree tnt_488 =
 ( 1 , ( 2 , ( ( ( ( ( ( ( ( 29 , ( ( 3 , ( ( 4 , 7 ) , ( 5 , 6 ) ) ) , ( 10 , ( 9 , 28 ) ) ) ) , ( 8 , 73 ) ) , ( ( ( ( 58 , ( ( 13 , ( ( 17 , ( 11 , 14 ) ) , ( 70 , ( 12 , ( 16 , ( 15 , 18 ) ) ) ) ) ) , ( 19 , 20 ) ) ) , ( 59 , ( 56 , ( 21 , 57 ) ) ) ) , ( ( 39 , ( 43 , ( 40 , ( 36 , ( 37 , 38 ) ) ) ) ) , ( 41 , 42 ) ) ) , ( 27 , ( 75 , ( 30 , 74 ) ) ) ) ) , ( 25 , ( 24 , ( 22 , 23 ) ) ) ) , ( 60 , ( 76 , ( 61 , ( 78 , ( 46 , ( ( 67 , ( ( ( 68 , ( 44 , 45 ) ) , ( 65 , 66 ) ) , ( 64 , ( 69 , ( 77 , 79 ) ) ) ) ) , ( 62 , 63 ) ) ) ) ) ) ) ) , ( 26 , 72 ) ) , ( 34 , ( 49 , ( 35 , ( 51 , ( 33 , ( 32 , ( 31 , ( 50 , 52 ) ) ) ) ) ) ) ) ) , ( ( 71 , ( 47 , 48 ) ) , ( 54 , ( 53 , 55 ) ) ) ) ) );
tree tnt_489 =
 ( 1 , ( 2 , ( ( ( ( ( ( ( ( 29 , ( ( 3 , ( ( 4 , 7 ) , ( 5 , 6 ) ) ) , ( 10 , ( 9 , 28 ) ) ) ) , ( 8 , 73 ) ) , ( ( ( ( 58 , ( ( 13 , ( ( 70 , ( 17 , ( 11 , 14 ) ) ) , ( 12 , ( 16 , ( 15 , 18 ) ) ) ) ) , ( 19 , 20 ) ) ) , ( 59 , ( 56 , ( 21 , 57 ) ) ) ) , ( ( 39 , ( 43 , ( 40 , ( 36 , ( 37 , 38 ) ) ) ) ) , ( 41 , 42 ) ) ) , ( 27 , ( 75 , ( 30 , 74 ) ) ) ) ) , ( 25 , ( 24 , ( 22 , 23 ) ) ) ) , ( 60 , ( 76 , ( 61 , ( 78 , ( 46 , ( ( 67 , ( ( ( 68 , ( 44 , 45 ) ) , ( 65 , 66 ) ) , ( 64 , ( 69 , ( 77 , 79 ) ) ) ) ) , ( 62 , 63 ) ) ) ) ) ) ) ) , ( 26 , 72 ) ) , ( 34 , ( 49 , ( 35 , ( 51 , ( 33 , ( 32 , ( 31 , ( 50 , 52 ) ) ) ) ) ) ) ) ) , ( ( 71 , ( 47 , 48 ) ) , ( 54 , ( 53 , 55 ) ) ) ) ) );
tree tnt_490 =
 ( 1 , ( 2 , ( ( ( ( ( ( ( ( 29 , ( ( 3 , ( ( 4 , 7 ) , ( 5 , 6 ) ) ) , ( 10 , ( 9 , 28 ) ) ) ) , ( 8 , 73 ) ) , ( ( ( ( 58 , ( ( 13 , ( ( ( 11 , 14 ) , ( 17 , 70 ) ) , ( 12 , ( 16 , ( 15 , 18 ) ) ) ) ) , ( 19 , 20 ) ) ) , ( 59 , ( 56 , ( 21 , 57 ) ) ) ) , ( ( 39 , ( 43 , ( 40 , ( 36 , ( 37 , 38 ) ) ) ) ) , ( 41 , 42 ) ) ) , ( 27 , ( 75 , ( 30 , 74 ) ) ) ) ) , ( 25 , ( 24 , ( 22 , 23 ) ) ) ) , ( 60 , ( 76 , ( 61 , ( 78 , ( 46 , ( ( 67 , ( ( ( 68 , ( 44 , 45 ) ) , ( 65 , 66 ) ) , ( 64 , ( 69 , ( 77 , 79 ) ) ) ) ) , ( 62 , 63 ) ) ) ) ) ) ) ) , ( 26 , 72 ) ) , ( 34 , ( 49 , ( 35 , ( 51 , ( 33 , ( 32 , ( 31 , ( 50 , 52 ) ) ) ) ) ) ) ) ) , ( ( 71 , ( 47 , 48 ) ) , ( 54 , ( 53 , 55 ) ) ) ) ) );
tree tnt_491 =
 ( 1 , ( 2 , ( ( ( 26 , ( 72 , ( ( ( ( ( 29 , ( ( 3 , ( ( 4 , 7 ) , ( 5 , 6 ) ) ) , ( ( 9 , 28 ) , ( 10 , 70 ) ) ) ) , ( 8 , 73 ) ) , ( ( ( ( 56 , ( 58 , ( ( 13 , ( ( 17 , ( 11 , 14 ) ) , ( 12 , ( 16 , ( 15 , 18 ) ) ) ) ) , ( 19 , 20 ) ) ) ) , ( 59 , ( 21 , 57 ) ) ) , ( ( 39 , ( 43 , ( 40 , ( 36 , ( 37 , 38 ) ) ) ) ) , ( 41 , 42 ) ) ) , ( 27 , ( 75 , ( 30 , 74 ) ) ) ) ) , ( 25 , ( 24 , ( 22 , 23 ) ) ) ) , ( 60 , ( 76 , ( 61 , ( 78 , ( 46 , ( ( 67 , ( ( ( 44 , 45 ) , ( 65 , 66 ) ) , ( ( 68 , ( 64 , 79 ) ) , ( 69 , 77 ) ) ) ) , ( 62 , 63 ) ) ) ) ) ) ) ) ) ) , ( 34 , ( 49 , ( 35 , ( 51 , ( 33 , ( 32 , ( 31 , ( 50 , 52 ) ) ) ) ) ) ) ) ) , ( ( 71 , ( 47 , 48 ) ) , ( 55 , ( 53 , 54 ) ) ) ) ) );
tree tnt_492 =
 ( 1 , ( 2 , ( ( ( 26 , ( 72 , ( ( ( ( ( 29 , ( ( 3 , ( ( 4 , 7 ) , ( 5 , 6 ) ) ) , ( ( 9 , 28 ) , ( 10 , 70 ) ) ) ) , ( 8 , 73 ) ) , ( ( ( ( 56 , ( 58 , ( ( 13 , ( ( 17 , ( 11 , 14 ) ) , ( 12 , ( 16 , ( 15 , 18 ) ) ) ) ) , ( 19 , 20 ) ) ) ) , ( 59 , ( 21 , 57 ) ) ) , ( ( 39 , ( 43 , ( 40 , ( 36 , ( 37 , 38 ) ) ) ) ) , ( 41 , 42 ) ) ) , ( 27 , ( 75 , ( 30 , 74 ) ) ) ) ) , ( 25 , ( 24 , ( 22 , 23 ) ) ) ) , ( 60 , ( 76 , ( 61 , ( 78 , ( 46 , ( ( 67 , ( ( ( 44 , 45 ) , ( 65 , 66 ) ) , ( ( 68 , ( 64 , 79 ) ) , ( 69 , 77 ) ) ) ) , ( 62 , 63 ) ) ) ) ) ) ) ) ) ) , ( 34 , ( 49 , ( 35 , ( 51 , ( 33 , ( 32 , ( 31 , ( 50 , 52 ) ) ) ) ) ) ) ) ) , ( ( 71 , ( 47 , 48 ) ) , ( 53 , ( 54 , 55 ) ) ) ) ) );
tree tnt_493 =
 ( 1 , ( 2 , ( ( ( 26 , ( 72 , ( ( ( ( ( 29 , ( ( 3 , ( ( 4 , 7 ) , ( 5 , 6 ) ) ) , ( ( 9 , 28 ) , ( 10 , 70 ) ) ) ) , ( 8 , 73 ) ) , ( ( ( ( 56 , ( 58 , ( ( 13 , ( ( 17 , ( 11 , 14 ) ) , ( 12 , ( 16 , ( 15 , 18 ) ) ) ) ) , ( 19 , 20 ) ) ) ) , ( 59 , ( 21 , 57 ) ) ) , ( ( 39 , ( 43 , ( 40 , ( 36 , ( 37 , 38 ) ) ) ) ) , ( 41 , 42 ) ) ) , ( 27 , ( 75 , ( 30 , 74 ) ) ) ) ) , ( 25 , ( 24 , ( 22 , 23 ) ) ) ) , ( 60 , ( 76 , ( 61 , ( 78 , ( 46 , ( ( 67 , ( ( 68 , ( ( 44 , 45 ) , ( 65 , 66 ) ) ) , ( ( 64 , 79 ) , ( 69 , 77 ) ) ) ) , ( 62 , 63 ) ) ) ) ) ) ) ) ) ) , ( 34 , ( 49 , ( 35 , ( 51 , ( 33 , ( 32 , ( 31 , ( 50 , 52 ) ) ) ) ) ) ) ) ) , ( ( 71 , ( 47 , 48 ) ) , ( 55 , ( 53 , 54 ) ) ) ) ) );
tree tnt_494 =
 ( 1 , ( 2 , ( ( ( 26 , ( 72 , ( ( ( ( ( 29 , ( ( 3 , ( ( 4 , 7 ) , ( 5 , 6 ) ) ) , ( ( 9 , 28 ) , ( 10 , 70 ) ) ) ) , ( 8 , 73 ) ) , ( ( ( ( 56 , ( 58 , ( ( 13 , ( ( 17 , ( 11 , 14 ) ) , ( 12 , ( 16 , ( 15 , 18 ) ) ) ) ) , ( 19 , 20 ) ) ) ) , ( 59 , ( 21 , 57 ) ) ) , ( ( 39 , ( 43 , ( 40 , ( 36 , ( 37 , 38 ) ) ) ) ) , ( 41 , 42 ) ) ) , ( 27 , ( 75 , ( 30 , 74 ) ) ) ) ) , ( 25 , ( 24 , ( 22 , 23 ) ) ) ) , ( 60 , ( 76 , ( 61 , ( 78 , ( 46 , ( ( 67 , ( ( ( 68 , ( 44 , 45 ) ) , ( 65 , 66 ) ) , ( ( 64 , 79 ) , ( 69 , 77 ) ) ) ) , ( 62 , 63 ) ) ) ) ) ) ) ) ) ) , ( 34 , ( 49 , ( 35 , ( 51 , ( 33 , ( 32 , ( 31 , ( 50 , 52 ) ) ) ) ) ) ) ) ) , ( ( 71 , ( 47 , 48 ) ) , ( 55 , ( 53 , 54 ) ) ) ) ) );
tree tnt_495 =
 ( 1 , ( 2 , ( ( ( 26 , ( 72 , ( ( ( ( ( 29 , ( ( 3 , ( ( 4 , 7 ) , ( 5 , 6 ) ) ) , ( ( 9 , 28 ) , ( 10 , 70 ) ) ) ) , ( 8 , 73 ) ) , ( ( ( ( 56 , ( 58 , ( ( 13 , ( ( 17 , ( 11 , 14 ) ) , ( 12 , ( 16 , ( 15 , 18 ) ) ) ) ) , ( 19 , 20 ) ) ) ) , ( 59 , ( 21 , 57 ) ) ) , ( ( 39 , ( 43 , ( 40 , ( 36 , ( 37 , 38 ) ) ) ) ) , ( 41 , 42 ) ) ) , ( 27 , ( 75 , ( 30 , 74 ) ) ) ) ) , ( 25 , ( 24 , ( 22 , 23 ) ) ) ) , ( 60 , ( 76 , ( 61 , ( 78 , ( 46 , ( ( 67 , ( ( ( 44 , 45 ) , ( 65 , 66 ) ) , ( ( 64 , 79 ) , ( 69 , ( 68 , 77 ) ) ) ) ) , ( 62 , 63 ) ) ) ) ) ) ) ) ) ) , ( 34 , ( 49 , ( 35 , ( 51 , ( 33 , ( 32 , ( 31 , ( 50 , 52 ) ) ) ) ) ) ) ) ) , ( ( 71 , ( 47 , 48 ) ) , ( 55 , ( 53 , 54 ) ) ) ) ) );
tree tnt_496 =
 ( 1 , ( 2 , ( ( ( 26 , ( 72 , ( ( ( ( ( 29 , ( ( 3 , ( ( 4 , 7 ) , ( 5 , 6 ) ) ) , ( 10 , ( 9 , 28 ) ) ) ) , ( 8 , 73 ) ) , ( ( ( ( 56 , ( 58 , ( ( 70 , ( 13 , ( ( 17 , ( 11 , 14 ) ) , ( 12 , ( 16 , ( 15 , 18 ) ) ) ) ) ) , ( 19 , 20 ) ) ) ) , ( 59 , ( 21 , 57 ) ) ) , ( ( 39 , ( 43 , ( 40 , ( 36 , ( 37 , 38 ) ) ) ) ) , ( 41 , 42 ) ) ) , ( 27 , ( 75 , ( 30 , 74 ) ) ) ) ) , ( 25 , ( 24 , ( 22 , 23 ) ) ) ) , ( 60 , ( 76 , ( 61 , ( 78 , ( 46 , ( ( 67 , ( ( ( 44 , 45 ) , ( 65 , 66 ) ) , ( ( 68 , ( 64 , 79 ) ) , ( 69 , 77 ) ) ) ) , ( 62 , 63 ) ) ) ) ) ) ) ) ) ) , ( 34 , ( 49 , ( 35 , ( 51 , ( 33 , ( 32 , ( 31 , ( 50 , 52 ) ) ) ) ) ) ) ) ) , ( ( 71 , ( 47 , 48 ) ) , ( 55 , ( 53 , 54 ) ) ) ) ) );
tree tnt_497 =
 ( 1 , ( 2 , ( ( ( 26 , ( 72 , ( ( ( ( ( 29 , ( ( 3 , ( ( 4 , 7 ) , ( 5 , 6 ) ) ) , ( 10 , ( 9 , 28 ) ) ) ) , ( 8 , 73 ) ) , ( ( ( ( 56 , ( 58 , ( ( 13 , ( 70 , ( ( 17 , ( 11 , 14 ) ) , ( 12 , ( 16 , ( 15 , 18 ) ) ) ) ) ) , ( 19 , 20 ) ) ) ) , ( 59 , ( 21 , 57 ) ) ) , ( ( 39 , ( 43 , ( 40 , ( 36 , ( 37 , 38 ) ) ) ) ) , ( 41 , 42 ) ) ) , ( 27 , ( 75 , ( 30 , 74 ) ) ) ) ) , ( 25 , ( 24 , ( 22 , 23 ) ) ) ) , ( 60 , ( 76 , ( 61 , ( 78 , ( 46 , ( ( 67 , ( ( ( 44 , 45 ) , ( 65 , 66 ) ) , ( ( 68 , ( 64 , 79 ) ) , ( 69 , 77 ) ) ) ) , ( 62 , 63 ) ) ) ) ) ) ) ) ) ) , ( 34 , ( 49 , ( 35 , ( 51 , ( 33 , ( 32 , ( 31 , ( 50 , 52 ) ) ) ) ) ) ) ) ) , ( ( 71 , ( 47 , 48 ) ) , ( 55 , ( 53 , 54 ) ) ) ) ) );
tree tnt_498 =
 ( 1 , ( 2 , ( ( ( 26 , ( 72 , ( ( ( ( ( 29 , ( ( 3 , ( ( 4 , 7 ) , ( 5 , 6 ) ) ) , ( 10 , ( 9 , 28 ) ) ) ) , ( 8 , 73 ) ) , ( ( ( ( 56 , ( 58 , ( ( 13 , ( ( 17 , ( 11 , 14 ) ) , ( 70 , ( 12 , ( 16 , ( 15 , 18 ) ) ) ) ) ) , ( 19 , 20 ) ) ) ) , ( 59 , ( 21 , 57 ) ) ) , ( ( 39 , ( 43 , ( 40 , ( 36 , ( 37 , 38 ) ) ) ) ) , ( 41 , 42 ) ) ) , ( 27 , ( 75 , ( 30 , 74 ) ) ) ) ) , ( 25 , ( 24 , ( 22 , 23 ) ) ) ) , ( 60 , ( 76 , ( 61 , ( 78 , ( 46 , ( ( 67 , ( ( ( 44 , 45 ) , ( 65 , 66 ) ) , ( ( 68 , ( 64 , 79 ) ) , ( 69 , 77 ) ) ) ) , ( 62 , 63 ) ) ) ) ) ) ) ) ) ) , ( 34 , ( 49 , ( 35 , ( 51 , ( 33 , ( 32 , ( 31 , ( 50 , 52 ) ) ) ) ) ) ) ) ) , ( ( 71 , ( 47 , 48 ) ) , ( 55 , ( 53 , 54 ) ) ) ) ) );
tree tnt_499 =
 ( 1 , ( 2 , ( ( ( 26 , ( 72 , ( ( ( ( ( 29 , ( ( 3 , ( ( 4 , 7 ) , ( 5 , 6 ) ) ) , ( 10 , ( 9 , 28 ) ) ) ) , ( 8 , 73 ) ) , ( ( ( ( 56 , ( 58 , ( ( 13 , ( ( 70 , ( 17 , ( 11 , 14 ) ) ) , ( 12 , ( 16 , ( 15 , 18 ) ) ) ) ) , ( 19 , 20 ) ) ) ) , ( 59 , ( 21 , 57 ) ) ) , ( ( 39 , ( 43 , ( 40 , ( 36 , ( 37 , 38 ) ) ) ) ) , ( 41 , 42 ) ) ) , ( 27 , ( 75 , ( 30 , 74 ) ) ) ) ) , ( 25 , ( 24 , ( 22 , 23 ) ) ) ) , ( 60 , ( 76 , ( 61 , ( 78 , ( 46 , ( ( 67 , ( ( ( 44 , 45 ) , ( 65 , 66 ) ) , ( ( 68 , ( 64 , 79 ) ) , ( 69 , 77 ) ) ) ) , ( 62 , 63 ) ) ) ) ) ) ) ) ) ) , ( 34 , ( 49 , ( 35 , ( 51 , ( 33 , ( 32 , ( 31 , ( 50 , 52 ) ) ) ) ) ) ) ) ) , ( ( 71 , ( 47 , 48 ) ) , ( 55 , ( 53 , 54 ) ) ) ) ) );
tree tnt_500 =
 ( 1 , ( 2 , ( ( ( 26 , ( 72 , ( ( ( ( ( 29 , ( ( 3 , ( ( 4 , 7 ) , ( 5 , 6 ) ) ) , ( 10 , ( 9 , 28 ) ) ) ) , ( 8 , 73 ) ) , ( ( ( ( 56 , ( 58 , ( ( 13 , ( ( ( 11 , 14 ) , ( 17 , 70 ) ) , ( 12 , ( 16 , ( 15 , 18 ) ) ) ) ) , ( 19 , 20 ) ) ) ) , ( 59 , ( 21 , 57 ) ) ) , ( ( 39 , ( 43 , ( 40 , ( 36 , ( 37 , 38 ) ) ) ) ) , ( 41 , 42 ) ) ) , ( 27 , ( 75 , ( 30 , 74 ) ) ) ) ) , ( 25 , ( 24 , ( 22 , 23 ) ) ) ) , ( 60 , ( 76 , ( 61 , ( 78 , ( 46 , ( ( 67 , ( ( ( 44 , 45 ) , ( 65 , 66 ) ) , ( ( 68 , ( 64 , 79 ) ) , ( 69 , 77 ) ) ) ) , ( 62 , 63 ) ) ) ) ) ) ) ) ) ) , ( 34 , ( 49 , ( 35 , ( 51 , ( 33 , ( 32 , ( 31 , ( 50 , 52 ) ) ) ) ) ) ) ) ) , ( ( 71 , ( 47 , 48 ) ) , ( 55 , ( 53 , 54 ) ) ) ) ) );
tree tnt_501 =
 ( 1 , ( 2 , ( ( ( 26 , ( 72 , ( ( ( ( ( 29 , ( ( ( 3 , ( 4 , 7 ) ) , ( 5 , 6 ) ) , ( 10 , ( 9 , 28 ) ) ) ) , ( 8 , 73 ) ) , ( ( ( ( 58 , ( ( ( ( 17 , ( 11 , 14 ) ) , ( 12 , ( 16 , ( 15 , 18 ) ) ) ) , ( 13 , 70 ) ) , ( 19 , 20 ) ) ) , ( 59 , ( 56 , ( 21 , 57 ) ) ) ) , ( ( 43 , ( 39 , ( 40 , ( 36 , ( 37 , 38 ) ) ) ) ) , ( 41 , 42 ) ) ) , ( 27 , ( 75 , ( 30 , 74 ) ) ) ) ) , ( 25 , ( 24 , ( 22 , 23 ) ) ) ) , ( 60 , ( 76 , ( 61 , ( 78 , ( 46 , ( ( 67 , ( ( ( 44 , 45 ) , ( 65 , 66 ) ) , ( ( 64 , 68 ) , ( 69 , ( 77 , 79 ) ) ) ) ) , ( 62 , 63 ) ) ) ) ) ) ) ) ) ) , ( 34 , ( 49 , ( 35 , ( 51 , ( 33 , ( 32 , ( 31 , ( 50 , 52 ) ) ) ) ) ) ) ) ) , ( ( 71 , ( 47 , 48 ) ) , ( 53 , ( 54 , 55 ) ) ) ) ) );
tree tnt_502 =
 ( 1 , ( 2 , ( ( ( 26 , ( 72 , ( ( ( ( ( 29 , ( ( ( 3 , ( 4 , 7 ) ) , ( 5 , 6 ) ) , ( 10 , ( 9 , 28 ) ) ) ) , ( 8 , 73 ) ) , ( ( ( ( 58 , ( ( 13 , ( 70 , ( ( 17 , ( 11 , 14 ) ) , ( 12 , ( 16 , ( 15 , 18 ) ) ) ) ) ) , ( 19 , 20 ) ) ) , ( 59 , ( 56 , ( 21 , 57 ) ) ) ) , ( ( 43 , ( 39 , ( 40 , ( 36 , ( 37 , 38 ) ) ) ) ) , ( 41 , 42 ) ) ) , ( 27 , ( 75 , ( 30 , 74 ) ) ) ) ) , ( 25 , ( 24 , ( 22 , 23 ) ) ) ) , ( 60 , ( 76 , ( 61 , ( 78 , ( 46 , ( ( 67 , ( ( ( 44 , 45 ) , ( 65 , 66 ) ) , ( ( 64 , 68 ) , ( 69 , ( 77 , 79 ) ) ) ) ) , ( 62 , 63 ) ) ) ) ) ) ) ) ) ) , ( 34 , ( 49 , ( 35 , ( 51 , ( 33 , ( 32 , ( 31 , ( 50 , 52 ) ) ) ) ) ) ) ) ) , ( ( 71 , ( 47 , 48 ) ) , ( 53 , ( 54 , 55 ) ) ) ) ) );
tree tnt_503 =
 ( 1 , ( 2 , ( ( ( ( ( ( ( ( 29 , ( ( ( 3 , ( 4 , 7 ) ) , ( 5 , 6 ) ) , ( 10 , ( 9 , 28 ) ) ) ) , ( 8 , 73 ) ) , ( ( ( ( 58 , ( ( ( ( 17 , ( 11 , 14 ) ) , ( 12 , ( 16 , ( 15 , 18 ) ) ) ) , ( 13 , 70 ) ) , ( 19 , 20 ) ) ) , ( 59 , ( 56 , ( 21 , 57 ) ) ) ) , ( ( 43 , ( 39 , ( 40 , ( 36 , ( 37 , 38 ) ) ) ) ) , ( 41 , 42 ) ) ) , ( 27 , ( 75 , ( 30 , 74 ) ) ) ) ) , ( 25 , ( 24 , ( 22 , 23 ) ) ) ) , ( 60 , ( 76 , ( 61 , ( 78 , ( 46 , ( ( 67 , ( ( ( 44 , 45 ) , ( 65 , 66 ) ) , ( ( 64 , 68 ) , ( 69 , ( 77 , 79 ) ) ) ) ) , ( 62 , 63 ) ) ) ) ) ) ) ) , ( 26 , 72 ) ) , ( 34 , ( 49 , ( 35 , ( 51 , ( 33 , ( 32 , ( 31 , ( 50 , 52 ) ) ) ) ) ) ) ) ) , ( ( 71 , ( 47 , 48 ) ) , ( 53 , ( 54 , 55 ) ) ) ) ) );
tree tnt_504 =
 ( 1 , ( 2 , ( ( ( 26 , ( 72 , ( ( ( ( ( 29 , ( ( ( 3 , ( 4 , 7 ) ) , ( 5 , 6 ) ) , ( 10 , ( 9 , 28 ) ) ) ) , ( 8 , 73 ) ) , ( ( ( ( 58 , ( ( ( ( 17 , ( 11 , 14 ) ) , ( 12 , ( 16 , ( 15 , 18 ) ) ) ) , ( 13 , 70 ) ) , ( 19 , 20 ) ) ) , ( 59 , ( 56 , ( 21 , 57 ) ) ) ) , ( ( 43 , ( 39 , ( 40 , ( 36 , ( 37 , 38 ) ) ) ) ) , ( 41 , 42 ) ) ) , ( 27 , ( 75 , ( 30 , 74 ) ) ) ) ) , ( 25 , ( 24 , ( 22 , 23 ) ) ) ) , ( 60 , ( 76 , ( 61 , ( 78 , ( 46 , ( ( 67 , ( ( ( 44 , 45 ) , ( 65 , 66 ) ) , ( ( 64 , 68 ) , ( 69 , ( 77 , 79 ) ) ) ) ) , ( 62 , 63 ) ) ) ) ) ) ) ) ) ) , ( 34 , ( 49 , ( 35 , ( 51 , ( 33 , ( 32 , ( 31 , ( 50 , 52 ) ) ) ) ) ) ) ) ) , ( ( 71 , ( 47 , 48 ) ) , ( 54 , ( 53 , 55 ) ) ) ) ) );
tree tnt_505 =
 ( 1 , ( 2 , ( ( ( 26 , ( 72 , ( ( ( ( ( 29 , ( ( ( 3 , ( 4 , 7 ) ) , ( 5 , 6 ) ) , ( 10 , ( 9 , 28 ) ) ) ) , ( 8 , 73 ) ) , ( ( ( ( 58 , ( ( ( ( 17 , ( 11 , 14 ) ) , ( 12 , ( 16 , ( 15 , 18 ) ) ) ) , ( 13 , 70 ) ) , ( 19 , 20 ) ) ) , ( 59 , ( 56 , ( 21 , 57 ) ) ) ) , ( ( 43 , ( 39 , ( 40 , ( 36 , ( 37 , 38 ) ) ) ) ) , ( 41 , 42 ) ) ) , ( 27 , ( 75 , ( 30 , 74 ) ) ) ) ) , ( 25 , ( 24 , ( 22 , 23 ) ) ) ) , ( 60 , ( 76 , ( 61 , ( 78 , ( 46 , ( ( 67 , ( ( ( 44 , 45 ) , ( 65 , 66 ) ) , ( 64 , ( 68 , ( 69 , ( 77 , 79 ) ) ) ) ) ) , ( 62 , 63 ) ) ) ) ) ) ) ) ) ) , ( 34 , ( 49 , ( 35 , ( 51 , ( 33 , ( 32 , ( 31 , ( 50 , 52 ) ) ) ) ) ) ) ) ) , ( ( 71 , ( 47 , 48 ) ) , ( 53 , ( 54 , 55 ) ) ) ) ) );
tree tnt_506 =
 ( 1 , ( 2 , ( ( ( 26 , ( 72 , ( ( ( ( ( 29 , ( ( ( 3 , ( 4 , 7 ) ) , ( 5 , 6 ) ) , ( 10 , ( 9 , 28 ) ) ) ) , ( 8 , 73 ) ) , ( ( ( ( 58 , ( ( ( ( 17 , ( 11 , 14 ) ) , ( 12 , ( 16 , ( 15 , 18 ) ) ) ) , ( 13 , 70 ) ) , ( 19 , 20 ) ) ) , ( 59 , ( 56 , ( 21 , 57 ) ) ) ) , ( ( 43 , ( 39 , ( 40 , ( 36 , ( 37 , 38 ) ) ) ) ) , ( 41 , 42 ) ) ) , ( 27 , ( 75 , ( 30 , 74 ) ) ) ) ) , ( 25 , ( 24 , ( 22 , 23 ) ) ) ) , ( 60 , ( 76 , ( 61 , ( 78 , ( 46 , ( ( 67 , ( ( 68 , ( ( 44 , 45 ) , ( 65 , 66 ) ) ) , ( 64 , ( 69 , ( 77 , 79 ) ) ) ) ) , ( 62 , 63 ) ) ) ) ) ) ) ) ) ) , ( 34 , ( 49 , ( 35 , ( 51 , ( 33 , ( 32 , ( 31 , ( 50 , 52 ) ) ) ) ) ) ) ) ) , ( ( 71 , ( 47 , 48 ) ) , ( 53 , ( 54 , 55 ) ) ) ) ) );
tree tnt_507 =
 ( 1 , ( 2 , ( ( ( 26 , ( 72 , ( ( ( ( ( 29 , ( ( ( 3 , ( 4 , 7 ) ) , ( 5 , 6 ) ) , ( 10 , ( 9 , 28 ) ) ) ) , ( 8 , 73 ) ) , ( ( ( ( 58 , ( ( ( ( 17 , ( 11 , 14 ) ) , ( 12 , ( 16 , ( 15 , 18 ) ) ) ) , ( 13 , 70 ) ) , ( 19 , 20 ) ) ) , ( 59 , ( 56 , ( 21 , 57 ) ) ) ) , ( ( 43 , ( 39 , ( 40 , ( 36 , ( 37 , 38 ) ) ) ) ) , ( 41 , 42 ) ) ) , ( 27 , ( 75 , ( 30 , 74 ) ) ) ) ) , ( 25 , ( 24 , ( 22 , 23 ) ) ) ) , ( 60 , ( 76 , ( 61 , ( 78 , ( 46 , ( ( 67 , ( ( ( 44 , 45 ) , ( 65 , 66 ) ) , ( 64 , ( 69 , ( 68 , ( 77 , 79 ) ) ) ) ) ) , ( 62 , 63 ) ) ) ) ) ) ) ) ) ) , ( 34 , ( 49 , ( 35 , ( 51 , ( 33 , ( 32 , ( 31 , ( 50 , 52 ) ) ) ) ) ) ) ) ) , ( ( 71 , ( 47 , 48 ) ) , ( 53 , ( 54 , 55 ) ) ) ) ) );
tree tnt_508 =
 ( 1 , ( 2 , ( ( ( 26 , ( 72 , ( ( ( ( ( 29 , ( ( ( 3 , ( 4 , 7 ) ) , ( 5 , 6 ) ) , ( 10 , ( 9 , 28 ) ) ) ) , ( 8 , 73 ) ) , ( ( ( ( 58 , ( ( 13 , ( ( 17 , ( 11 , 14 ) ) , ( 70 , ( 12 , ( 16 , ( 15 , 18 ) ) ) ) ) ) , ( 19 , 20 ) ) ) , ( 59 , ( 56 , ( 21 , 57 ) ) ) ) , ( ( 43 , ( 39 , ( 40 , ( 36 , ( 37 , 38 ) ) ) ) ) , ( 41 , 42 ) ) ) , ( 27 , ( 75 , ( 30 , 74 ) ) ) ) ) , ( 25 , ( 24 , ( 22 , 23 ) ) ) ) , ( 60 , ( 76 , ( 61 , ( 78 , ( 46 , ( ( 67 , ( ( ( 44 , 45 ) , ( 65 , 66 ) ) , ( ( 64 , 68 ) , ( 69 , ( 77 , 79 ) ) ) ) ) , ( 62 , 63 ) ) ) ) ) ) ) ) ) ) , ( 34 , ( 49 , ( 35 , ( 51 , ( 33 , ( 32 , ( 31 , ( 50 , 52 ) ) ) ) ) ) ) ) ) , ( ( 71 , ( 47 , 48 ) ) , ( 53 , ( 54 , 55 ) ) ) ) ) );
tree tnt_509 =
 ( 1 , ( 2 , ( ( ( 26 , ( 72 , ( ( ( ( ( 29 , ( ( ( 3 , ( 4 , 7 ) ) , ( 5 , 6 ) ) , ( 10 , ( 9 , 28 ) ) ) ) , ( 8 , 73 ) ) , ( ( ( ( 58 , ( ( 13 , ( ( 70 , ( 17 , ( 11 , 14 ) ) ) , ( 12 , ( 16 , ( 15 , 18 ) ) ) ) ) , ( 19 , 20 ) ) ) , ( 59 , ( 56 , ( 21 , 57 ) ) ) ) , ( ( 43 , ( 39 , ( 40 , ( 36 , ( 37 , 38 ) ) ) ) ) , ( 41 , 42 ) ) ) , ( 27 , ( 75 , ( 30 , 74 ) ) ) ) ) , ( 25 , ( 24 , ( 22 , 23 ) ) ) ) , ( 60 , ( 76 , ( 61 , ( 78 , ( 46 , ( ( 67 , ( ( ( 44 , 45 ) , ( 65 , 66 ) ) , ( ( 64 , 68 ) , ( 69 , ( 77 , 79 ) ) ) ) ) , ( 62 , 63 ) ) ) ) ) ) ) ) ) ) , ( 34 , ( 49 , ( 35 , ( 51 , ( 33 , ( 32 , ( 31 , ( 50 , 52 ) ) ) ) ) ) ) ) ) , ( ( 71 , ( 47 , 48 ) ) , ( 53 , ( 54 , 55 ) ) ) ) ) );
tree tnt_510 =
 ( 1 , ( 2 , ( ( ( 26 , ( 72 , ( ( ( ( ( 29 , ( ( ( 3 , ( 4 , 7 ) ) , ( 5 , 6 ) ) , ( 10 , ( 9 , 28 ) ) ) ) , ( 8 , 73 ) ) , ( ( ( ( 58 , ( ( 13 , ( ( 17 , ( 70 , ( 11 , 14 ) ) ) , ( 12 , ( 16 , ( 15 , 18 ) ) ) ) ) , ( 19 , 20 ) ) ) , ( 59 , ( 56 , ( 21 , 57 ) ) ) ) , ( ( 43 , ( 39 , ( 40 , ( 36 , ( 37 , 38 ) ) ) ) ) , ( 41 , 42 ) ) ) , ( 27 , ( 75 , ( 30 , 74 ) ) ) ) ) , ( 25 , ( 24 , ( 22 , 23 ) ) ) ) , ( 60 , ( 76 , ( 61 , ( 78 , ( 46 , ( ( 67 , ( ( ( 44 , 45 ) , ( 65 , 66 ) ) , ( ( 64 , 68 ) , ( 69 , ( 77 , 79 ) ) ) ) ) , ( 62 , 63 ) ) ) ) ) ) ) ) ) ) , ( 34 , ( 49 , ( 35 , ( 51 , ( 33 , ( 32 , ( 31 , ( 50 , 52 ) ) ) ) ) ) ) ) ) , ( ( 71 , ( 47 , 48 ) ) , ( 53 , ( 54 , 55 ) ) ) ) ) );
tree tnt_511 =
 ( 1 , ( 2 , ( ( ( 26 , ( 72 , ( ( ( ( ( 29 , ( ( ( 3 , ( 4 , 7 ) ) , ( 5 , 6 ) ) , ( 10 , ( 9 , 28 ) ) ) ) , ( 8 , 73 ) ) , ( ( ( 59 , ( ( 58 , ( ( 70 , ( 13 , ( ( 17 , ( 11 , 14 ) ) , ( 12 , ( 16 , ( 15 , 18 ) ) ) ) ) ) , ( 19 , 20 ) ) ) , ( 56 , ( 21 , 57 ) ) ) ) , ( ( ( 40 , ( 36 , ( 37 , 38 ) ) ) , ( 39 , 43 ) ) , ( 41 , 42 ) ) ) , ( 27 , ( 75 , ( 30 , 74 ) ) ) ) ) , ( 25 , ( 24 , ( 22 , 23 ) ) ) ) , ( 60 , ( 76 , ( 61 , ( 78 , ( 46 , ( ( 67 , ( ( 68 , ( ( 44 , 45 ) , ( 65 , 66 ) ) ) , ( 64 , ( 69 , ( 77 , 79 ) ) ) ) ) , ( 62 , 63 ) ) ) ) ) ) ) ) ) ) , ( 34 , ( 49 , ( 35 , ( 51 , ( 33 , ( 32 , ( 31 , ( 50 , 52 ) ) ) ) ) ) ) ) ) , ( ( 71 , ( 47 , 48 ) ) , ( 53 , ( 54 , 55 ) ) ) ) ) );
tree tnt_512 =
 ( 1 , ( 2 , ( ( ( ( ( ( ( ( 29 , ( ( ( 3 , ( 4 , 7 ) ) , ( 5 , 6 ) ) , ( 10 , ( 9 , 28 ) ) ) ) , ( 8 , 73 ) ) , ( ( ( 59 , ( ( 58 , ( ( 70 , ( 13 , ( ( 17 , ( 11 , 14 ) ) , ( 12 , ( 16 , ( 15 , 18 ) ) ) ) ) ) , ( 19 , 20 ) ) ) , ( 56 , ( 21 , 57 ) ) ) ) , ( ( ( 40 , ( 36 , ( 37 , 38 ) ) ) , ( 39 , 43 ) ) , ( 41 , 42 ) ) ) , ( 27 , ( 75 , ( 30 , 74 ) ) ) ) ) , ( 25 , ( 24 , ( 22 , 23 ) ) ) ) , ( 60 , ( 76 , ( 61 , ( 78 , ( 46 , ( ( 67 , ( ( 68 , ( ( 44 , 45 ) , ( 65 , 66 ) ) ) , ( 64 , ( 69 , ( 77 , 79 ) ) ) ) ) , ( 62 , 63 ) ) ) ) ) ) ) ) , ( 26 , 72 ) ) , ( 34 , ( 49 , ( 35 , ( 51 , ( 33 , ( 32 , ( 31 , ( 50 , 52 ) ) ) ) ) ) ) ) ) , ( ( 71 , ( 47 , 48 ) ) , ( 53 , ( 54 , 55 ) ) ) ) ) );
tree tnt_513 =
 ( 1 , ( 2 , ( ( ( 26 , ( 72 , ( ( ( ( ( 29 , ( ( ( 3 , ( 4 , 7 ) ) , ( 5 , 6 ) ) , ( 10 , ( 9 , 28 ) ) ) ) , ( 8 , 73 ) ) , ( ( ( 59 , ( ( 58 , ( ( 70 , ( 13 , ( ( 17 , ( 11 , 14 ) ) , ( 12 , ( 16 , ( 15 , 18 ) ) ) ) ) ) , ( 19 , 20 ) ) ) , ( 56 , ( 21 , 57 ) ) ) ) , ( ( ( 40 , ( 36 , ( 37 , 38 ) ) ) , ( 39 , 43 ) ) , ( 41 , 42 ) ) ) , ( 27 , ( 75 , ( 30 , 74 ) ) ) ) ) , ( 25 , ( 24 , ( 22 , 23 ) ) ) ) , ( 60 , ( 76 , ( 61 , ( 78 , ( 46 , ( ( 67 , ( ( 68 , ( ( 44 , 45 ) , ( 65 , 66 ) ) ) , ( 64 , ( 69 , ( 77 , 79 ) ) ) ) ) , ( 62 , 63 ) ) ) ) ) ) ) ) ) ) , ( 34 , ( 49 , ( 35 , ( 51 , ( 33 , ( 32 , ( 31 , ( 50 , 52 ) ) ) ) ) ) ) ) ) , ( ( 71 , ( 47 , 48 ) ) , ( 54 , ( 53 , 55 ) ) ) ) ) );
tree tnt_514 =
 ( 1 , ( 2 , ( ( ( 26 , ( 72 , ( ( ( ( ( 29 , ( ( ( 3 , ( 4 , 7 ) ) , ( 5 , 6 ) ) , ( 10 , ( 9 , 28 ) ) ) ) , ( 8 , 73 ) ) , ( ( ( 59 , ( ( 58 , ( ( 70 , ( 13 , ( ( 17 , ( 11 , 14 ) ) , ( 12 , ( 16 , ( 15 , 18 ) ) ) ) ) ) , ( 19 , 20 ) ) ) , ( 56 , ( 21 , 57 ) ) ) ) , ( ( ( 40 , ( 36 , ( 37 , 38 ) ) ) , ( 39 , 43 ) ) , ( 41 , 42 ) ) ) , ( 27 , ( 75 , ( 30 , 74 ) ) ) ) ) , ( 25 , ( 24 , ( 22 , 23 ) ) ) ) , ( 60 , ( 76 , ( 61 , ( 78 , ( 46 , ( ( 67 , ( ( ( 44 , 45 ) , ( 65 , 66 ) ) , ( 64 , ( 68 , ( 69 , ( 77 , 79 ) ) ) ) ) ) , ( 62 , 63 ) ) ) ) ) ) ) ) ) ) , ( 34 , ( 49 , ( 35 , ( 51 , ( 33 , ( 32 , ( 31 , ( 50 , 52 ) ) ) ) ) ) ) ) ) , ( ( 71 , ( 47 , 48 ) ) , ( 53 , ( 54 , 55 ) ) ) ) ) );
tree tnt_515 =
[truncated: 87,673 more chars]
