# Supplementary material for: New therizinosaurid dinosaur from the marine Osoushinai Formation (Upper Cretaceous, Japan) provides insight for function and evolution of therizinosaur claws
Source: Sci Rep. 2022 May 3;12:7207. doi: 10.1038/s41598-022-11063-5 (PMC9065154; doi:10.1038/s41598-022-11063-5)
Supplement: Supplementary file 4 — Supplementary Information 4. [file 41598_2022_11063_MOESM4_ESM.csv]

	Taxa	Group	Element	Reference	Clade
Alxasaurus elesitaiensis I-2.jpg	Alxasaurus elesitaiensis	Therizinosaur	I-2	Russell and Dong (1993)	Basal
Alxasaurus elesitaiensis II-3.jpg	Alxasaurus elesitaiensis	Therizinosaur	II-3	Russell and Dong (1993)	Basal
Erliansaurus bellamanus I-2.jpg	Erliansaurus bellamanus	Therizinosaur	I-2	Xu et al. (2002)	Derived
Erliansaurus bellamanus II-3.jpg	Erliansaurus bellamanus	Therizinosaur	II-3	Xu et al. (2002)	Derived
Erliansaurus bellamanus III-4.jpg	Erliansaurus bellamanus	Therizinosaur	III-4	Xu et al. (2002)	Derived
Falcarius utahensis I-2.jpg	Falcarius utahensis	Therizinosaur	I-2	Zanno (2006)	Basal
Falcarius utahensis II-3.jpg	Falcarius utahensis	Therizinosaur	II-3	Zanno (2006)	Basal
Falcarius utahensis III-4.jpg	Falcarius utahensis	Therizinosaur	III-4	Zanno (2006)	Basal
Jianchangosaurus yixianensis I-2.jpg	Jianchangosaurus yixianensis	Therizinosaur	I-2	Pu et al. (2013)	Basal
Jianchangosaurus yixianensis II-3.jpg	Jianchangosaurus yixianensis	Therizinosaur	II-3	Pu et al. (2013)	Basal
Lingyuanosaurus sihedangensis II-3.jpg	Lingyuanosaurus sihedangensis	Therizinosaur	II-3	Yao et al. (2019)	Basal
Lingyuanosaurus sihedangensis III-4.jpg	Lingyuanosaurus sihedangensis	Therizinosaur	III-4	Yao et al. (2019)	Basal
Nothronychus graffami I-2.jpg	Nothronychus graffami	Therizinosaur	I-2	Hedrick et al. (2015)	Derived
Nothronychus graffami II-3.jpg	Nothronychus graffami	Therizinosaur	II-3	Hedrick et al. (2015)	Derived
Nothronychus graffami III-4.jpg	Nothronychus graffami	Therizinosaur	III-4	Hedrick et al. (2015)	Derived
Therizinosaurus.jpg	Therizinosaurus cheloniformis	Therizinosaur	II-3	photo	Derived
Paralitherizinosaurus japonicus.jpg	Paralitherizinosaurus japonicus	Unknown		photo	Derived
Bissekty_A.jpg	Bissekty_A	Therizinosaur		Sues and Averianov (2016)	Derived
Bissekty_B.jpg	Bissekty_B	Therizinosaur		Sues and Averianov (2016)	Derived
Martharaptor greenriverensis I-2.jpg	Martharaptor greenriverensis	Therizinosaur	I-2	Senter et al. (2012)	Basal
Martharaptor greenriverensis II-3.jpg	Martharaptor greenriverensis	Therizinosaur	II-3	Senter et al. (2012)	Basal
Martharaptor greenriverensis III-4.jpg	Martharaptor greenriverensis	Therizinosaur	III-4	Senter et al. (2012)	Basal
