# Supplementary material for: New therizinosaurid dinosaur from the marine Osoushinai Formation (Upper Cretaceous, Japan) provides insight for function and evolution of therizinosaur claws
Source: Sci Rep. 2022 May 3;12:7207. doi: 10.1038/s41598-022-11063-5 (PMC9065154; doi:10.1038/s41598-022-11063-5)
Supplement: Supplementary file 5 — Supplementary Information 5. [file 41598_2022_11063_MOESM5_ESM.tps]

LM=16
543.233579335793 348.894464944649
509.964206642066 266.444280442804
543.233579335793 185.440590405904
481.034317343173 125.411070110701
386.288929889299 108.053136531365
338.554612546126 159.4036900369
264.783394833948 207.861254612546
162.805535055351 220.879704797048
81.0785977859779 189.056826568266
NA NA
52.8719557195572 248.363099630996
120.133948339483 311.285608856089
207.646863468635 361.189667896679
306.731734317343 387.226568265683
413.049077490775 384.333579335793
503.454981549815 351.787453874539
SCALE=0.204815015514343
ID=Alxasaurus elesitaiensis II-3.jpg

LM=16
374.873431734317 354.860147601476
332.818081180812 281.625830258303
369.79778597786 207.666420664207
334.268265682657 161.260516605166
278.436162361624 135.157195571956
216.80332103321 175.762361623616
141.393726937269 192.439483394834
75.4103321033211 152.559409594096
44.9564575645757 90.2014760147602
NA NA
4.35129151291517 132.256826568266
21.0284132841329 206.941328413284
52.2073800738008 274.374907749077
107.314391143911 336.732841328413
189.974907749077 375.887822878229
284.236900369004 383.863837638376
SCALE=0.290279860242648
ID=Alxasaurus elesitaiensis I-2.jpg

LM=16
418.683763837638 307.669372693727
368.056457564576 285.971955719557
345.635793357934 255.59557195572
320.322140221402 259.935055350553
297.178228782288 271.507011070111
272.587822878229 303.329889298893
185.074907749078 314.90184501845
125.768634686347 270.060516605166
90.329520295203 213.647232472325
83.0970479704798 142.045756457565
62.8461254612546 215.816974169742
84.5435424354244 288.141697416974
133.00110701107 347.447970479705
192.307380073801 377.824354243542
285.606273062731 377.824354243542
355.761254612546 346.724723247232
SCALE=0.200639624913787
ID=Beipiaosaurus inexpectus I-2.jpg

LM=16
336.039852398524 369.145387453874
335.316605166052 346.724723247232
366.416236162362 300.436900369004
318.681918819188 264.274538745387
272.394095940959 259.935055350553
249.250184501845 288.864944649446
182.711439114391 288.864944649446
128.467896678967 263.551291512915
108.940221402214 208.584501845018
125.574907749078 136.983025830258
90.1357933579336 188.333579335793
87.2428044280444 248.363099630996
106.770479704797 303.329889298893
156.674538745388 350.340959409594
213.087822878229 377.824354243542
274.563837638376 386.50332103321
SCALE=0.258916530482257
ID=Beipiaosaurus inexpectus II-3.jpg

LM=16
421.943173431734 311.419926199262
379.053874538745 267.8036900369
398.681180811808 199.471586715867
349.976383763838 132.593357933579
256.20147601476 172.574907749077
230.758671586716 232.910701107011
158.791881918819 256.172693726937
96.2752767527675 235.818450184502
51.2051660516605 198.017712177122
33.7586715867159 135.50110701107
21.4007380073801 227.095202952029
60.6553505535056 291.792619926199
117.356457564576 341.951291512915
185.688560885609 378.29815498155
265.651660516605 387.021402214022
346.341697416974 371.028782287823
SCALE=0.225513855371557
ID=Erliansaurus bellamanus I-2.jpg

LM=16
348.09852398524 336.007749077491
329.246125461255 293.227306273063
361.150184501845 230.144280442804
356.074538745387 177.937638376384
273.414022140221 173.587084870849
227.733210332103 207.666420664207
162.474907749077 227.243911439114
100.842066420664 195.339852398524
58.7867158671587 132.981918819188
NA NA
28.3328413284133 151.834317343173
45.0099630996311 233.044649446494
87.7904059040591 293.952398523985
140.722140221402 338.183025830258
212.506273062731 371.537269372694
288.640959409594 372.987453874539
SCALE=0.182566809238176
ID=Erliansaurus bellamanus II-3.jpg

LM=16
568.890036900369 318.605535055351
529.735055350553 261.323247232472
571.790405904059 164.885977859779
531.910332103321 90.9265682656827
398.493357933579 108.328782287823
352.087453874539 175.762361623616
279.578228782288 215.642435424354
194.742435424354 204.040959409594
121.508118081181 156.909963099631
26.5210332103321 99.6276752767528
50.4490774907749 195.339852398524
99.0302583025831 271.474538745388
177.340221402214 336.007749077491
278.853136531365 383.863837638376
384.716605166052 388.214391143911
474.628044280443 366.461623616236
SCALE=0.123354163989946
ID=Erliansaurus bellamanus.jpg

LM=16
360.827306273063 369.361992619926
318.771955719557 306.278966789668
360.10221402214 230.144280442804
318.046863468635 178.662730627306
265.840221402214 163.435793357934
218.709225092251 196.064944649447
157.80147601476 214.917343173432
98.3439114391144 164.160885608856
59.9140221402214 98.9025830258303
34.5357933579336 11.8915129151292
11.3328413284133 93.1018450184502
25.8346863468635 165.611070110701
59.1889298892989 251.171955719557
117.1963099631 314.254981549816
182.454612546126 355.585239852399
257.139114391144 378.063099630996
SCALE=0.187636310522405
ID=Falcarius utahensis I-2.jpg

LM=16
444.021033210332 297.061254612546
416.878966789668 242.19963099631
444.021033210332 176.943173431734
375.29963099631 124.969003690037
306.00073800738 94.3619926199262
267.308856088561 131.321402214022
223.99704797048 159.040959409594
148.923247232472 134.786346863469
91.7516605166052 83.389667896679
NA NA
55.9472324723247 144.6036900369
111.386346863469 206.39520295203
169.712915129151 254.326937269373
243.054243542435 286.666420664207
319.283025830258 301.681180811808
401.286715867159 299.371217712177
SCALE=0.159597179075691
ID=Falcarius utahensis II-3.jpg

LM=16
484.092988929889 367.526199261993
444.00442804428 305.245756457565
480.513653136531 223.636900369004
411.074538745387 186.411808118081
355.952767527675 147.754981549816
306.557933579336 176.389667896679
236.40295202952 229.363837638376
146.919557195572 202.876752767528
71.7535055350554 144.175645756458
18.0634686346864 69.009594095941
36.6760147601476 157.061254612546
73.1852398523986 227.216236162362
130.454612546126 298.80295202952
203.473062730627 349.629520295203
293.672324723247 378.980073800738
379.576383763838 378.980073800738
SCALE=0.102337353377926
ID=Falcarius utahensis III-4.jpg

LM=16
325.148339483395 262.972693726937
323.471217712177 235.020664206642
345.273800738007 194.769741697417
299.991512915129 165.140590405904
249.118819188192 140.542804428044
215.017343173432 157.314022140221
176.443542435424 180.793726937269
106.563468634686 169.053874538745
59.6040590405905 127.684870848708
21.0302583025831 67.3084870848708
19.3531365313654 135.511439114391
50.659409594096 199.242066420664
98.1778597785978 249.555719557196
157.99520295203 274.153505535055
225.080073800738 288.129520295203
278.747970479705 288.688560885609
SCALE=0.200086622112148
ID=Jianchangosaurus yixianensis II-3.jpg

LM=16
460.740590405904 264.649815498155
437.260885608856 209.304797047971
452.354981549815 153.40073800738
417.135424354243 117.622140221402
362.908487084871 91.3472324723247
298.059778597786 134.393357933579
214.2036900369 172.408118081181
120.843911439114 151.164575645756
50.9638376383764 88.5520295202952
19.6575645756458 4.13690036900369
11.8309963099631 99.7328413284133
70.530258302583 200.919188191882
150.473062730627 259.618450184502
234.888191881919 289.247601476015
331.043173431734 289.806642066421
411.545018450184 270.240221402214
SCALE=0.18315035424668
ID=Lingyuanosaurus sihedangensis II-3.jpg

LM=16
331.057564575646 287.39778597786
294.039114391144 225.70036900369
320.40073800738 149.980811808118
287.869372693727 112.40147601476
239.072324723247 79.870110701107
200.371217712177 98.379335793358
153.817712177122 120.814760147602
98.290036900369 108.475276752768
67.4413284132842 83.2354243542436
27.6184501845019 54.630258302583
29.8619926199262 109.59704797048
51.7365313653137 174.659778597786
99.4118081180812 225.139483394834
153.256826568266 263.840590405904
214.954243542435 285.715129151292
269.360147601476 298.615498154982
SCALE=0.166314518093471
ID=Martharaptor greenriverensis I-2.jpg

LM=16
318.40184501845 262.753505535055
287.914760147601 197.827306273063
308.80405904059 117.657564575646
274.929520295203 92.8162361623616
251.781918819188 71.9269372693727
219.60110701107 81.5247232472325
151.852029520295 121.609594095941
92.5715867158672 87.1704797047971
50.7929889298893 41.439852398524
NA NA
16.3538745387454 93.3808118081181
44.0180811808118 158.307011070111
81.8446494464945 208.554243542435
132.091881918819 250.89741697417
197.018081180812 283.078228782288
279.446125461255 294.934317343173
SCALE=0.190456110759716
ID=Martharaptor greenriverensis II-3.jpg

LM=16
315.742435424354 264.649815498155
283.877121771218 208.186715867159
296.176014760148 139.983763837638
284.99520295203 98.6147601476015
257.60221402214 72.8988929889299
201.69815498155 94.7014760147601
148.589298892989 113.149815498155
97.7166051660517 95.2605166051661
61.9380073800739 61.1590405904059
NA NA
12.1833948339484 112.031734317343
41.2535055350554 171.290036900369
82.6225092250923 217.131365313653
139.085608856089 257.941328413284
201.139114391144 285.334317343173
267.664944649446 297.633210332103
SCALE=0.16410815393466
ID=Martharaptor greenriverensis III-4.jpg

LM=16
584.130466091636 269.200648888186
542.536535570151 184.093067974994
578.371306480969 114.983152646989
586.690092585265 27.3159452401677
477.905966605998 33.7150114742423
396.637825433252 75.9488486191343
303.851365039171 111.143712906544
206.585558281238 100.905206932025
120.838070744639 64.4305293978001
NA NA
6.29478515470445 125.861565244916
93.3220859381182 219.927838885812
186.748452955607 283.918501226557
296.812392181689 321.033085384189
419.034557252513 313.3542059033
534.217749465854 276.879528369075
SCALE=0.206637756394914
ID=Paralitherizinosaurus japonicus.jpg

LM=16
565.305535055351 254.149077490775
536.375645756458 187.610332103321
523.357195571956 118.178597785978
458.988191881919 112.392619926199
395.342435424354 124.687822878229
351.947601476015 212.20073800738
261.541697416974 269.337269372694
158.840590405904 246.916605166052
76.3904059040591 198.459040590406
14.9143911439115 138.429520295203
51.0767527675277 229.558671586716
114.722509225092 300.436900369004
205.128413284133 354.680442804428
317.231734317343 375.654612546125
419.209594095941 361.912915129151
498.043542435424 322.857564575646
SCALE=0.35912581960094
ID=Nothronychus graffami II-3.jpg

LM=16
503.089667896679 267.890774907749
435.827675276753 233.89815498155
427.148708487085 176.038376383764
364.949446494465 157.957195571956
311.429151291513 144.938745387454
273.820295202952 197.012546125461
225.362730627306 249.809594095941
129.170848708487 262.828044280443
19.9605166051661 218.709963099631
NA NA
13.4512915129152 283.078966789668
79.990036900369 338.045756457565
178.351660516605 374.208118081181
270.927306273063 382.163837638376
358.440221402214 364.082656826568
435.10442804428 329.366789667897
SCALE=0.362901065938186
ID=Nothronychus graffami I-2.jpg

LM=16
526.715129151292 264.274538745387
450.774169741697 227.388929889299
437.032472324723 152.894464944649
386.405166051661 152.894464944649
334.331365313653 149.278228782288
290.213284132841 207.861254612546
233.8 241.853874538745
154.966051660517 254.872324723247
90.5970479704797 241.130627306273
7.4236162361624 215.816974169742
55.1579335793358 289.588191881919
117.357195571956 330.090036900369
204.870110701107 366.975645756458
291.659778597786 374.931365313653
370.493726937269 364.805904059041
445.711439114391 331.536531365314
SCALE=0.338055972742558
ID=Nothronychus graffami III-4.jpg

LM=16
1371.1179328005 677.360239000543
1281.19265926903 518.018964848297
1461.04320633196 409.162054783891
1456.31029719873 257.708962520369
1298.54665942423 215.112780321254
997.218111274928 303.460417474975
695.889563125631 295.57223558625
388.250469465353 215.112780321254
138.98392178164 81.0136882129277
NA NA
49.0586482501746 175.671870877629
195.778831380461 379.186963606736
392.983378598588 532.217692248002
618.585380616125 634.764056801428
926.224474276402 716.801148444169
1196.0002948708 704.180057422209
SCALE=0.332260659979019
ID=Therizinosaurus.jpg

LM=16
627.67469606429 611.604862971358
596.429692973418 501.668740984958
643.875808778075 395.204286008654
591.800803626623 301.46927673604
530.468019781578 219.306490830414
450.619678549351 228.564269524006
351.098557593241 295.683165052545
226.118545229755 280.639274675459
119.654090253451 190.37593241294
38.648526684525 4.06313620440966
15.5040799505461 227.407047187307
64.1074180919019 381.317617968267
139.326869977334 481.995961261076
248.105769627035 554.90096847311
390.444117041006 586.145971563981
554.769688852256 584.988749227282
SCALE=0.125224266547886
ID=Anzu wyliei I-2.jpg

LM=16
772.209066556769 579.021182773542
754.613352565423 460.25011333196
823.896476406346 360.174490006182
742.516299196373 254.600206058108
645.739872243973 144.626993612199
528.068534926849 204.01252833299
421.394518854317 255.699938182568
255.334968060993 235.904759942304
151.960148361838 133.629672367608
NA NA
67.2807747784877 193.015207088399
157.458808984134 348.077436637132
266.332289305584 474.546630949928
395.000947867299 543.829754790851
545.664248918195 580.120914898001
698.527014218009 563.624933031115
SCALE=0.0540538573696153
ID=Apatoraptor pennatus I-2.jpg

LM=16
1137.27025684799 533.590374020331
1048.94776130985 426.867358578412
1059.98807325211 294.383615271204
956.945161790952 228.141743617599
856.355652983627 141.045949406378
765.57975479165 230.595146271436
714.058299061069 348.358473655622
526.372996042523 372.892500193994
261.405509428106 344.678369674866
44.2793745635136 237.955354232948
158.362597966943 391.293020097773
323.967277100954 455.08148909754
490.798657561884 525.0034647319
635.549414138279 580.205024443237
830.594925118336 588.791933731668
1004.78651354078 558.124400558703
SCALE=0.0544020644131711
ID=Apatoraptor pennatus II-3.jpg

LM=16
789.534329280857 459.489140737688
729.774180919019 348.989243766742
741.049680609932 236.234246857614
651.97323305172 182.111848341232
539.218236142592 132.499649701216
456.907088398929 206.917947661241
381.361240469813 320.80049453946
222.376694827942 351.244343704925
53.2441994642491 241.87199670307
8.14220070059775 196.769997939419
12.6524005769629 248.637296517618
102.856398104266 431.300391510406
243.800144240676 549.693138264991
441.121388831651 580.136987430456
623.784483824438 530.524788790439
725.263981042654 467.381990521327
SCALE=0.0921909291394489
ID=Caenagnathus collinsi I-2-1.jpg

LM=16
783.132804450855 356.185040181331
734.414485885019 279.815784051102
750.215021636101 154.728209355038
698.863280445085 92.8427776633011
626.444158252627 49.3913043478261
514.523696682464 79.6756645373996
397.336389861941 187.645992169792
278.832371728828 192.912837420153
170.862044096435 125.760560478055
NA NA
77.3755409025346 169.21203379353
155.061508345353 315.366989491037
284.099216979188 412.803626622708
459.221821553678 440.454564187101
618.543890377086 416.753760560478
714.663816196167 382.519266433134
SCALE=0.0956508713630792
ID=Caenagnathus collinsi I-2-2.jpg

LM=16
827.964801738186 469.465019011407
763.551982618142 371.261868549701
752.992504073873 278.33845736013
653.73340575774 228.708908202064
539.69103747963 171.687724063009
461.550896252037 226.59701249321
384.46670287887 319.520423682781
229.24236827811 293.121727322108
94.0810429114612 164.296089082021
34.9479630635524 112.5546442151
37.0598587724063 175.911515480717
87.7453557848995 317.408527973927
188.060401955459 437.786583378599
312.662248777838 523.318359587181
482.669853340576 540.213525258012
685.411841390548 477.912601846822
SCALE=0.0577352472115973
ID=Chirostenotes pergracilis I-2r.jpg

LM=16
973.523465507876 515.731236905409
921.335756964383 400.010665787228
967.850888492279 274.079456040972
871.417079227128 234.371416931792
763.638115930783 198.06692403197
647.917544812602 258.1962403973
500.430542407077 318.325556762629
324.580654923566 316.05652595639
165.748498486847 243.447540156747
25.0685885000388 131.130515247924
40.9518041437107 267.272363622255
154.403344455653 389.800027159153
308.697439279894 502.117052067976
515.179242647629 544.094121983394
704.643314968573 531.614452549081
862.340956002173 491.906413439901
SCALE=0.0603665009276785
ID=Chirostenotes pergracilis II-3r.jpg

LM=16
761.512404698125 730.725036060169
768.75431691737 659.75429631156
778.892994024315 585.886791675253
720.957696270348 493.190315268906
635.503132083247 365.732660210179
510.942241912219 429.461487739543
353.06855553266 455.532371728828
231.40443024933 383.113249536369
138.707953842984 277.38133113538
56.1501545435813 190.47838450443
48.9082423243354 302.003832680816
83.6694209767154 439.600164846487
190.849721821554 568.506202349063
329.894436431073 671.341355862353
489.216505254482 719.137976509376
668.815928291778 724.931506284772
SCALE=0.0381444664917787
ID=Chirostenotes pergracilis III-4l.jpg

LM=16
802.649701215743 511.039151040594
776.91819493097 427.669070677931
829.410467751906 294.894498248506
736.777045126726 219.758499896971
631.792499484855 168.295487327426
510.339789820729 240.343704924789
349.77519060375 276.36781372347
184.064290129817 221.817020399753
82.1675252421184 119.920255512054
26.5874716670102 11.8479291160107
26.5874716670102 128.154337523182
80.1090047393366 257.841129198434
179.947249124253 377.235318359778
304.487739542551 459.576138471049
481.520502781784 499.717288275294
686.343292808572 484.27838450443
SCALE=0.0770991428323229
ID=Chirostenotes pergracilis2 II-3.jpg

LM=16
651.587842571605 814.070142180095
646.975643931589 651.105790232846
748.444014011951 549.637420152483
688.485431691737 437.407253245415
626.989449824851 322.102287245003
484.01129198434 332.864084071708
348.720131877189 378.986070471873
201.129775396662 308.265691324954
116.572800329693 179.124129404492
93.5118071296107 10.0101792705543
21.2540284360191 166.824933031115
16.6418297960026 355.925077271791
98.1240057696272 552.712219245827
271.850154543581 689.54077889965
454.800700597569 752.574160313208
571.643066144653 761.798557593241
SCALE=0.0722542729157069
ID=DPF I-2.jpg

LM=16
679.675334844426 753.929363280445
657.064990727385 619.680445085514
715.003997527303 524.999629095405
702.285678961467 459.994889758912
603.365423449413 404.882175973625
514.337193488564 400.642736451679
365.956810220482 427.492520090666
224.642159488976 375.206099320008
108.764145889141 239.544034617762
49.4119925819081 4.9617144034618
9.84389037708638 205.628518442201
35.2805275087575 380.858685349269
121.482464454976 532.06536163198
243.013064084072 640.87764269524
425.308963527715 694.577209973213
576.515639810426 703.056089017103
SCALE=0.0996281865420699
ID=DPF II-3.jpg

LM=16
836.365979806306 601.276694827941
779.448815165877 457.167277972388
821.833937770451 334.855924170616
729.797671543375 234.342633422625
622.018359777457 188.324500309087
525.13807953843 213.755573871832
428.257799299402 323.956892643726
274.460354419946 340.910941685555
137.61695858232 269.461735009273
32.259653822378 112.031279620853
26.2046363074388 286.415784051102
97.6538429837215 436.580218421595
229.653224809396 566.157593241294
413.725757263548 630.34077889965
620.807356274469 640.028806923552
756.439748609108 608.542715845869
SCALE=0.0538528618946047
ID=Elmisaurus rarus I-2.jpg

LM=16
746.905233875953 657.746095198846
716.919451885432 550.840263754379
801.661879249948 421.771028229961
727.349289099526 326.59876365135
650.42923964558 228.819039769215
572.205460539872 235.337688028024
396.20195755203 329.206222954873
224.109643519472 249.678714197404
113.29262311972 94.5348856377498
NA NA
42.8912219245828 125.824397280033
52.0173294869154 241.856336286833
109.381434164434 411.341191015866
230.628291778282 546.929074799093
375.342283123841 632.975231815372
547.434597156398 678.605769627035
SCALE=0.0440820127171321
ID=Elmisaurus rarus II-3.jpg

LM=16
725.307109004739 770.817061611374
699.202843601896 622.892890995261
802.169668246446 511.224644549763
757.212322274882 461.916587677725
689.051184834123 324.144075829384
571.581990521327 332.845497630332
417.856872037915 402.456872037915
223.525118483413 305.290995260663
142.311848341232 171.869194312796
NA NA
33.5440758293841 147.215165876777
52.3971563981045 302.390521327014
97.3545023696685 469.167772511848
233.676777251185 630.144075829384
455.563033175356 718.608530805687
644.093838862559 725.85971563981
SCALE=0.101304766230212
ID=FF I-2.jpg

LM=16
801.835792293426 736.508510199877
823.882361425922 573.915062847723
899.667442818875 434.746095198846
823.882361425922 378.251761796827
719.161158046569 299.710859262312
591.01547496394 352.071460951989
425.666206470225 382.38549350917
241.026189985576 310.73414382856
105.990954049042 189.478013599835
56.3861735009273 2.08217597362456
9.53721409437468 190.855924170616
67.409458067175 361.716834947455
173.508572017309 507.775355450237
342.991572223367 631.787306820523
553.811889552854 674.502534514733
720.53906861735 667.612981660829
SCALE=0.100787016118808
ID=FF II-3.jpg

LM=16
1189.40532319392 439.589679521999
1084.69049429658 354.321890277023
1057.76382400869 210.712982074959
968.008256382401 186.778164041282
858.805649103748 153.867789244976
769.050081477458 194.257794676806
574.579684953829 331.882998370451
351.686692015209 306.452254209669
206.58185768604 194.257794676806
NA NA
152.728517110266 298.972623574145
254.451493753395 445.573384030418
411.523737099402 545.800434546442
623.945247148289 610.12525801195
852.821944595328 587.686366105378
1057.76382400869 508.402281368821
SCALE=0.154028158455736
ID=Gigantoraptor erlianensis.jpg

LM=16
885.937646816402 734.104718730682
814.725819080981 608.34766124047
854.119596126108 446.227117247064
804.119802184216 368.954708427777
738.96855553266 312.894333402019
595.029754790851 332.591221924583
473.818133113538 462.893715227694
208.667710694416 435.621100350299
78.3652173913044 262.894539460128
46.5471667010098 100.773995466722
8.66853492684951 259.864248918195
42.0017308881105 453.802843601896
142.001318771894 644.711147743664
331.394477642695 782.589367401607
555.635977745724 805.316546466104
785.938058932619 744.710735627447
SCALE=0.0600002472707491
ID=Hagryphus giganteus I-2.jpg

LM=16
836.90319390068 714.344446733979
772.410302905419 626.017226457861
817.274922728209 526.473851226046
762.596167319184 394.6840304966
650.434617762209 358.231526890583
517.242777663301 454.970863383474
365.824685761385 515.257696270348
193.376303317536 449.362785905625
89.6268699773338 324.583062023491
18.1238821347621 194.195260663507
19.5259015042243 352.623449412734
67.1945600659387 492.825386358953
156.923799711519 606.38895528539
292.919678549351 700.324253039357
545.283165052545 747.992911601072
731.751741191016 694.716175561508
SCALE=0.0563839452728342
ID=Hagryphus giganteus II-3.jpg

LM=16
741.774551823614 275.187554090253
637.246218833711 206.293880074181
614.281660828354 100.973665773748
551.723037296518 70.8821759736246
481.245600659386 66.9227694209767
428.189552853905 152.44595095817
381.46855553266 215.796455800536
246.056851432104 227.674675458479
99.5588089841336 154.029713579229
14.8275087574697 47.1257366577375
56.0053369050073 187.288728621471
142.32039975273 301.319637337729
246.056851432104 370.213311353802
390.179249948485 412.974902122399
552.514918607047 395.553513290748
676.04840304966 332.994889758912
SCALE=0.130180248173124
ID=Citipati osmolskae I-2.jpg

LM=16
743.244168541941 314.771149220144
672.998494606968 221.376332738419
675.393233491115 112.814836657096
602.752820671995 83.2797237526189
525.322930084581 56.9375960270039
467.050950570342 76.893753394894
371.26139520447 162.306106929464
231.568293629239 165.499092108326
116.620827190192 112.814836657096
8.85757740358503 9.84106463878321
53.5593699076589 152.727151392877
135.778738263366 274.060588189649
247.533219523551 353.885217661209
385.62982850935 387.411562039264
538.893117094747 376.236113913246
667.410770543959 345.902754714053
SCALE=0.0978700489780628
ID=Citipati osmolskae II-3.jpg

LM=16
763.740389539846 295.664405990533
686.314689221696 201.123550865213
682.239652362846 115.547776829363
618.669077364786 73.1673934973229
568.953627686816 41.3821059982929
480.117824163886 81.3174672150229
408.397175448126 171.783285481493
273.920959106076 197.863521378133
131.294669046326 155.483138046093
16.3786296267557 59.3122681772329
72.6141382788857 188.083432916893
147.594816481726 277.734243811593
262.510855901296 347.009870412043
427.142344998836 379.610165282843
577.918708776286 354.344936757973
696.094777682936 306.259501823543
SCALE=0.0912254845225669
ID=Citipati osmolskae III-4.jpg

LM=16
533.895260663507 555.688151658768
524.681990521327 502.711848341232
529.288625592417 472.768720379147
495.890521327014 440.522274881517
459.037440758294 410.579146919431
410.667772511848 437.067298578199
357.691469194313 427.854028436019
305.86682464455 410.579146919431
250.587203791469 351.844549763033
212.582464454976 295.41327014218
222.947393364929 357.602843601896
250.587203791469 417.489099526066
293.198578199052 471.617061611375
338.11327014218 510.77345971564
391.089573459716 545.323222748815
468.250710900474 556.83981042654
SCALE=0.142813825557754
ID=Corythoraptor jacobsi RII-3.jpg

LM=16
949.960910776839 786.538306202349
951.451947249124 711.98648258809
978.290603750258 655.327096641253
924.613290747991 588.23045538842
864.971831856584 540.517288275294
775.509643519472 585.248382443849
672.628126931795 640.416731918401
556.32728209355 592.703564805275
489.230640840717 506.223449412734
437.044364310736 385.449495157634
426.607109004739 507.71448588502
437.044364310736 594.19460127756
505.632042035854 698.567154337523
621.932886874099 770.136905007212
769.545497630332 789.520379146919
887.337378940861 782.065196785494
SCALE=0.0918676898890267
ID=Corythoraptor jacobsi RIII-4.jpg

LM=16
770.44275705749 450.132825056666
688.695384298372 341.817556150834
722.416175561508 227.371234288069
678.476962703482 164.017020399753
615.122748815166 151.754914485885
511.916690706779 215.109128374202
395.426684525036 251.895446115805
262.587203791469 213.065444055224
140.987986812281 124.165176179683
NA NA
114.420090665568 237.589655882959
200.254832062642 338.752029672368
298.351679373583 419.477560271997
407.688790438904 473.635194724912
538.484586853493 502.246775190604
679.498804862971 500.203090871626
SCALE=0.04992723356611
ID=Guriliin Tsav I-2.jpg

LM=16
740.276220894292 515.839274675459
663.165155573872 459.758499896971
679.522048217597 346.428600865444
624.609622913662 286.842777663301
529.973315474964 271.654234494127
462.209045950958 311.378116628889
380.424582732331 374.468988254688
260.084586853493 377.974036678343
170.121677313002 298.526272408819
122.219348856378 250.623943952195
129.229445703689 337.08180506903
160.774881516588 431.718112507727
232.044199464249 519.344323099114
340.700700597569 587.10859262312
475.060890171028 610.475582114156
622.272923964558 584.771893674016
SCALE=0.0676732744296434
ID=Heyuannia huangiI-II.jpg

LM=16
808.77135097385 376.063354543338
782.857678280438 287.599437417553
794.47415224645 200.922670132692
728.349608132226 148.201749825405
648.821440211065 85.6515053930317
561.251098005742 142.840300302631
462.957856754869 230.410642507954
343.218817412897 237.559241871654
163.610258399938 133.010976177543
42.9776441375029 62.4185574610072
79.6142158764647 172.328272677892
155.568084115776 288.493012338015
262.797074571273 380.531229145651
427.21485993637 436.826449134787
619.333467835804 413.593501202762
746.221106541476 361.766155815938
SCALE=0.0812119261985439
ID=Huanansaurus ganzhouensis II-3.jpg

LM=16
774.585287451061 386.938223779106
760.342550999382 318.573088811045
791.676571193076 259.703111477437
715.715310117453 171.398145477025
612.218091901916 110.629136616526
504.922810632598 182.792334638368
403.324623943952 229.318607047187
264.69532248094 204.63119719761
145.056336286833 122.023325777869
44.4076653616321 27.0717494333402
81.4387801359985 203.681681434164
166.895198846075 304.330352359365
283.685637749846 385.039192252215
428.01203379353 427.767401607253
584.682134762003 415.423696682465
710.018215536781 378.392581908098
SCALE=0.0710634123906515
ID=Huanansaurus ganzhouensis III-4.jpg

LM=16
860.58207294457 479.579311765918
796.445250360601 384.345847929116
840.174902122398 278.422913661653
792.558170203997 201.65308056872
727.449577580878 163.75404904183
570.99460127756 233.721491860705
425.229095404904 277.451143622502
288.209519884607 255.100432722028
169.653575108181 195.822460333814
57.9000206058109 101.560766536163
110.375602719967 248.29804244797
191.032515969503 332.842035854111
307.644920667628 411.555409025345
426.200865444055 460.143910982897
596.260622295487 488.325242118277
771.179229342674 469.861611374408
SCALE=0.0409967082162367
ID=Khaan mckennai II-3.jpg

LM=16
982.96165127648 407.422743850392
923.48915961822 286.391006440599
987.135159463025 178.923170637076
897.404733452316 79.8023512066423
799.327291068519 40.1540234344688
680.382307751998 107.973531465818
531.179390083029 188.313564056801
372.586078994335 230.048645922247
204.602374485916 240.482416388609
14.7077519981377 241.525793435245
153.476899200745 345.863498098859
267.204997284085 401.162481570575
390.32348878715 438.724055249476
517.61548847676 450.201202762474
665.775029099092 432.463792969659
819.151454954605 408.466120897028
SCALE=0.0332786908952683
ID=Khaan mckennai II-3_2.jpg

LM=16
769.452565423449 514.025633628683
741.204471460952 407.086420770657
802.74496187925 335.457325365753
777.523449412734 230.535833505048
719.009540490418 192.199134555945
591.89311765918 205.314321038533
412.315948897589 228.518112507727
230.721059138677 183.119390067999
114.702101792706 113.508015660416
24.9135174119103 67.1004327220276
70.3122398516383 163.951040593447
136.897032763239 236.588996497012
229.712198640017 320.324417885844
345.731155985988 396.997815784051
487.980486297136 457.529445703688
627.203235112302 491.83070265815
SCALE=0.0334853518508027
ID=Khaan mckennai III-4.jpg

LM=16
905.670691394429 337.479386203151
828.539357492046 243.207755878017
859.010995576938 125.130158299061
806.63786761853 69.9003142701948
733.315488476759 53.712256537596
626.664755179638 124.177919608908
442.882687980135 176.551047567316
283.858826724606 154.6495576938
137.214068441065 94.6585202141693
25.8021416931792 14.6704702413285
76.2707922712812 151.792841623341
181.969286878249 255.586858850004
318.139419570109 337.479386203151
472.402087374874 386.043559400947
639.996096841779 388.900275471405
805.685628928377 347.001773104679
SCALE=0.0390382097861864
ID=Machairasaurus leptonychus I-2.jpg

LM=16
842.104198029021 320.314689221696
763.193047256926 226.159338868627
790.094575929231 124.830247536277
748.845565298363 93.4451307519205
689.662202219291 77.3042135485372
582.952805152479 146.351470474121
472.656537596027 186.703763482579
351.599658570653 195.670939706681
175.843004578257 175.943152013657
10.8469620547839 101.515589353612
113.072771009545 231.539644603088
219.782168076356 297.896748661442
351.599658570653 343.629347404361
488.79745479941 363.357135097385
626.891968650578 353.493241250873
740.775106696671 323.004842088927
SCALE=0.0310633408359979
ID=Machairasaurus leptonychus III-4.jpg

LM=16
1057.01165515636 315.12171956235
971.018949328781 188.906619073485
995.984573601304 77.948288973384
922.474679909987 36.3389151858461
842.029890587414 43.2738108171025
735.232497866067 77.948288973384
636.756979902227 84.8831846046403
541.05542019089 64.0784977108714
474.48042213083 34.9519360595949
403.744486692015 40.4998525645999
439.805943974548 115.396725382168
506.380942034609 177.810786063475
606.243439124699 237.450888492279
711.653852719795 280.447241406068
822.612182819896 315.12171956235
955.762178940017 323.443594319857
SCALE=0.0393124839381646
ID=Nemegtomaia barsboldi I-2.jpg

LM=16
692.989958873283 484.2495576938
665.356180647164 415.676848762319
685.825645999845 348.127613098471
638.745875688679 328.681621013424
604.971257856755 327.65814774579
512.85866376969 325.611201210522
417.675649879724 303.094789322573
326.586529060293 264.202805152479
236.520881508497 202.794409094436
173.065538915186 111.705288275006
177.159431985722 206.888302164972
224.239202296888 295.930476449135
294.858857763638 370.64402498642
378.78366570963 435.122840847366
480.107519205401 472.991351749825
608.041677659657 479.13219135563
SCALE=0.0522487229683284
ID=Nemegtomaia barsboldi II-3.jpg

LM=16
389.444061090449 180.043902825038
372.695386563267 154.706164437762
397.603671757537 126.791706892459
386.437888739416 95.0121706101132
357.235071615098 93.2943578380945
293.675999050407 121.638268576403
224.534034976656 127.221160085463
136.925583603703 108.325219593258
67.7836195299517 67.0977130648097
10.2368916673261 5.68590646514204
39.0102555986389 75.2573237318984
87.5384664081665 121.638268576403
147.66191342882 165.013041069874
206.067547677455 186.915153913112
270.485526628155 201.946015668276
333.185692806837 198.080936931234
SCALE=1.75078381415119
ID=Therizinosaurus cheloniformis I-2.jpg

LM=16
483.234873783335 142.274416396297
458.782749070191 114.700743847432
476.471520139274 80.8839756271267
473.870230276173 57.4723668592229
444.735783809448 56.4318509139827
358.893218327135 84.0055234628472
272.530394872201 97.5322307509694
187.728345335127 93.3701669700087
99.2844899897128 68.9180422568648
9.27986072643825 9.08837540555511
53.5017883991454 73.0801060378254
120.615066867136 122.504613436733
200.734794650629 158.922671520139
270.44936298172 170.888604890401
350.048832792593 170.368346917781
421.324175041545 159.963187465379
SCALE=1.43438047348802
ID=Therizinosaurus cheloniformis II-3.jpg

LM=16
457.830656010129 125.85392102556
428.206932025006 96.7322940571338
452.809685843159 50.5393685210097
428.206932025006 11.8778982353406
396.574819973095 23.4261296193717
330.298013769091 61.0834058716467
249.962491097571 78.1547044393448
164.103901242383 71.1253462055867
87.7851547044393 50.0372715043127
11.4664081664952 12.8820922687347
55.6509456358313 81.6693835562238
132.471789190472 130.372794175833
202.765371528053 156.983936060774
266.029595631875 166.02168236132
330.800110785788 168.532167444805
397.579014006489 153.971353960592
SCALE=0.96681891558983
ID=Therizinosaurus cheloniformis III-4.jpg

LM=16
1630.94172516855 470.775078195593
1449.49166608744 319.045287412247
1496.41840550497 218.934909988184
1319.66102036561 139.159452978383
1169.49545422951 65.6408945575867
1034.97213456593 278.375446583721
837.879829012303 416.027215541809
553.190943212622 405.077643011052
298.222325710711 319.045287412247
41.6894835615486 173.572395217905
180.905477166887 384.742722596789
365.483985542504 530.215614791131
718.998755821227 666.303159101967
992.738069090151 660.046260512963
1233.6286647668 592.78460068117
1422.89984708417 514.573368318621
SCALE=0.0131002943309335
ID=Ishikawa.jpg

LM=16
466.102556799793 255.796860638229
438.754767298854 185.718150042074
485.758780503593 119.057913133536
475.503359440741 41.2876367402421
406.27926726649 7.10289986406885
346.455977733187 41.2876367402421
294.324253997023 80.6000841478413
216.553977603728 88.2916499449803
146.475267007573 54.106913068807
NA NA
45.6302932228623 82.3093209916499
84.9427406304615 158.370360541135
137.92908278853 215.629794808726
202.880082853259 258.360715903942
302.015819794161 282.290031717263
401.151556735064 276.307702763933
SCALE=0.243773511070716
ID=Bissekty_A.jpg

LM=16
432.226603663668 239.062877856172
392.963091462231 163.877428959803
446.428299566315 91.1981616933135
438.074360800052 14.3419250436921
346.181034371157 21.860469933329
282.691099747556 83.6796168036766
206.670256974561 110.412220855719
135.661777461324 87.0211923101819
79.690387727361 34.3913780827238
NA NA
13.6942714738818 76.9964657906661
47.9454204155609 157.194277946793
93.8920836300084 210.659486050877
169.912926403003 260.783118648456
256.793889572141 284.174147193993
344.510246617904 275.82020842773
SCALE=0.15534190108416
ID=Bissekty_B.jpg

LM=16
NA NA
451.641141821477 282.479157227005
461.061169007703 203.693475305845
415.673765292252 130.045990031717
324.89895786135 164.300634345265
270.091526959674 225.958994109651
201.582238332578 256.788173991844
133.072949705483 233.666289080199
75.69642048029 191.704349796103
32.0217489805166 142.035115541459
32.8781150883553 215.682600815587
62.8509288627096 279.910058903489
130.503851381967 333.004757589488
211.858631626643 366.403035795197
301.777072949706 374.966696873584
392.551880380607 362.121205256004
SCALE=0.165630567513794
ID=Erliansaurus bellamanus III-4.jpg

LM=16
NA NA
297.619962457117 254.161169007703
319.153200854424 210.512712796945
292.382147711826 169.774153666904
249.897650333355 149.986853518027
205.667214706454 167.44623600233
138.157602433815 176.175927244482
80.541640235614 148.82289468574
47.3688135154379 106.920376723413
17.105883875979 59.7800440157939
10.7041102984012 122.051841543142
26.9995339504175 175.011968412195
55.5165253414461 215.168548126092
97.4190433037737 251.251271926986
149.797190756683 276.858366237297
209.159091203314 294.3177487216
SCALE=0.262731772904118
ID=Jianchangosaurus yixianensis I-2.jpg

LM=16
427.08680173474 258.696064470192
425.548838112499 220.246973914169
427.08680173474 178.721956113664
384.792802123115 129.507120201955
335.577966211405 99.5168295682568
272.521457699528 143.348792802123
181.781603987313 169.494174380219
94.1176775195806 134.889992879798
49.5167324745939 84.1371933458476
27.2162599521005 14.9288303450061
24.1403327076186 97.9788659460159
59.5134960191598 171.80111981358
127.952877208881 239.471519192181
199.468185643084 277.920609748204
267.907566832805 292.531264159493
351.726584244935 284.841446048288
SCALE=0.12833100744285
ID=Lingyuanosaurus sihedangensis III-4.jpg

LM=16
820.592556152502 374.243782769111
768.455589358535 268.389941096511
877.469247200466 216.252974302544
877.469247200466 116.718764968606
743.177060003884 97.7598679526183
591.505883875979 137.25757006926
403.496821800764 137.25757006926
226.547116318208 89.8603275292899
70.1362159363066 7.7051071266748
NA NA
8.5198006343453 75.6411547672988
98.5745614602887 194.134261117224
226.547116318208 293.668470451162
382.95801670011 361.604518091786
593.085791960645 402.682128293093
773.195313612532 383.723231277105
SCALE=0.53070090656157
ID=Therizinosaurus II-3.jpg
