# Supplementary material for: New therizinosaurid dinosaur from the marine Osoushinai Formation (Upper Cretaceous, Japan) provides insight for function and evolution of therizinosaur claws
Source: Sci Rep. 2022 May 3;12:7207. doi: 10.1038/s41598-022-11063-5 (PMC9065154; doi:10.1038/s41598-022-11063-5)
Supplement: Supplementary file 6 — Supplementary Information 6. [file 41598_2022_11063_MOESM6_ESM.csv]

before	slide	after
1	2	3
3	4	5
5	6	7
6	7	8
7	8	9
8	9	10
10	11	12
11	12	13
12	13	14
13	14	15
14	15	16
15	16	1
