# Supplementary material for: New therizinosaurid dinosaur from the marine Osoushinai Formation (Upper Cretaceous, Japan) provides insight for function and evolution of therizinosaur claws
Source: Sci Rep. 2022 May 3;12:7207. doi: 10.1038/s41598-022-11063-5 (PMC9065154; doi:10.1038/s41598-022-11063-5)
Supplement: Supplementary file 7 — Supplementary Information 7. [file 41598_2022_11063_MOESM7_ESM.r]

setwd("D:/Dropbox/Research_Projects/Finished projects/Helped discussion/Nakagawa Therizino/Analysis/supplements")
library(geomorph)
library(smatr)

data <- read.csv("Supplementary Data S4.csv", header = T, row.names = 1)
land <- readland.tps("Supplementary Data S5.tps", specID = "ID")
target_taxa <- row.names(data)
land <- land[, , target_taxa]

data <- data[attributes(land)$dimnames[[3]],] #ordered data by order of the landmark file.

landEst <- estimate.missing(land,method="TPS")
curves <-as.matrix(read.csv("Supplementary Data S6.csv", header = T))

Y <- gpagen(landEst, curves = curves, Proj = T, max.iter = 1000)

Y.PC <-gm.prcomp(Y$coords)
Y.PCscore<-Y.PC$x
shapes <- Y.PC$shapes
ref <- mshape(Y$coords)

results <- matrix(NA, 3, length(Y.PC$d))
results[1, ] <- Y.PC$d[1:length(Y.PC$d)]
results[2, ] <- Y.PC$d[(1:length(Y.PC$d))]/sum(Y.PC$d)
x<-0
cumulative_proportion <- 0
for (i in 1:ncol(Y.PCscore)) {
  if (cumulative_proportion < 0.9){
    cumulative_proportion <- cumulative_proportion + Y.PC$d[i]/sum(Y.PC$d)
    x<-x+1
    results[3, x] <- cumulative_proportion
  }
}
results <- results[, 1:x]
colnames(results) <- paste0("PC", 1:x)
rownames(results) <- c("Eigen values", "Proportion of variance", "Cumulative proportion")
Y.PCscore <- data.frame(Y.PCscore[, 1:x], data[match(rownames(Y.PCscore), rownames(data)),])

write.csv(results, "Eigenvalues.csv")
write.csv(Y.PCscore, "PC_scores.csv")


euc_dist <- function(x1, x2) sqrt(sum((x1 - x2) ^ 2))

angle <- function(Pa, Pb, Pc){
  Pab <- sqrt(sum((Pa - Pb)^2))
  Pac <- sqrt(sum((Pa - Pc)^2))
  Pbc <- sqrt(sum((Pb - Pc)^2))
  angle_abc <- acos((Pab^2 + Pbc^2 - Pac^2)/(2*Pab*Pbc))*180/pi
}

perpendicular.distance <- function(p1, p2, p_test){
  reg <- lm(rbind(p1, p2)[, 2] ~ rbind(p1, p2)[, 1])
  b <- reg$coefficients[1]
  m <- reg$coefficients[2]
  
  len=ifelse(length(b)>length(p_test[1]),length(b),length(p_test[1]))
  minf=is.infinite(m)
  result=rep(NA,len)
  
  result=sqrt((p_test[2]-m*p_test[1]-b)^2/(1+m^2))
  result[minf]=abs(p_test[1]-b)[minf]
  
  return(result)
}

mech_adv <- data[match(rownames(Y.PCscore), rownames(data)),]
mech_adv$output_Csize <- mech_adv$output_base <- mech_adv$Csize <- mech_adv$base <- 
  mech_adv$Flex <- mech_adv$input_base <- mech_adv$input_Csize <- mech_adv$MA <- 
  mech_adv$ƒÂ <- mech_adv$ƒÆ <- mech_adv$d <- mech_adv$a <- NA
for (specimen in attributes(landEst)$dimnames[[3]]){
  mech_adv[specimen, "a"] <- euc_dist(landEst[, , specimen][2, ], landEst[, , specimen][10, ])
  mech_adv[specimen, "d"] <- euc_dist((landEst[, , specimen][2, ]), (landEst[, , specimen][5, ]))
  mech_adv[specimen, "ƒÆ"] <- angle(landEst[, , specimen][1, ], landEst[, , specimen][3, ], landEst[, , specimen][5,]) - 90
  mech_adv[specimen, "ƒÂ"] <- angle(landEst[, , specimen][5, ], landEst[, , specimen][2, ], landEst[, , specimen][10,]) 
  mech_adv[specimen, "MA"] <- sin((mech_adv[specimen, "ƒÆ"]+mech_adv[specimen, "ƒÂ"])*pi/180)*(mech_adv[specimen, "d"]/mech_adv[specimen, "a"])
  mech_adv[specimen, "Flex"] <- perpendicular.distance(landEst[, , specimen][4, ], 
                                                        landEst[, , specimen][6, ], 
                                                        landEst[, , specimen][5, ])
  mech_adv
  mech_adv[specimen, "base"] <- euc_dist(landEst[, , specimen][4, ], landEst[, , specimen][6, ])
}
mech_adv$Csize <- Y$Csize
mech_adv$input_base <- mech_adv$Flex/mech_adv$base
mech_adv$input_Csize <- mech_adv$Flex/mech_adv$Csize
mech_adv$output_base <- mech_adv$MA*(mech_adv$Flex/mech_adv$base)
mech_adv$output_Csize <- mech_adv$MA*(mech_adv$Flex/mech_adv$Csize)

mech_adv$PC1 <- Y.PCscore$Comp1
mech_adv$PC2 <- Y.PCscore$Comp2
regression_PC1 <- sma(MA~PC1, 
                      data = mech_adv, 
                      method = "SMA")
regression_PC2 <- sma(MA~PC2, 
                      data = mech_adv, 
                      method = "SMA")
#mech_adv$residual_PC2 <- residuals(regression_PC2)
write.csv(mech_adv, "MA.csv")


output_factors <- c("MA", "input_base", "output_base")
mech_adv$Clade <- factor(mech_adv$Clade, levels = c("All", levels(factor(mech_adv$Clade))))
mech_adv$temp <- factor("All", levels = c("All", "temp", "temp2"))


#FINAL FIGURE=========================================================================
X <- matrix(c(0, 5, 5, 0,
              2, 1, 1, 3,
              2, 1, 1, 3,
              0, 4, 4, 0), 
            4, 4, byrow = T)

windows(7, 4)
#pdf(paste0("geometrics.pdf"), width = 7.5, height = 4)
layout(X)
par(ps = 10, mar = c(1.5, 1.5, 0, 0), oma = c(0, 0, 0, 0), mgp = c(.7, 0, 0), tcl = NA)
plot(Y.PCscore$Comp1, Y.PCscore$Comp2, 
     xlim = c(min(Y.PCscore$Comp1)*1.1, max(Y.PCscore$Comp1)*1.1),
     ylim = c(min(Y.PCscore$Comp2)*1.1, max(Y.PCscore$Comp2)*1.1),
     pch = c(16, 8)[as.numeric(factor(Y.PCscore$Group))], 
     col = c("Black", "Red")[as.numeric(factor(Y.PCscore$Group))],
     xlab = paste0("PC1 (", round(Y.PC$d[1]/sum(Y.PC$d)*100, 2), "%)"), 
     ylab = paste0("PC2 (", round(Y.PC$d[2]/sum(Y.PC$d)*100, 2), "%)"))
text(Y.PCscore$Comp1+(max(Y.PCscore$Comp1) - min(Y.PCscore$Comp1))/28, 
     Y.PCscore$Comp2+(max(Y.PCscore$Comp2) - min(Y.PCscore$Comp2))/28, 
     cex = 0.7,
     paste(abbreviate(Y.PCscore$Taxa, minlength = 2), Y.PCscore$Element))

par(ps = 8, mar = c(0, 0, 0, 0))
components <- c("shapes.comp1", "shapes.comp2")
for(j in components){
    plotRefToTarget(ref, shapes[[j]]$min, useRefPts = T, 
                    gridPars = gridPar(pt.size = 1))
    par(new = T)
    plotRefToTarget(ref, shapes[[j]]$min,
                    gridPars = gridPar(pt.size = 2))
    arrows(ref[, "X"], ref[, "Y"], 
           shapes[[j]]$min[, "X"], 
           shapes[[j]]$min[, "Y"], 
           lwd = 1, length = 0.03, col = "red")
    
    plotRefToTarget(ref, shapes[[j]]$max, useRefPts = T, 
                    gridPars = gridPar(pt.size = 1))
    par(new = T)
    plotRefToTarget(ref, shapes[[j]]$max,
                    gridPars = gridPar(pt.size = 2))
    arrows(ref[, "X"], ref[, "Y"], 
           shapes[[j]]$max[, "X"], 
           shapes[[j]]$max[, "Y"], 
           lwd = 1, length = 0.03, col = "red")
}
#dev.off()


#Export by base
pdf("boxplots.pdf", width = 7, height = 2.5)
par(mar = c(2, 2, 1.5, 0.1), ps = 10, mgp = c(0.8, 0.1, 0), tcl = NA, oma = c(0, 0, 0, 0),
    mfrow=c(1,4))

plot(MA~PC2, data = mech_adv,
     pch = c(16, 8)[as.factor(mech_adv$Group)],
     col = c("Black", "Red")[as.factor(mech_adv$Group)]
)

MA_Clade_ttest <- t.test(MA~Clade, data = mech_adv, var = F)

abline(regression_PC2)
text(mech_adv$PC2 + (max(mech_adv$PC2) - min(mech_adv$PC2))/40,
     mech_adv$MA + (max(mech_adv$MA) - min(mech_adv$MA))/40,
     cex = 0.7,
     paste(abbreviate(mech_adv$Taxa, minlength = 2), mech_adv$Element))
text(-0.08, 0.49, paste0("p = ", round(regression_PC2$pval[[1]][1], 2)))
text(-0.08, 0.47, paste0("r2 = ", round(regression_PC2$r2[[1]][1], 2)))

labellings <- c("MA", "DFT", "Hypothesized output")
n <- 1
mech_adv$Clade <- factor(mech_adv$Clade, levels = c("All", levels(factor(mech_adv$Clade))))
mech_adv$temp <- factor("All", levels = c("All", "temp", "temp2"))
for (i in output_factors[1:3]){
  boxplot(mech_adv[, i]~mech_adv[,"Clade"], outline = F,
          ylim = c(min(mech_adv[, i]), max(mech_adv[, i])),
          xlab = NULL, ylab = labellings[n])
  points(3, mech_adv["Nakagawa.jpg", i], col = "red", pch = 8)
  boxplot(mech_adv[, i]~mech_adv[,"temp"], 
          axes = F, ann = F, add = T)
  if(n == 2){mtext("Clades", line = 0.3)}
  n <- n+1
}
dev.off()
